# Supplementary material for: ScRNA-seq revealed an immunosuppression state and tumor microenvironment heterogeneity related to lymph node metastasis in prostate cancer
Source: Exp Hematol Oncol. 2023 May 23;12:49. doi: 10.1186/s40164-023-00407-0 (PMC10204220; doi:10.1186/s40164-023-00407-0)
Supplement: Supplementary file 10 — Supplementary Material 10: Marker genes of all celltypes. [file 40164_2023_407_MOESM10_ESM.csv]

	p_val	avg_log2FC	pct.1	pct.2	p_val_adj	cluster	gene
CCL4L2	0	4.06245962967393	0.581	0.125	0	CD8+ T cell	CCL4L2
CCL4	0	4.01305988435675	0.77	0.155	0	CD8+ T cell	CCL4
GZMK	0	3.37654228796729	0.85	0.081	0	CD8+ T cell	GZMK
CCL5	0	3.27766226941333	0.966	0.155	0	CD8+ T cell	CCL5
IFNG	0	2.73392607199002	0.423	0.053	0	CD8+ T cell	IFNG
CD8A	0	2.4199568076721	0.73	0.059	0	CD8+ T cell	CD8A
GZMA	0	2.37168321367283	0.788	0.098	0	CD8+ T cell	GZMA
CST7	0	2.25243655170147	0.835	0.142	0	CD8+ T cell	CST7
TNFSF9	0	2.13163449073116	0.508	0.097	0	CD8+ T cell	TNFSF9
CRTAM	0	2.11711525121344	0.475	0.035	0	CD8+ T cell	CRTAM
NKG7	0	2.07170779144356	0.84	0.106	0	CD8+ T cell	NKG7
KLRK1	0	2.06736382829472	0.654	0.075	0	CD8+ T cell	KLRK1
DUSP2	0	1.98048421737883	0.856	0.424	0	CD8+ T cell	DUSP2
CD8B	0	1.91157448268347	0.542	0.046	0	CD8+ T cell	CD8B
GZMM	0	1.81786709801593	0.694	0.177	0	CD8+ T cell	GZMM
TUBA4A	0	1.76498368045083	0.689	0.367	0	CD8+ T cell	TUBA4A
IL32	0	1.75879806529016	0.969	0.448	0	CD8+ T cell	IL32
APOBEC3G	0	1.75452886078735	0.612	0.189	0	CD8+ T cell	APOBEC3G
SLA	0	1.69040277982837	0.584	0.186	0	CD8+ T cell	SLA
HCST	0	1.62567472027791	0.883	0.389	0	CD8+ T cell	HCST
CD3D	0	1.58666993588384	0.908	0.331	0	CD8+ T cell	CD3D
GZMH	0	1.55383667176672	0.406	0.055	0	CD8+ T cell	GZMH
CD2	0	1.53664036244218	0.798	0.292	0	CD8+ T cell	CD2
CMC1	0	1.49381884728976	0.437	0.223	0	CD8+ T cell	CMC1
CCL3L1	0	1.4737697694441	0.403	0.05	0	CD8+ T cell	CCL3L1
DUSP4	0	1.45977113230996	0.439	0.144	0	CD8+ T cell	DUSP4
XCL2	0	1.4593630299893	0.29	0.032	0	CD8+ T cell	XCL2
CD3G	0	1.4485947029165	0.762	0.276	0	CD8+ T cell	CD3G
CLEC2B	0	1.38194564757249	0.67	0.34	0	CD8+ T cell	CLEC2B
PTPRC	0	1.34172420063279	0.968	0.594	0	CD8+ T cell	PTPRC
RGCC	0	1.33311976056703	0.776	0.472	0	CD8+ T cell	RGCC
TRBC2	0	1.31084841946482	0.772	0.36	0	CD8+ T cell	TRBC2
TNFAIP3	0	1.28161098738487	0.793	0.411	0	CD8+ T cell	TNFAIP3
RNF19A	0	1.26220066171429	0.595	0.351	0	CD8+ T cell	RNF19A
TRGC2	0	1.2391352082678	0.357	0.065	0	CD8+ T cell	TRGC2
SRSF7	0	1.22791037862242	0.911	0.761	0	CD8+ T cell	SRSF7
BCL11B	0	1.22755334676583	0.706	0.282	0	CD8+ T cell	BCL11B
NR4A2	0	1.2133134470937	0.799	0.545	0	CD8+ T cell	NR4A2
CD3E	0	1.21168615064295	0.728	0.295	0	CD8+ T cell	CD3E
PPP2R5C	0	1.20805077047637	0.752	0.506	0	CD8+ T cell	PPP2R5C
RUNX3	0	1.20209825841807	0.588	0.27	0	CD8+ T cell	RUNX3
ANXA1	0	1.19665781149073	0.711	0.469	0	CD8+ T cell	ANXA1
PLAAT4	0	1.19235984326476	0.702	0.397	0	CD8+ T cell	PLAAT4
FYN	0	1.18143728449616	0.671	0.34	0	CD8+ T cell	FYN
PTPN22	0	1.1748117153068	0.502	0.213	0	CD8+ T cell	PTPN22
TRAC	0	1.17059193955196	0.805	0.348	0	CD8+ T cell	TRAC
METRNL	0	1.14105621184195	0.451	0.229	0	CD8+ T cell	METRNL
SH2D1A	0	1.11836830673518	0.427	0.109	0	CD8+ T cell	SH2D1A
ZEB2	0	1.11111278139632	0.462	0.202	0	CD8+ T cell	ZEB2
LIME1	0	1.10566323033936	0.594	0.289	0	CD8+ T cell	LIME1
CEMIP2	0	1.10002866718273	0.513	0.29	0	CD8+ T cell	CEMIP2
TNFRSF9	0	1.08922347861535	0.256	0.036	0	CD8+ T cell	TNFRSF9
CREM	0	1.08782686231623	0.758	0.542	0	CD8+ T cell	CREM
CXCR4	0	1.08386436617163	0.916	0.623	0	CD8+ T cell	CXCR4
LEPROTL1	0	1.07572932994419	0.704	0.432	0	CD8+ T cell	LEPROTL1
PIK3R1	0	1.06735307090363	0.495	0.312	0	CD8+ T cell	PIK3R1
TIGIT	0	1.06501647604376	0.42	0.124	0	CD8+ T cell	TIGIT
RGS1	0	1.05993952251958	0.623	0.338	0	CD8+ T cell	RGS1
SH3BGRL3	0	1.0417523962366	0.9	0.759	0	CD8+ T cell	SH3BGRL3
TRAT1	0	1.0148858987261	0.409	0.144	0	CD8+ T cell	TRAT1
SYTL3	0	0.998294103735554	0.435	0.178	0	CD8+ T cell	SYTL3
COTL1	0	0.996604221442287	0.736	0.483	0	CD8+ T cell	COTL1
TRBC1	0	0.994029365375956	0.534	0.234	0	CD8+ T cell	TRBC1
ITM2C	0	0.977902077449168	0.405	0.206	0	CD8+ T cell	ITM2C
CD69	0	0.976559561740997	0.675	0.387	0	CD8+ T cell	CD69
ZNF331	0	0.973683295545269	0.675	0.451	0	CD8+ T cell	ZNF331
SRGN	0	0.97261592664869	0.963	0.656	0	CD8+ T cell	SRGN
PYHIN1	0	0.965351126629515	0.319	0.09	0	CD8+ T cell	PYHIN1
ARAP2	0	0.964390243284081	0.386	0.165	0	CD8+ T cell	ARAP2
RNF213	0	0.949126534384885	0.605	0.424	0	CD8+ T cell	RNF213
FYB1	0	0.946666831474607	0.732	0.348	0	CD8+ T cell	FYB1
CYTOR	0	0.94323709358549	0.457	0.236	0	CD8+ T cell	CYTOR
KLRG1	0	0.94189764867177	0.232	0.035	0	CD8+ T cell	KLRG1
CD96	0	0.933564873342099	0.369	0.122	0	CD8+ T cell	CD96
SLC7A5	0	0.908355631256081	0.3	0.111	0	CD8+ T cell	SLC7A5
UBE2S	0	0.908017274509583	0.659	0.504	0	CD8+ T cell	UBE2S
FABP5	0	0.903983264270975	0.473	0.262	0	CD8+ T cell	FABP5
CD27	0	0.891004088374696	0.466	0.256	0	CD8+ T cell	CD27
IL2RG	0	0.889487985252429	0.565	0.328	0	CD8+ T cell	IL2RG
ADGRE5	0	0.888828815740255	0.478	0.269	0	CD8+ T cell	ADGRE5
CLEC2D	0	0.880879391533941	0.565	0.36	0	CD8+ T cell	CLEC2D
CRIP1	0	0.877807858620291	0.85	0.62	0	CD8+ T cell	CRIP1
CD7	0	0.863972995012459	0.506	0.244	0	CD8+ T cell	CD7
ACAP1	0	0.860921044803771	0.598	0.37	0	CD8+ T cell	ACAP1
LCK	0	0.855014209086256	0.528	0.269	0	CD8+ T cell	LCK
PCED1B-AS1	0	0.854928365510825	0.563	0.35	0	CD8+ T cell	PCED1B-AS1
DDX24	0	0.85185705218477	0.764	0.656	0	CD8+ T cell	DDX24
GNG2	0	0.847223804257484	0.418	0.211	0	CD8+ T cell	GNG2
STK17B	0	0.845159284726874	0.697	0.499	0	CD8+ T cell	STK17B
DOK2	0	0.831232011344442	0.351	0.145	0	CD8+ T cell	DOK2
DTHD1	0	0.82912691160236	0.217	0.026	0	CD8+ T cell	DTHD1
CALM1	0	0.825326396289066	0.954	0.869	0	CD8+ T cell	CALM1
HLA-A	0	0.820997295955295	0.996	0.933	0	CD8+ T cell	HLA-A
PDCD4	0	0.820840390410042	0.675	0.537	0	CD8+ T cell	PDCD4
LAG3	0	0.818450323464404	0.257	0.063	0	CD8+ T cell	LAG3
SKAP1	0	0.810915223669335	0.41	0.195	0	CD8+ T cell	SKAP1
SRSF2	0	0.799319601484915	0.722	0.621	0	CD8+ T cell	SRSF2
OASL	0	0.793092779478976	0.243	0.067	0	CD8+ T cell	OASL
GBP5	0	0.785896843019977	0.253	0.086	0	CD8+ T cell	GBP5
CD44	0	0.773204150156135	0.714	0.537	0	CD8+ T cell	CD44
CXCR6	0	0.772385444705111	0.161	0.022	0	CD8+ T cell	CXCR6
GPR171	0	0.768317572477495	0.239	0.059	0	CD8+ T cell	GPR171
YPEL5	0	0.759448820270686	0.777	0.631	0	CD8+ T cell	YPEL5
ITM2A	0	0.751536966047997	0.582	0.331	0	CD8+ T cell	ITM2A
ARL4C	0	0.748230577522384	0.67	0.399	0	CD8+ T cell	ARL4C
FASLG	0	0.747000322792074	0.165	0.022	0	CD8+ T cell	FASLG
LAT	0	0.740837005556528	0.407	0.198	0	CD8+ T cell	LAT
IL2RB	0	0.736343945223541	0.3	0.102	0	CD8+ T cell	IL2RB
SAMD3	0	0.730020423679661	0.243	0.048	0	CD8+ T cell	SAMD3
B2M	0	0.717281662570362	1	0.989	0	CD8+ T cell	B2M
THEMIS	0	0.716770124148418	0.241	0.064	0	CD8+ T cell	THEMIS
TMSB4X	0	0.716134273561245	0.999	0.981	0	CD8+ T cell	TMSB4X
MATK	0	0.705294169338902	0.24	0.06	0	CD8+ T cell	MATK
PSTPIP1	0	0.700791207168764	0.286	0.109	0	CD8+ T cell	PSTPIP1
GPR174	0	0.692930995721797	0.238	0.078	0	CD8+ T cell	GPR174
EOMES	0	0.673831175586591	0.158	0.018	0	CD8+ T cell	EOMES
JUND	0	0.657701105598968	0.986	0.9	0	CD8+ T cell	JUND
LCP1	0	0.656285766869898	0.653	0.456	0	CD8+ T cell	LCP1
CXCR3	0	0.631534833981342	0.194	0.047	0	CD8+ T cell	CXCR3
PRF1	0	0.627665275640297	0.264	0.07	0	CD8+ T cell	PRF1
SUB1	0	0.624322647318808	0.803	0.731	0	CD8+ T cell	SUB1
BTG1	0	0.614016308122669	0.973	0.878	0	CD8+ T cell	BTG1
CORO1A	0	0.61355338257399	0.78	0.53	0	CD8+ T cell	CORO1A
HLA-B	0	0.56235161007213	0.997	0.957	0	CD8+ T cell	HLA-B
PFN1	0	0.552165629247405	0.893	0.803	0	CD8+ T cell	PFN1
HLA-C	0	0.53965748047209	0.99	0.937	0	CD8+ T cell	HLA-C
H3F3B	0	0.522224934117125	0.981	0.938	0	CD8+ T cell	H3F3B
PPP2R2B	0	0.502135475402373	0.139	0.023	0	CD8+ T cell	PPP2R2B
RACK1	0	-0.513544356247395	0.913	0.943	0	CD8+ T cell	RACK1
RPL5	0	-0.543936389518024	0.943	0.954	0	CD8+ T cell	RPL5
RPS5	0	-0.545508367937198	0.926	0.94	0	CD8+ T cell	RPS5
RPS13	0	-0.547583353144638	0.967	0.964	0	CD8+ T cell	RPS13
RPS8	0	-0.565981235900939	0.984	0.973	0	CD8+ T cell	RPS8
RPS6	0	-0.5713751315327	0.978	0.972	0	CD8+ T cell	RPS6
RPL7	0	-0.595560516367334	0.923	0.95	0	CD8+ T cell	RPL7
CD40	0	-0.599779484942766	0.011	0.226	0	CD8+ T cell	CD40
RPL8	0	-0.608561082007544	0.971	0.971	0	CD8+ T cell	RPL8
RPL23	0	-0.635853419358737	0.895	0.937	0	CD8+ T cell	RPL23
RPL22	0	-0.650543141182723	0.902	0.942	0	CD8+ T cell	RPL22
CCDC50	0	-0.661195380466238	0.046	0.312	0	CD8+ T cell	CCDC50
COBLL1	0	-0.666155112132861	0.009	0.228	0	CD8+ T cell	COBLL1
EEF1G	0	-0.669714394738296	0.839	0.919	0	CD8+ T cell	EEF1G
TMEM123	0	-0.694217620103358	0.172	0.482	0	CD8+ T cell	TMEM123
GRN	0	-0.702860824562872	0.044	0.289	0	CD8+ T cell	GRN
SNHG29	0	-0.76748534250296	0.622	0.825	0	CD8+ T cell	SNHG29
CTSH	0	-0.783725558543403	0.018	0.292	0	CD8+ T cell	CTSH
SWAP70	0	-0.931088921582678	0.022	0.308	0	CD8+ T cell	SWAP70
SMIM14	0	-0.978636421806474	0.043	0.338	0	CD8+ T cell	SMIM14
NME2	0	-0.985834621372728	0.424	0.72	0	CD8+ T cell	NME2
CD59	0	-1.02384152938116	0.103	0.379	0	CD8+ T cell	CD59
BANK1	0	-1.06147578923095	0.011	0.224	0	CD8+ T cell	BANK1
APP	0	-1.12077463421824	0.028	0.29	0	CD8+ T cell	APP
ID3	0	-1.23507432275897	0.102	0.373	0	CD8+ T cell	ID3
MEF2C	0	-1.33219922773371	0.019	0.359	0	CD8+ T cell	MEF2C
TCF4	0	-1.34528215321703	0.024	0.353	0	CD8+ T cell	TCF4
CD9	0	-1.44439035084042	0.067	0.319	0	CD8+ T cell	CD9
BASP1	0	-1.45267987479707	0.023	0.31	0	CD8+ T cell	BASP1
MARCKS	0	-1.47641960118966	0.034	0.369	0	CD8+ T cell	MARCKS
CD79A	0	-1.81059846960845	0.026	0.27	0	CD8+ T cell	CD79A
GSN	0	-1.87322269385438	0.05	0.295	0	CD8+ T cell	GSN
CST3	0	-2.00804394406393	0.069	0.352	0	CD8+ T cell	CST3
IFITM3	0	-2.03935966743297	0.084	0.36	0	CD8+ T cell	IFITM3
LINC01871	2.38041160833628e-307	0.531574184915135	0.161	0.036	6.10170907564839e-303	CD8+ T cell	LINC01871
TNFRSF1B	6.00392445889194e-304	0.771093482976831	0.479	0.276	1.53898595654777e-299	CD8+ T cell	TNFRSF1B
AOAH	8.25612893012546e-303	0.513354068070007	0.157	0.035	2.11629352865906e-298	CD8+ T cell	AOAH
CALD1	4.92117476039166e-302	-1.58542163782978	0.04	0.264	1.26144472633119e-297	CD8+ T cell	CALD1
EVL	1.19098836128474e-298	0.820828387783833	0.585	0.423	3.05286046648118e-294	CD8+ T cell	EVL
AKNA	6.51655921762458e-296	0.833533120959947	0.416	0.231	1.67038962425371e-291	CD8+ T cell	AKNA
LYN	7.33196475635662e-295	-0.689509715864298	0.015	0.223	1.87940252599689e-290	CD8+ T cell	LYN
ITGB2	7.59296226035913e-295	0.708830107043852	0.473	0.271	1.94630401619785e-290	CD8+ T cell	ITGB2
RAB13	1.90219740082283e-294	-0.698965965864972	0.017	0.228	4.87590259752915e-290	CD8+ T cell	RAB13
TIMP1	5.42377034482095e-294	-1.6315762230844	0.079	0.316	1.39027505248795e-289	CD8+ T cell	TIMP1
SARAF	1.4007489740814e-292	0.55222472121055	0.848	0.758	3.59053984526285e-288	CD8+ T cell	SARAF
RALGPS2	2.57303844610281e-292	-0.701755196775356	0.013	0.217	6.59546944889533e-288	CD8+ T cell	RALGPS2
GRASP	2.4247440901978e-291	-0.747677595107043	0.047	0.272	6.21534652640402e-287	CD8+ T cell	GRASP
CTSZ	3.89632901015218e-288	-0.680816753098668	0.113	0.381	9.98746015172308e-284	CD8+ T cell	CTSZ
CD151	4.61017022771453e-285	-0.747796592487178	0.044	0.266	1.18172493447007e-280	CD8+ T cell	CD151
HES1	2.82255321466756e-284	-1.34172623592414	0.026	0.234	7.23505065515736e-280	CD8+ T cell	HES1
NPC2	3.56213251902188e-283	-0.944658238824549	0.144	0.413	9.13081428600879e-279	CD8+ T cell	NPC2
SERPINB6	1.49172923222771e-281	-0.664752949552945	0.08	0.322	3.8237495409693e-277	CD8+ T cell	SERPINB6
ACTN1	1.75388569279384e-281	-0.630058039185378	0.025	0.232	4.49573519633845e-277	CD8+ T cell	ACTN1
ELF1	2.23224794938158e-281	0.752252436987663	0.723	0.615	5.7219211686498e-277	CD8+ T cell	ELF1
ADI1	3.08581672323035e-279	-0.613100405843428	0.082	0.326	7.90987400665636e-275	CD8+ T cell	ADI1
ITGAL	5.53282115007368e-279	0.733066231412627	0.32	0.145	1.41822804539839e-274	CD8+ T cell	ITGAL
LYAR	9.06035509312389e-279	0.872557291553169	0.338	0.169	2.32244082102045e-274	CD8+ T cell	LYAR
NFIB	5.3068842083321e-278	-0.859362936007784	0.017	0.217	1.36031362912177e-273	CD8+ T cell	NFIB
SYPL1	5.37240599301433e-276	-0.553051257613258	0.188	0.476	1.37710882818936e-271	CD8+ T cell	SYPL1
LYST	4.72249769461253e-274	0.876310434556969	0.371	0.199	1.21051783406003e-269	CD8+ T cell	LYST
LSP1	3.32794685479224e-273	0.723627336034864	0.531	0.351	8.53052617288895e-269	CD8+ T cell	LSP1
BICDL1	9.05257784431721e-273	0.770866283569845	0.34	0.163	2.32044727883383e-268	CD8+ T cell	BICDL1
TSHZ2	3.49272840707894e-272	-0.662119416912283	0.03	0.235	8.95291072586546e-268	CD8+ T cell	TSHZ2
SPINT2	6.53984528084329e-272	-0.694328197988469	0.037	0.247	1.67635854083856e-267	CD8+ T cell	SPINT2
UBB	1.72790428306626e-271	0.57696954020985	0.925	0.871	4.42913704878376e-267	CD8+ T cell	UBB
DSTN	1.9603765759993e-271	-1.228775152552	0.206	0.453	5.025033277259e-267	CD8+ T cell	DSTN
BCAM	6.16256878359925e-271	-0.827492660894109	0.012	0.204	1.5796512563e-266	CD8+ T cell	BCAM
FAM177A1	7.4285527044387e-270	0.863246794782017	0.612	0.484	1.90416091472877e-265	CD8+ T cell	FAM177A1
MGST2	7.85953047827469e-270	-0.595537903178841	0.02	0.219	2.01463344749615e-265	CD8+ T cell	MGST2
JMJD6	1.34185610135351e-269	0.891945659647942	0.368	0.204	3.43957974459946e-265	CD8+ T cell	JMJD6
NR4A3	1.62044391339359e-267	0.875389287315304	0.415	0.233	4.1536838832018e-263	CD8+ T cell	NR4A3
EMP2	1.22970460758817e-265	-0.601306366991666	0.008	0.194	3.15210182063075e-261	CD8+ T cell	EMP2
CD48	3.46861571506005e-265	0.535244032913128	0.772	0.546	8.89110266241342e-261	CD8+ T cell	CD48
BEX3	3.59308635552073e-264	-0.58478245922535	0.037	0.244	9.2101582551063e-260	CD8+ T cell	BEX3
NFIA	1.36152441753842e-262	-0.789579684955597	0.055	0.268	3.48999553947624e-258	CD8+ T cell	NFIA
NR2F2	1.40637358331112e-262	-0.996274724345601	0.017	0.208	3.6049574061014e-258	CD8+ T cell	NR2F2
SLC9A3R2	3.18684565791887e-261	-1.06266519627029	0.024	0.219	8.16884147494343e-257	CD8+ T cell	SLC9A3R2
EBF1	5.93091472014128e-261	-0.5365818783152	0.006	0.188	1.52027137021382e-256	CD8+ T cell	EBF1
ICOS	1.70239548466069e-260	0.799143440738248	0.378	0.187	4.36375034583074e-256	CD8+ T cell	ICOS
RAC2	8.17946024892326e-259	0.603781290703546	0.653	0.467	2.0966410456065e-254	CD8+ T cell	RAC2
LAPTM4A	2.70009325217477e-258	-0.750629087875617	0.246	0.512	6.92114903329959e-254	CD8+ T cell	LAPTM4A
STK4	1.45581214641317e-253	0.653852312906259	0.697	0.559	3.73168327490089e-249	CD8+ T cell	STK4
KLF4	4.53394792410981e-253	-1.02251899386981	0.03	0.223	1.16218687138707e-248	CD8+ T cell	KLF4
VPREB3	3.26833197143878e-252	-0.931876934759304	0.007	0.182	8.37771534238902e-248	CD8+ T cell	VPREB3
LINC-PINT	3.73313734251683e-251	0.668023404687145	0.731	0.607	9.5691509500734e-247	CD8+ T cell	LINC-PINT
STK17A	1.63551817431588e-250	0.696773229547415	0.628	0.478	4.1923237362239e-246	CD8+ T cell	STK17A
CTSW	3.16987207212924e-250	0.602968115392868	0.21	0.069	8.12533308248888e-246	CD8+ T cell	CTSW
DNAJB1	8.86732589379313e-250	0.985969109659357	0.753	0.604	2.27296164635599e-245	CD8+ T cell	DNAJB1
MYADM	4.26758169159774e-249	0.857730162564356	0.576	0.422	1.09390921500725e-244	CD8+ T cell	MYADM
TSC22D1	6.10912892588576e-249	-0.996463748034615	0.077	0.29	1.5659530175723e-244	CD8+ T cell	TSC22D1
CDC42SE2	1.13588601528653e-247	0.706695226135551	0.588	0.463	2.91161662298397e-243	CD8+ T cell	CDC42SE2
NPDC1	1.21418097409508e-247	-0.929425163248667	0.054	0.255	3.11231009089793e-243	CD8+ T cell	NPDC1
AC020916.1	3.4382619027261e-247	0.947284007167067	0.596	0.454	8.8132967352578e-243	CD8+ T cell	AC020916.1
TIMP2	4.32292056343415e-247	-0.708453491079549	0.027	0.218	1.10809422802508e-242	CD8+ T cell	TIMP2
KLF6	5.22084625125925e-247	0.698052957890579	0.788	0.672	1.33825951958528e-242	CD8+ T cell	KLF6
AKAP13	3.68089791584257e-246	0.749065350666453	0.625	0.521	9.43524562767926e-242	CD8+ T cell	AKAP13
SLAMF7	1.0680135953787e-244	0.592087734197853	0.185	0.059	2.73763924903423e-240	CD8+ T cell	SLAMF7
HLA-F	8.26359877271468e-244	0.67411173925246	0.621	0.498	2.11820827340995e-239	CD8+ T cell	HLA-F
SELENOP	2.58828234594509e-243	-1.00386812590262	0.037	0.232	6.63454413736105e-239	CD8+ T cell	SELENOP
CTSL	3.88364499343597e-241	-0.556880544673899	0.016	0.195	9.95494721167442e-237	CD8+ T cell	CTSL
TIMP3	7.77466642233888e-241	-1.55935116349313	0.035	0.219	1.99288024403812e-236	CD8+ T cell	TIMP3
TCEAL4	2.04477833949113e-239	-0.545710404984249	0.053	0.258	5.2413803176176e-235	CD8+ T cell	TCEAL4
ARHGDIB	3.34246442551073e-239	0.509811498901879	0.807	0.66	8.56773906191165e-235	CD8+ T cell	ARHGDIB
LDHA	3.99338119422659e-239	0.698797674411682	0.722	0.631	1.0236234015161e-234	CD8+ T cell	LDHA
SAMSN1	1.6822736975302e-237	0.742009885351668	0.543	0.366	4.31217216887917e-233	CD8+ T cell	SAMSN1
EIF3E	6.27102775347601e-237	-0.55200971927665	0.566	0.792	1.60745254404851e-232	CD8+ T cell	EIF3E
GAS6	7.766987844095e-236	-0.727764637671366	0.016	0.191	1.99091199407687e-231	CD8+ T cell	GAS6
PSMB9	7.87180125504161e-236	0.696557399724439	0.627	0.527	2.01777881570482e-231	CD8+ T cell	PSMB9
HSP90AA1	4.05175631564164e-235	0.858923357241802	0.977	0.932	1.03858669638842e-230	CD8+ T cell	HSP90AA1
GMFG	4.98483697582245e-235	0.532102134663315	0.664	0.504	1.27776326201257e-230	CD8+ T cell	GMFG
CNN3	2.56172102115806e-234	-0.676080268234011	0.015	0.188	6.56645949353446e-230	CD8+ T cell	CNN3
SMAD7	1.54609053137137e-233	0.796176687009379	0.479	0.329	3.96309385906424e-229	CD8+ T cell	SMAD7
NUPR1	2.60535243775973e-232	-0.981027649187714	0.033	0.216	6.67829990370952e-228	CD8+ T cell	NUPR1
TNFRSF13C	1.04383581327539e-231	-0.764003997626104	0.027	0.205	2.67566434016881e-227	CD8+ T cell	TNFRSF13C
CD84	1.4692874357592e-231	0.670066949279114	0.248	0.102	3.76622448408155e-227	CD8+ T cell	CD84
IFI30	1.64917104883516e-231	-0.932087296191848	0.041	0.229	4.22732014947917e-227	CD8+ T cell	IFI30
CAVIN1	1.66259235147027e-231	-0.752641546558879	0.02	0.194	4.26172297452374e-227	CD8+ T cell	CAVIN1
PTPN7	4.21267329793971e-231	0.769223347513462	0.369	0.204	1.07983454646089e-226	CD8+ T cell	PTPN7
FCGRT	1.11222863469985e-230	-0.702270952146375	0.086	0.299	2.85097565932613e-226	CD8+ T cell	FCGRT
ADIRF	3.60481041217633e-230	-1.96956972281811	0.072	0.263	9.24021052953158e-226	CD8+ T cell	ADIRF
SERPING1	3.48549704438811e-229	-0.816809498579526	0.016	0.187	8.93437457388003e-225	CD8+ T cell	SERPING1
TAGAP	1.09734945504642e-228	0.850666176589581	0.507	0.34	2.81283585812049e-224	CD8+ T cell	TAGAP
IL6ST	5.07446738381567e-228	-0.682073788990307	0.131	0.359	1.30073822449347e-223	CD8+ T cell	IL6ST
AAK1	4.54372496021484e-227	0.725697273906527	0.495	0.342	1.16469301905187e-222	CD8+ T cell	AAK1
REL	1.02861272000907e-226	0.659659284918766	0.65	0.507	2.63664298519925e-222	CD8+ T cell	REL
SOX4	1.93069609182153e-226	-0.760543702494153	0.022	0.196	4.94895329216612e-222	CD8+ T cell	SOX4
SH2D2A	1.60753714123709e-225	0.631699324477409	0.241	0.099	4.12059995413302e-221	CD8+ T cell	SH2D2A
TM4SF1	2.3931205967864e-225	-1.31142635235699	0.032	0.208	6.13428602574257e-221	CD8+ T cell	TM4SF1
STAT4	9.36366427475447e-225	0.640573870451861	0.288	0.134	2.40018806354781e-220	CD8+ T cell	STAT4
LEPROT	3.43033808777399e-224	-0.540901621803886	0.093	0.309	8.79298562039106e-220	CD8+ T cell	LEPROT
CD79B	2.33075320897573e-223	-0.822310683524628	0.037	0.218	5.97441970056749e-219	CD8+ T cell	CD79B
APLP2	4.45915985752283e-223	-0.611194775990696	0.128	0.355	1.14301644627883e-218	CD8+ T cell	APLP2
CTSB	2.54730850218652e-222	-0.614524202927009	0.067	0.269	6.52951588365472e-218	CD8+ T cell	CTSB
EEF1B2	6.72978589859937e-221	-0.578962879540238	0.855	0.898	1.72504601938798e-216	CD8+ T cell	EEF1B2
TPD52	1.51669959018631e-220	-0.615963937565942	0.077	0.281	3.88775605952458e-216	CD8+ T cell	TPD52
CD247	2.16727818339351e-220	0.553379269341403	0.358	0.187	5.55538416749259e-216	CD8+ T cell	CD247
TBC1D10C	2.13034693854633e-219	0.705809952444448	0.42	0.26	5.4607183075758e-215	CD8+ T cell	TBC1D10C
ID2	8.88197241063526e-219	0.821693023525708	0.488	0.321	2.27671598801814e-214	CD8+ T cell	ID2
CAV1	2.23810242465582e-217	-1.24525267866727	0.032	0.202	5.73692794512027e-213	CD8+ T cell	CAV1
TPM1	5.51407819265061e-217	-0.931378108549119	0.05	0.236	1.41342366312213e-212	CD8+ T cell	TPM1
PDLIM1	6.63017801396066e-217	-0.539438377363423	0.098	0.312	1.69951353031854e-212	CD8+ T cell	PDLIM1
PRKCH	8.14711877458345e-215	0.708119324715471	0.385	0.23	2.08835095548898e-210	CD8+ T cell	PRKCH
ARHGAP29	1.69277581876307e-214	-0.611196716342594	0.011	0.169	4.33909225623537e-210	CD8+ T cell	ARHGAP29
PSAP	8.22038561643202e-214	-0.765429796320986	0.19	0.43	2.10713144506002e-209	CD8+ T cell	PSAP
BRI3	4.00943852233525e-213	-0.788581185032183	0.234	0.471	1.0277393764302e-208	CD8+ T cell	BRI3
INSR	2.20982918503505e-212	-0.983268733483181	0.015	0.174	5.66445515000035e-208	CD8+ T cell	INSR
RPLP0	2.34720911272515e-212	-0.52562375866936	0.888	0.925	6.01660111864838e-208	CD8+ T cell	RPLP0
TUBB	3.98274594596395e-212	-0.693491126619505	0.185	0.429	1.02089726832894e-207	CD8+ T cell	TUBB
VWA1	4.41718863165185e-212	-0.690714497623901	0.008	0.162	1.13225796195132e-207	CD8+ T cell	VWA1
CD24	5.77793763087413e-212	-0.572851318123064	0.014	0.173	1.48105875292197e-207	CD8+ T cell	CD24
NRARP	9.85295856785094e-212	-0.604344900624111	0.026	0.195	2.52560886969723e-207	CD8+ T cell	NRARP
IGFBP2	2.08655683645444e-211	-0.872620176798413	0.035	0.207	5.34847113888367e-207	CD8+ T cell	IGFBP2
ASAH1	9.1561148466455e-211	-0.644515841961722	0.108	0.321	2.34698691864064e-206	CD8+ T cell	ASAH1
DNAJA1	1.53394156131959e-209	0.604605311820796	0.856	0.797	3.9319524041305e-205	CD8+ T cell	DNAJA1
CTSC	3.86339954642104e-209	0.54880129430573	0.491	0.314	9.90305205734105e-205	CD8+ T cell	CTSC
CRIP2	4.68329593491862e-208	-0.735146531928367	0.03	0.196	1.20046924699769e-203	CD8+ T cell	CRIP2
SH3BP5	8.60681290413583e-208	-0.526859601770845	0.089	0.291	2.20618435171714e-203	CD8+ T cell	SH3BP5
MGLL	8.43193997658487e-207	-0.515529009743381	0.01	0.163	2.161359174198e-202	CD8+ T cell	MGLL
SPARC	3.33545645582407e-206	-1.23667840882361	0.027	0.189	8.54977553321384e-202	CD8+ T cell	SPARC
CD52	1.71723956353434e-205	0.658098064185737	0.776	0.586	4.40180017320756e-201	CD8+ T cell	CD52
ADAM28	1.63907416252222e-204	-0.55777818056079	0.006	0.153	4.2014388007932e-200	CD8+ T cell	ADAM28
CYB5A	3.4402695041745e-204	-0.514438206826488	0.084	0.283	8.8184428200505e-200	CD8+ T cell	CYB5A
LMO2	7.03070813633647e-203	-0.716680314151003	0.013	0.164	1.80218141658713e-198	CD8+ T cell	LMO2
MS4A1	1.00047700258347e-202	-1.42886139229971	0.075	0.246	2.5645227007222e-198	CD8+ T cell	MS4A1
CD6	7.34896518425089e-202	0.607363139264339	0.289	0.141	1.88376024567903e-197	CD8+ T cell	CD6
IKZF3	1.22291599600071e-201	0.729982538293813	0.386	0.231	3.13470057254862e-197	CD8+ T cell	IKZF3
EMP1	1.27247957777575e-201	-0.695800418010103	0.019	0.175	3.26174690171257e-197	CD8+ T cell	EMP1
BCL11A	3.47482564731681e-201	-0.609741167097107	0.008	0.154	8.90702058176719e-197	CD8+ T cell	BCL11A
RNF125	5.17302608840337e-201	0.677084528905088	0.324	0.174	1.32600177724044e-196	CD8+ T cell	RNF125
PALM2-AKAP2	6.80203870135931e-201	-0.514738519453466	0.04	0.211	1.74356658031943e-196	CD8+ T cell	PALM2-AKAP2
PRSS23	2.11714161473782e-200	-0.802291787928861	0.02	0.175	5.42686910105745e-196	CD8+ T cell	PRSS23
CCL3	2.05164987583635e-199	0.866783838425284	0.162	0.052	5.25899412673132e-195	CD8+ T cell	CCL3
CKLF	2.11497902460648e-199	0.647644826541927	0.473	0.333	5.42132573377379e-195	CD8+ T cell	CKLF
MIAT	3.76034852460127e-199	0.511096490149067	0.161	0.053	9.63890137311043e-195	CD8+ T cell	MIAT
A2M	3.76825911080649e-199	-2.03184334868426	0.085	0.257	9.65917857873028e-195	CD8+ T cell	A2M
IGFBP7	5.36839255381931e-199	-3.14420921122201	0.135	0.311	1.3760800633205e-194	CD8+ T cell	IGFBP7
TGM2	1.03479717835651e-198	-0.59792032288453	0.013	0.163	2.65249560728124e-194	CD8+ T cell	TGM2
UACA	1.33326159642837e-196	-0.555017334141872	0.007	0.151	3.41754945012484e-192	CD8+ T cell	UACA
SPARCL1	8.60501808698478e-196	-2.63187692258244	0.099	0.269	2.20572428623681e-191	CD8+ T cell	SPARCL1
RESF1	1.005542732559e-195	0.777006375154416	0.501	0.376	2.57750768636849e-191	CD8+ T cell	RESF1
PDCD1	9.66922742739293e-194	0.58679784935859	0.16	0.053	2.47851306646363e-189	CD8+ T cell	PDCD1
SEC14L1	4.42709790445786e-193	-0.554196419946431	0.09	0.282	1.13479800584968e-188	CD8+ T cell	SEC14L1
SOCS3	2.66155681491485e-191	-1.12989473556908	0.254	0.467	6.82236858367123e-187	CD8+ T cell	SOCS3
CPE	4.09186166531572e-191	-0.831140213773357	0.018	0.165	1.04886690067038e-186	CD8+ T cell	CPE
CNOT6L	2.32734351145029e-189	0.672619858155067	0.572	0.459	5.96567962290053e-185	CD8+ T cell	CNOT6L
CD83	5.44114586389389e-188	-1.18096746365441	0.113	0.294	1.39472891929192e-183	CD8+ T cell	CD83
SELPLG	2.76779772772766e-187	0.552195371697528	0.197	0.078	7.09469591548432e-183	CD8+ T cell	SELPLG
CEBPD	1.03706557047782e-186	-0.896967332907665	0.076	0.254	2.65831017680579e-182	CD8+ T cell	CEBPD
POU2F2	1.48995750420916e-186	-0.60527795948634	0.079	0.258	3.81920807053935e-182	CD8+ T cell	POU2F2
SPIB	1.96504939508638e-184	-0.543466466771848	0.004	0.137	5.03701111442491e-180	CD8+ T cell	SPIB
MCL1	3.40487232238658e-184	0.656541780022075	0.689	0.625	8.72770922397353e-180	CD8+ T cell	MCL1
APBB1IP	2.27979009296869e-183	0.636822345921684	0.444	0.301	5.84378594530665e-179	CD8+ T cell	APBB1IP
GNG11	4.80174869725291e-183	-0.940817306597635	0.029	0.178	1.23083224356684e-178	CD8+ T cell	GNG11
PTP4A3	8.84767702114429e-182	-0.538119157017967	0.017	0.159	2.26792505082992e-177	CD8+ T cell	PTP4A3
IRF8	2.47831288913233e-181	-0.587284690006372	0.04	0.197	6.35265942871289e-177	CD8+ T cell	IRF8
PLPP3	1.5576199260555e-180	-0.801028715243554	0.01	0.146	3.99264715645806e-176	CD8+ T cell	PLPP3
CD55	6.0981067747233e-180	-0.675990319783063	0.267	0.488	1.56312770956482e-175	CD8+ T cell	CD55
EPAS1	7.72627630743339e-180	-0.805592807253504	0.029	0.177	1.9804764058844e-175	CD8+ T cell	EPAS1
GABARAPL1	4.00028446165818e-179	0.765361802283703	0.409	0.282	1.02539291605684e-174	CD8+ T cell	GABARAPL1
RAB27A	8.13006928858905e-177	0.675569984500215	0.367	0.231	2.08398066074403e-172	CD8+ T cell	RAB27A
LIFR	8.6032434002971e-177	-0.733479762541567	0.012	0.147	2.20526938079816e-172	CD8+ T cell	LIFR
LHFPL6	1.69409992299045e-176	-0.562223417851756	0.008	0.139	4.34248633260142e-172	CD8+ T cell	LHFPL6
MIR99AHG	8.24763954536718e-175	-0.550386864364534	0.009	0.14	2.11411744466397e-170	CD8+ T cell	MIR99AHG
GCA	1.76980117120264e-174	-0.700635766010068	0.034	0.185	4.53653134214373e-170	CD8+ T cell	GCA
ARHGAP9	1.50714909570388e-173	0.615842127719505	0.289	0.155	3.86327527701776e-169	CD8+ T cell	ARHGAP9
CD99	1.84870037667447e-173	0.560027670271957	0.637	0.558	4.73877367552968e-169	CD8+ T cell	CD99
MGP	1.91574686600747e-173	-2.79249682492487	0.132	0.298	4.91063394163695e-169	CD8+ T cell	MGP
DST	1.21115968070772e-172	-0.535160458492053	0.011	0.144	3.10456560955811e-168	CD8+ T cell	DST
TENT5C	2.59957136740677e-172	0.712152912654832	0.417	0.282	6.66348128607377e-168	CD8+ T cell	TENT5C
CD22	1.06626518973865e-171	-0.500229714519676	0.004	0.128	2.73315756085707e-167	CD8+ T cell	CD22
C11orf96	1.8724640668513e-171	-1.62620117028747	0.027	0.166	4.79968714255994e-167	CD8+ T cell	C11orf96
RASGRP1	2.05100239319892e-171	0.66075813188893	0.32	0.183	5.2573344344868e-167	CD8+ T cell	RASGRP1
PARP8	7.09230367130917e-171	0.631623469686214	0.275	0.147	1.81797020006668e-166	CD8+ T cell	PARP8
APOBEC3C	1.89867927600754e-170	0.743249087159347	0.309	0.181	4.86688458819013e-166	CD8+ T cell	APOBEC3C
RAB11FIP1	1.88141293099141e-169	-0.501651849995513	0.149	0.35	4.82262576601028e-165	CD8+ T cell	RAB11FIP1
SELENOK	3.36112685536791e-169	0.566408259010316	0.701	0.661	8.61557646836456e-165	CD8+ T cell	SELENOK
HSPB1	3.50251465581449e-169	-0.863234531757933	0.266	0.465	8.97799581724927e-165	CD8+ T cell	HSPB1
GABARAP	2.02789344314778e-168	-0.550604423739202	0.44	0.677	5.19809926282071e-164	CD8+ T cell	GABARAP
CCN1	2.05059926595005e-168	-0.872052246052665	0.014	0.146	5.25630109840976e-164	CD8+ T cell	CCN1
CSRP2	2.11437190155958e-168	-0.578628565195595	0.01	0.137	5.41976949526767e-164	CD8+ T cell	CSRP2
SOD3	4.03904820562265e-168	-0.740012929272823	0.006	0.129	1.03532922654725e-163	CD8+ T cell	SOD3
PLPP1	1.25858766987769e-167	-0.752304177795259	0.036	0.183	3.22613777419749e-163	CD8+ T cell	PLPP1
WIPF1	1.40538893652357e-167	0.617629940083406	0.469	0.346	3.60243346099087e-163	CD8+ T cell	WIPF1
TBX3	1.46706223438591e-167	-0.520142333427952	0.015	0.146	3.76052062540139e-163	CD8+ T cell	TBX3
DNAJB6	2.60129227513098e-165	0.592780734360506	0.665	0.619	6.66789248884324e-161	CD8+ T cell	DNAJB6
COL4A2	4.03151680814426e-164	-0.579350209058466	0.008	0.131	1.03339870343162e-159	CD8+ T cell	COL4A2
RDX	9.51299649207366e-164	-0.565405307235273	0.079	0.247	2.43846639081324e-159	CD8+ T cell	RDX
HSPG2	2.02357745516265e-163	-0.902355745844178	0.014	0.14	5.18703609081842e-159	CD8+ T cell	HSPG2
HLA-DRA	3.4197388856677e-162	-2.11429941905282	0.517	0.59	8.76581668563202e-158	CD8+ T cell	HLA-DRA
CBLB	7.09539131155575e-162	0.675682300973375	0.292	0.167	1.81876165489108e-157	CD8+ T cell	CBLB
HLA-DMB	9.50113130534635e-160	-0.584045625830227	0.087	0.254	2.43542498749943e-155	CD8+ T cell	HLA-DMB
PDLIM5	1.93751588958233e-159	-0.73657468484903	0.071	0.23	4.96643447976639e-155	CD8+ T cell	PDLIM5
IGFBP4	2.98802868768254e-159	-1.17046679913123	0.067	0.214	7.65921393513664e-155	CD8+ T cell	IGFBP4
CCDC88A	2.8566359279806e-157	-0.570779614026824	0.032	0.169	7.32241487419268e-153	CD8+ T cell	CCDC88A
SLC38A1	1.37644139646304e-156	0.64772405100459	0.469	0.361	3.52823223155372e-152	CD8+ T cell	SLC38A1
TNF	2.90063827957865e-156	0.947247177360712	0.18	0.075	7.43520610204395e-152	CD8+ T cell	TNF
EMB	8.71181611282157e-156	0.635283058621291	0.389	0.266	2.23309982419955e-151	CD8+ T cell	EMB
RAMP2	3.53242950242555e-155	-1.03685146145111	0.014	0.136	9.05467654356742e-151	CD8+ T cell	RAMP2
GNG10	2.13869940053061e-154	-0.504235283022161	0.138	0.331	5.48212817338011e-150	CD8+ T cell	GNG10
PHACTR1	3.17762469350424e-154	-0.522699159624168	0.008	0.124	8.14520537685943e-150	CD8+ T cell	PHACTR1
ITGA4	2.67764919474992e-153	0.714232659111523	0.31	0.184	6.86361818090246e-149	CD8+ T cell	ITGA4
SPTBN1	6.78585930701358e-153	-0.602978798573584	0.129	0.305	1.73941931616679e-148	CD8+ T cell	SPTBN1
CELF2	9.21083065203008e-153	0.591578744066322	0.449	0.319	2.36101222103487e-148	CD8+ T cell	CELF2
COL4A1	6.12915210518877e-152	-0.586479920275537	0.007	0.122	1.57108555912304e-147	CD8+ T cell	COL4A1
TKT	8.51403048297153e-151	-0.500739777469681	0.179	0.379	2.18240143370009e-146	CD8+ T cell	TKT
TGFB1	1.00752975197991e-149	0.669762570483856	0.462	0.354	2.5826010132501e-145	CD8+ T cell	TGFB1
ETS2	1.11667376802534e-147	-0.59298555087368	0.053	0.195	2.86236986957935e-143	CD8+ T cell	ETS2
SOD2	6.41986772775155e-146	-1.10802166789613	0.219	0.422	1.64560469465455e-141	CD8+ T cell	SOD2
PEBP1	1.03366375684753e-145	-0.511835668996534	0.399	0.621	2.64959030792729e-141	CD8+ T cell	PEBP1
KRT18	4.80613984683708e-145	-1.0723776853867	0.041	0.171	1.23195782693975e-140	CD8+ T cell	KRT18
ENG	1.66101808730133e-142	-0.880211928710056	0.029	0.151	4.25768766317949e-138	CD8+ T cell	ENG
AC008875.3	4.99734591382232e-142	0.591645747776333	0.27	0.152	1.28096967809008e-137	CD8+ T cell	AC008875.3
IL10RA	1.06892485041353e-141	0.603617913431766	0.313	0.191	2.739975069065e-137	CD8+ T cell	IL10RA
AC044849.1	1.65042595157061e-140	0.594355921779428	0.212	0.105	4.23053684166094e-136	CD8+ T cell	AC044849.1
SELENOM	1.65928144148443e-139	-0.607620949442654	0.192	0.377	4.25323611895704e-135	CD8+ T cell	SELENOM
PPP1R2	2.95588005520059e-139	0.724074459400565	0.55	0.486	7.57680734549567e-135	CD8+ T cell	PPP1R2
C1R	2.80310954713807e-138	-0.691926763389406	0.015	0.127	7.185210702179e-134	CD8+ T cell	C1R
THBS1	3.13573399287606e-137	-0.546868815994676	0.023	0.141	8.03782694393921e-133	CD8+ T cell	THBS1
EGFL7	5.93041485280012e-137	-0.857139201315884	0.023	0.139	1.52014323921826e-132	CD8+ T cell	EGFL7
ABHD17A	9.07681820412485e-136	0.593944993716825	0.48	0.399	2.32666081026332e-131	CD8+ T cell	ABHD17A
RASAL3	1.04784165851953e-135	0.577046277105442	0.27	0.156	2.68593252328311e-131	CD8+ T cell	RASAL3
CLU	9.95713739034968e-135	-0.951409004247824	0.034	0.155	2.55231302726833e-130	CD8+ T cell	CLU
PLAC9	3.29550420669368e-134	-0.505643939318214	0.007	0.11	8.44736593301791e-130	CD8+ T cell	PLAC9
CKB	6.59522586575256e-134	-0.587745389801743	0.029	0.15	1.69055424616835e-129	CD8+ T cell	CKB
FTH1	9.97699977937415e-133	-0.785837391208727	0.963	0.972	2.55740435344698e-128	CD8+ T cell	FTH1
MGST1	3.38510169595551e-132	-0.593755314775066	0.01	0.113	8.67703117724276e-128	CD8+ T cell	MGST1
VWF	9.50421282334295e-132	-1.4654596339095	0.026	0.139	2.4362148730075e-127	CD8+ T cell	VWF
MFGE8	2.01933101555707e-131	-0.506944495700264	0.019	0.129	5.17615119217744e-127	CD8+ T cell	MFGE8
FLT1	5.67555500301302e-131	-0.840846016894646	0.011	0.114	1.45481501392233e-126	CD8+ T cell	FLT1
GPR65	8.18789536211086e-131	0.524486179488691	0.263	0.146	2.09880321816988e-126	CD8+ T cell	GPR65
CCN2	1.10831636669868e-130	-0.794020955542213	0.011	0.115	2.84094734275874e-126	CD8+ T cell	CCN2
KRT8	9.39145322583596e-130	-0.900840048891516	0.019	0.127	2.40731120537853e-125	CD8+ T cell	KRT8
EMCN	3.05872626013548e-129	-0.715758408433018	0.009	0.11	7.84043302260526e-125	CD8+ T cell	EMCN
RNASE1	6.23021234377464e-129	-0.970703927949411	0.019	0.127	1.59699033007975e-124	CD8+ T cell	RNASE1
CALCRL	6.37350074921891e-129	-0.736567313283212	0.009	0.109	1.63371944704728e-124	CD8+ T cell	CALCRL
ADAMTS1	1.79706923088929e-128	-0.651390061946821	0.013	0.117	4.60642755953852e-124	CD8+ T cell	ADAMTS1
CD93	3.40576333986542e-128	-0.528159782662448	0.007	0.106	8.72999316907704e-124	CD8+ T cell	CD93
C12orf75	8.0740883899293e-128	0.559470782327428	0.307	0.189	2.06963107699058e-123	CD8+ T cell	C12orf75
TNFSF10	7.55105703270751e-127	-0.779914136804855	0.129	0.28	1.93556244919392e-122	CD8+ T cell	TNFSF10
ADGRL4	1.19537446361122e-126	-0.768266659448077	0.012	0.113	3.06410336257465e-122	CD8+ T cell	ADGRL4
KCTD12	3.30874516594784e-126	-0.569957552596135	0.014	0.117	8.48130648387409e-122	CD8+ T cell	KCTD12
IGFBP5	3.73612847261432e-126	-1.55043864026919	0.029	0.141	9.57681811385229e-122	CD8+ T cell	IGFBP5
PIP4K2A	4.21241104130847e-126	0.579279105080886	0.396	0.291	1.0797673222186e-121	CD8+ T cell	PIP4K2A
GLUL	1.05520412416589e-125	-0.519710725616905	0.09	0.239	2.70480473147442e-121	CD8+ T cell	GLUL
CLEC14A	1.18410350493188e-125	-0.778387282407299	0.011	0.11	3.03521251419189e-121	CD8+ T cell	CLEC14A
COL15A1	1.5263860911347e-125	-0.63868313476026	0.009	0.108	3.91258546740557e-121	CD8+ T cell	COL15A1
MYL9	5.95372061258514e-125	-1.22749424587927	0.041	0.16	1.52611720462395e-120	CD8+ T cell	MYL9
PDE7A	1.44787098264804e-124	0.633930986210022	0.38	0.277	3.71132768982173e-120	CD8+ T cell	PDE7A
PODXL	2.98625027658765e-122	-0.668604558914186	0.01	0.107	7.65465533397711e-118	CD8+ T cell	PODXL
ORAI1	7.10825939416079e-122	0.65614330928294	0.358	0.255	1.82206013050524e-117	CD8+ T cell	ORAI1
PLVAP	7.2416143616272e-122	-0.971087040737653	0.017	0.117	1.8562430093159e-117	CD8+ T cell	PLVAP
IGHM	1.51060865832556e-121	-1.54353810098464	0.022	0.126	3.87214317388591e-117	CD8+ T cell	IGHM
CD34	7.27108684315629e-121	-0.539079478689098	0.009	0.104	1.86379769050625e-116	CD8+ T cell	CD34
RARRES2	7.97915918296115e-121	-0.607495486766927	0.012	0.109	2.04529787336843e-116	CD8+ T cell	RARRES2
TXNIP	2.99827878959549e-120	-0.676956305464537	0.31	0.495	7.68548802137013e-116	CD8+ T cell	TXNIP
RAB8B	1.09867844667503e-119	0.630129843246568	0.372	0.274	2.81624246236211e-115	CD8+ T cell	RAB8B
BIN2	6.56798519380467e-119	0.500852213593942	0.295	0.182	1.68357164472795e-114	CD8+ T cell	BIN2
SOCS1	7.74335552530006e-119	0.691792190536622	0.404	0.303	1.98485432180016e-114	CD8+ T cell	SOCS1
RALGAPA1	9.49215790567884e-119	0.663513645823262	0.423	0.335	2.43312483596266e-114	CD8+ T cell	RALGAPA1
FN1	1.14156159892494e-118	-0.639766280319476	0.009	0.103	2.9261648465243e-114	CD8+ T cell	FN1
FTL	3.66804335112751e-118	-0.981307559273196	0.919	0.961	9.40229552194516e-114	CD8+ T cell	FTL
MCAM	4.49532537916145e-118	-0.525020606406084	0.011	0.106	1.15228675444046e-113	CD8+ T cell	MCAM
ST3GAL5	1.23980360247507e-117	0.555807229911966	0.195	0.099	3.17798857422436e-113	CD8+ T cell	ST3GAL5
TSPYL2	1.038349508479e-116	0.802146208752678	0.354	0.256	2.66160129508421e-112	CD8+ T cell	TSPYL2
COL6A2	1.60015846691337e-116	-0.578273710332312	0.03	0.137	4.10168619823905e-112	CD8+ T cell	COL6A2
SOX18	2.13694984733964e-116	-0.643223690284554	0.01	0.104	5.47764354368571e-112	CD8+ T cell	SOX18
MXD4	8.85732226735834e-116	0.694978622327348	0.405	0.327	2.27039741679196e-111	CD8+ T cell	MXD4
CMC2	4.88617731855946e-115	0.65264150751519	0.384	0.301	1.25247383206635e-110	CD8+ T cell	CMC2
S100A11	5.67926309154624e-114	-0.908592142217713	0.426	0.604	1.45576550825605e-109	CD8+ T cell	S100A11
DDIT4	9.52633687247029e-113	0.522987336179849	0.493	0.393	2.44188593052031e-108	CD8+ T cell	DDIT4
ATP1B3	6.83251182737223e-112	0.655116520190067	0.506	0.445	1.75137775671032e-107	CD8+ T cell	ATP1B3
CCSER2	1.96921985297143e-111	0.64570101562353	0.349	0.258	5.04770124912167e-107	CD8+ T cell	CCSER2
TPM2	2.57649042572739e-111	-1.16347842199515	0.036	0.142	6.60431790826701e-107	CD8+ T cell	TPM2
TERF2IP	3.87409878894426e-111	0.581797761832877	0.542	0.502	9.93047742570082e-107	CD8+ T cell	TERF2IP
AC058791.1	4.19873009409351e-111	0.599236101127594	0.492	0.403	1.07626048501899e-106	CD8+ T cell	AC058791.1
AQP1	7.91396213583855e-111	-1.06790522590248	0.026	0.125	2.0285859142795e-106	CD8+ T cell	AQP1
NFATC2	3.81961813666933e-109	0.535285892600964	0.229	0.132	9.79082716972449e-105	CD8+ T cell	NFATC2
LTB	5.74831066537517e-109	-0.890200433025817	0.391	0.499	1.47346447285562e-104	CD8+ T cell	LTB
TACSTD2	7.11689037498497e-109	-0.670890046441917	0.017	0.111	1.8242725098199e-104	CD8+ T cell	TACSTD2
JPT1	8.47298905191313e-109	0.51045849956765	0.453	0.37	2.17188128367689e-104	CD8+ T cell	JPT1
DOCK8	5.03646732498497e-107	0.520632316670826	0.416	0.321	1.2909976694134e-102	CD8+ T cell	DOCK8
AMD1	9.2022407289694e-105	0.581915828935192	0.53	0.485	2.35881036605673e-100	CD8+ T cell	AMD1
IER3	1.9533737558396e-104	-0.708818758969968	0.096	0.225	5.00708294834365e-100	CD8+ T cell	IER3
CAMK2N1	2.34241634746923e-104	-0.515583259844759	0.044	0.152	6.00431582346789e-100	CD8+ T cell	CAMK2N1
IDS	5.12245568826201e-104	0.539514287523968	0.573	0.526	1.3130390665722e-99	CD8+ T cell	IDS
BGN	1.11657776780684e-103	-0.617993032616057	0.016	0.105	2.86212379221926e-99	CD8+ T cell	BGN
HLA-DMA	4.02620956639489e-102	-0.526559202941641	0.225	0.381	1.032038298154e-97	CD8+ T cell	HLA-DMA
ATXN1	1.80871576422954e-101	0.559371575917966	0.279	0.184	4.63628111844958e-97	CD8+ T cell	ATXN1
OPTN	7.35897655510039e-101	0.578872212452868	0.371	0.287	1.88632646036888e-96	CD8+ T cell	OPTN
STK10	1.13246946501667e-100	0.523685922829564	0.284	0.187	2.90285897967722e-96	CD8+ T cell	STK10
WNK1	8.96088517786655e-100	0.584034230394848	0.437	0.373	2.29694369764253e-95	CD8+ T cell	WNK1
TC2N	3.85900880428069e-99	0.51793750963673	0.258	0.164	9.8917972680127e-95	CD8+ T cell	TC2N
N4BP1	1.1287747196965e-98	0.662638773347856	0.312	0.225	2.89338823899803e-94	CD8+ T cell	N4BP1
FXYD3	5.26170075383148e-96	-0.750798600067836	0.024	0.111	1.34873175422962e-91	CD8+ T cell	FXYD3
BIRC3	1.70089097195358e-95	0.518450936804027	0.558	0.47	4.3598938284086e-91	CD8+ T cell	BIRC3
C16orf54	1.50740294801792e-93	0.509829858726088	0.257	0.162	3.86392597665434e-89	CD8+ T cell	C16orf54
IDI1	2.65940248767786e-92	0.585222870873303	0.515	0.469	6.81684639666467e-88	CD8+ T cell	IDI1
BRD2	4.10627328452472e-92	0.511279657167422	0.569	0.542	1.05256103102222e-87	CD8+ T cell	BRD2
APMAP	5.79365892210454e-92	0.552752685507003	0.266	0.18	1.48508859150306e-87	CD8+ T cell	APMAP
RGS16	9.90296996879432e-91	-0.519014967676682	0.068	0.178	2.53842829210105e-86	CD8+ T cell	RGS16
CLDN4	2.47344887289436e-90	-1.10563622732538	0.029	0.115	6.3401914958901e-86	CD8+ T cell	CLDN4
CNN2	7.58814287405428e-90	0.533736491134363	0.398	0.323	1.94506866290633e-85	CD8+ T cell	CNN2
DRAP1	1.21277609247242e-89	0.515567423127546	0.48	0.445	3.10870895783455e-85	CD8+ T cell	DRAP1
NEU1	2.45141525286188e-89	0.83538539555223	0.357	0.286	6.28371271766085e-85	CD8+ T cell	NEU1
POU3F1	2.74246772934631e-89	0.533924743309377	0.127	0.058	7.02976753063338e-85	CD8+ T cell	POU3F1
KRT19	5.16837258144676e-89	-1.00590454771468	0.023	0.106	1.32480894380225e-84	CD8+ T cell	KRT19
HLA-DQB1	6.70211646724425e-89	-0.913497770201381	0.261	0.382	1.71795351404872e-84	CD8+ T cell	HLA-DQB1
DDX3X	5.70824899086083e-86	0.501771902397959	0.61	0.601	1.46319546382736e-81	CD8+ T cell	DDX3X
MARCKSL1	4.91848939737331e-85	-0.500928991815288	0.277	0.432	1.2607563872287e-80	CD8+ T cell	MARCKSL1
PAXX	7.93304404885827e-85	0.589944896420064	0.366	0.299	2.03347718104384e-80	CD8+ T cell	PAXX
SLC9A3R1	1.10291184314727e-84	0.548637002157804	0.296	0.215	2.82709392753939e-80	CD8+ T cell	SLC9A3R1
IFI27	3.14732360118009e-84	-1.36069723866221	0.079	0.176	8.06753458690493e-80	CD8+ T cell	IFI27
SEPTIN1	4.68890070373818e-84	0.51938060218054	0.354	0.276	1.20190591738921e-79	CD8+ T cell	SEPTIN1
JCHAIN	2.0714251760802e-82	-1.4186999046544	0.037	0.124	5.30968415384638e-78	CD8+ T cell	JCHAIN
CKAP2	5.98508850103782e-82	0.533533333943849	0.242	0.157	1.53415773547102e-77	CD8+ T cell	CKAP2
DHX36	5.80063835595475e-80	0.577373625143774	0.495	0.475	1.48687762978188e-75	CD8+ T cell	DHX36
GALM	1.87068177362865e-79	0.516811158416281	0.199	0.122	4.79511859034231e-75	CD8+ T cell	GALM
TYROBP	2.71838133678107e-79	-1.11712164541598	0.026	0.102	6.96802688057092e-75	CD8+ T cell	TYROBP
TAGLN	7.93375586757538e-78	-2.17183514100453	0.077	0.174	2.0336596415356e-73	CD8+ T cell	TAGLN
BTN3A2	1.4589579076505e-77	0.55476983078462	0.365	0.295	3.73974680468053e-73	CD8+ T cell	BTN3A2
EGR1	3.59979671813711e-76	-1.11748464491797	0.184	0.295	9.22735892760084e-72	CD8+ T cell	EGR1
CCL2	2.05631489446162e-75	-1.35628130172004	0.046	0.13	5.27095196897346e-71	CD8+ T cell	CCL2
ARHGEF1	1.95916096974742e-74	0.514464645276211	0.37	0.305	5.02191731375356e-70	CD8+ T cell	ARHGEF1
PDE4B	5.75002078351364e-71	0.504844596976747	0.383	0.308	1.47390282743805e-66	CD8+ T cell	PDE4B
CD63	1.48844162196443e-70	-0.716584001267423	0.455	0.545	3.81532240958142e-66	CD8+ T cell	CD63
RGS5	3.8909207576653e-69	-1.60117188211321	0.052	0.132	9.97359717812346e-65	CD8+ T cell	RGS5
GZMB	5.94929492288042e-69	0.531364148725185	0.122	0.057	1.52498276758194e-64	CD8+ T cell	GZMB
VPS37B	4.23204633477864e-68	0.511797857644394	0.354	0.283	1.08480043699381e-63	CD8+ T cell	VPS37B
GTF2B	6.91914531242723e-68	0.504701533147148	0.47	0.445	1.77358451793447e-63	CD8+ T cell	GTF2B
ID1	7.85519908255857e-65	-0.714056810399229	0.112	0.208	2.01352318083224e-60	CD8+ T cell	ID1
MZB1	8.79177660962117e-65	-0.850838663276904	0.037	0.109	2.2535960983442e-60	CD8+ T cell	MZB1
SERPINB9	1.6399453557075e-63	0.517641111450321	0.334	0.265	4.20367193028503e-59	CD8+ T cell	SERPINB9
TIPARP	1.69726158380282e-63	0.524742917534101	0.368	0.306	4.35059061776176e-59	CD8+ T cell	TIPARP
NKX3-1	2.03588734135681e-63	-0.699500860658441	0.049	0.125	5.21859002209991e-59	CD8+ T cell	NKX3-1
NAA50	4.79102967635584e-62	0.599503839674206	0.317	0.263	1.22808463694029e-57	CD8+ T cell	NAA50
CCL14	5.99735981613905e-60	-1.40155201669934	0.041	0.109	1.53730324167092e-55	CD8+ T cell	CCL14
HSPH1	6.47484343789597e-60	0.654244202508676	0.597	0.575	1.65969661843587e-55	CD8+ T cell	HSPH1
CFD	3.04181074336647e-55	-1.02821658234674	0.039	0.105	7.79707347847127e-51	CD8+ T cell	CFD
IFRD1	1.25496032470954e-54	0.572187717266529	0.405	0.376	3.21683980032798e-50	CD8+ T cell	IFRD1
CD74	1.78079762197911e-52	-1.41927174242017	0.736	0.68	4.56471854441906e-48	CD8+ T cell	CD74
HLA-DQA2	3.24456431084491e-52	-0.647256959685327	0.092	0.168	8.31679169798875e-48	CD8+ T cell	HLA-DQA2
DDX3Y	1.02240344371532e-48	0.542001406506973	0.409	0.388	2.62072674727549e-44	CD8+ T cell	DDX3Y
APOE	3.31159746071449e-48	-1.73176862021267	0.061	0.128	8.48861777104946e-44	CD8+ T cell	APOE
CLDND1	1.40986295868084e-42	0.556597463820926	0.319	0.285	3.61390172198658e-38	CD8+ T cell	CLDND1
KLK2	6.39424506439638e-41	-1.84330404930618	0.102	0.169	1.63903683735672e-36	CD8+ T cell	KLK2
ACPP	1.36389839012778e-38	-1.62990677188138	0.05	0.105	3.49608074341454e-34	CD8+ T cell	ACPP
ACTA2	4.18815488137356e-37	-1.35467415165452	0.064	0.122	1.07354974074248e-32	CD8+ T cell	ACTA2
HLA-DQA1	3.63366387306889e-36	-0.618699663981279	0.294	0.366	9.31417060583748e-32	CD8+ T cell	HLA-DQA1
MSMB	3.28903781287453e-32	-2.39594394006577	0.081	0.139	8.43079062574129e-28	CD8+ T cell	MSMB
KLK3	5.37718395710644e-32	-2.34524014521944	0.113	0.171	1.37833356372509e-27	CD8+ T cell	KLK3
ATF3	2.16333640174537e-31	-0.595998969035707	0.188	0.261	5.54528019859391e-27	CD8+ T cell	ATF3
IGHA1	3.8265158406453e-31	-1.37762057399358	0.064	0.117	9.80850805432609e-27	CD8+ T cell	IGHA1
IGLC1	7.18519722779668e-30	-2.78394333137821	0.111	0.174	1.84178160540112e-25	CD8+ T cell	IGLC1
CACYBP	7.63072149937987e-24	0.609711002076416	0.419	0.434	1.95598284193604e-19	CD8+ T cell	CACYBP
IGLC3	2.45260420101227e-22	-3.41445407765582	0.191	0.261	6.28676034845476e-18	CD8+ T cell	IGLC3
IGHG3	3.74815842123451e-17	-2.60509382548459	0.228	0.293	9.60765448115043e-13	CD8+ T cell	IGHG3
IGLC2	4.22749523262987e-17	-3.19571637510533	0.237	0.299	1.08363385298001e-12	CD8+ T cell	IGLC2
IGHG4	3.49846041281439e-15	-1.31295818945003	0.128	0.176	8.96760357616713e-11	CD8+ T cell	IGHG4
PECAM1	8.84087731312996e-14	-0.505572930493558	0.123	0.159	2.2661820816746e-09	CD8+ T cell	PECAM1
HLA-DPB1	9.48132885178751e-13	-0.533389318094188	0.713	0.574	2.43034902457869e-08	CD8+ T cell	HLA-DPB1
IGHG1	2.49706628862587e-12	-2.90967882326059	0.217	0.271	6.4007300176347e-08	CD8+ T cell	IGHG1
S100A9	5.48995835385376e-08	-2.27422333050233	0.101	0.128	0.00140724102484333	CD8+ T cell	S100A9
IGKC	8.14654811162433e-07	-3.56805754394016	0.619	0.645	0.0208820467745266	CD8+ T cell	IGKC
HLA-DPA1	2.27102702844509e-06	-0.846652581864273	0.601	0.537	0.0582132358201329	CD8+ T cell	HLA-DPA1
MT2A	0.00037399820721484	-0.571143067828606	0.349	0.375	1	CD8+ T cell	MT2A
AIF1	0.00631272506492729	-0.532300998322307	0.124	0.137	1	CD8+ T cell	AIF1
FOS	0.00785022605276349	-0.620256843283527	0.695	0.696	1	CD8+ T cell	FOS
MS4A1.1	0	3.12237025770225	0.866	0.048	0	B cell	MS4A1
CD79A.1	0	2.75338667805408	0.884	0.058	0	B cell	CD79A
CD83.1	0	2.47671506200588	0.789	0.127	0	B cell	CD83
BANK1.1	0	2.34032909383025	0.761	0.039	0	B cell	BANK1
IGHM.1	0	2.31087454984536	0.379	0.038	0	B cell	IGHM
HLA-DRA.1	0	2.24762417114493	0.981	0.473	0	B cell	HLA-DRA
CD37	0	2.19258525598571	0.966	0.475	0	B cell	CD37
VPREB3.1	0	1.97567131241486	0.649	0.023	0	B cell	VPREB3
TNFRSF13C.1	0	1.92709440274858	0.709	0.036	0	B cell	TNFRSF13C
HLA-DQB1.1	0	1.90576300954046	0.875	0.228	0	B cell	HLA-DQB1
TCL1A	0	1.84003865992013	0.27	0.009	0	B cell	TCL1A
CD74.1	0	1.83244407796808	0.986	0.614	0	B cell	CD74
CD79B.1	0	1.78124889429062	0.534	0.096	0	B cell	CD79B
HLA-DQA1.1	0	1.67083625742558	0.876	0.219	0	B cell	HLA-DQA1
RALGPS2.1	0	1.5882216996573	0.627	0.067	0	B cell	RALGPS2
POU2F2.1	0	1.55224335594926	0.647	0.118	0	B cell	POU2F2
BCL11A.1	0	1.54274771878533	0.526	0.026	0	B cell	BCL11A
HLA-DQA2.1	0	1.5331867464264	0.435	0.082	0	B cell	HLA-DQA2
SPIB.1	0	1.42766943997203	0.506	0.013	0	B cell	SPIB
ADAM28.1	0	1.42457091458034	0.505	0.029	0	B cell	ADAM28
LY9	0	1.38804253861376	0.545	0.1	0	B cell	LY9
HLA-DMB.1	0	1.38494097492908	0.636	0.118	0	B cell	HLA-DMB
MEF2C.1	0	1.37909706630193	0.744	0.184	0	B cell	MEF2C
HLA-DPB1.1	0	1.36903099376373	0.963	0.506	0	B cell	HLA-DPB1
IRF8.1	0	1.36833821424415	0.542	0.073	0	B cell	IRF8
SWAP70.1	0	1.36150034793661	0.635	0.16	0	B cell	SWAP70
LAPTM5	0	1.35870116272148	0.91	0.441	0	B cell	LAPTM5
CD22.1	0	1.35065452489347	0.461	0.015	0	B cell	CD22
SMIM14.1	0	1.32827946273238	0.595	0.206	0	B cell	SMIM14
BASP1.1	0	1.31930677242095	0.683	0.15	0	B cell	BASP1
HLA-DPA1.1	0	1.27193503178571	0.953	0.445	0	B cell	HLA-DPA1
SNX2	0	1.21957110304246	0.718	0.273	0	B cell	SNX2
PAX5	0	1.20594283551819	0.473	0.009	0	B cell	PAX5
ARHGAP24	0	1.18705962361758	0.448	0.022	0	B cell	ARHGAP24
HERPUD1	0	1.16922457675992	0.829	0.514	0	B cell	HERPUD1
RGS13	0	1.15952659040627	0.229	0.032	0	B cell	RGS13
CD55.1	0	1.14471037221935	0.8	0.358	0	B cell	CD55
BLK	0	1.11461969897145	0.454	0.009	0	B cell	BLK
LYN.1	0	1.11251776484245	0.555	0.091	0	B cell	LYN
LTB.1	0	1.09895387287944	0.86	0.382	0	B cell	LTB
LY86	0	1.08932248592422	0.478	0.025	0	B cell	LY86
NEIL1	0	1.07454577280229	0.288	0.076	0	B cell	NEIL1
HLA-DRB1	0	1.07251885267849	0.922	0.399	0	B cell	HLA-DRB1
EZR	0	1.0686759451142	0.921	0.587	0	B cell	EZR
LRMP	0	1.06127523400659	0.345	0.088	0	B cell	LRMP
HLA-DMA.1	0	1.05456889594749	0.734	0.256	0	B cell	HLA-DMA
POU2AF1	0	1.05147473935891	0.421	0.036	0	B cell	POU2AF1
IGHD	0	1.04919474983655	0.209	0.003	0	B cell	IGHD
PRDM2	0	1.04014890272748	0.693	0.302	0	B cell	PRDM2
UCP2	0	1.01737613396107	0.667	0.265	0	B cell	UCP2
NFKBID	0	0.974781508354139	0.525	0.148	0	B cell	NFKBID
MEF2B	0	0.973188806043554	0.204	0.044	0	B cell	MEF2B
GRASP.1	0	0.969563488241455	0.453	0.175	0	B cell	GRASP
CD40.1	0	0.95652555348105	0.461	0.117	0	B cell	CD40
HVCN1	0	0.95103740784193	0.404	0.039	0	B cell	HVCN1
MARCH1	0	0.948830902703092	0.33	0.016	0	B cell	MARCH1
NCF1	0	0.944972210051316	0.556	0.123	0	B cell	NCF1
BCAS4	0	0.936571629180996	0.437	0.072	0	B cell	BCAS4
SMAP2	0	0.928276730288362	0.759	0.349	0	B cell	SMAP2
LINC01781	0	0.925894253841069	0.266	0.008	0	B cell	LINC01781
CD53	0	0.903963827526794	0.776	0.366	0	B cell	CD53
PARP1	0	0.900654751363822	0.568	0.298	0	B cell	PARP1
CD19	0	0.900497384302657	0.37	0.012	0	B cell	CD19
PCLAF	0	0.900285626148847	0.193	0.024	0	B cell	PCLAF
TRIM38	0	0.89283928416703	0.585	0.252	0	B cell	TRIM38
ORAI2	0	0.887337033688537	0.481	0.147	0	B cell	ORAI2
RAB11FIP1.1	0	0.882799124337064	0.614	0.238	0	B cell	RAB11FIP1
POLD4	0	0.870545012136728	0.631	0.357	0	B cell	POLD4
IFI30.1	0	0.869806029175838	0.537	0.108	0	B cell	IFI30
FCRLA	0	0.869717781562535	0.346	0.008	0	B cell	FCRLA
LINC01857	0	0.869503918665231	0.247	0.008	0	B cell	LINC01857
HMGN1	0	0.861392636945465	0.788	0.61	0	B cell	HMGN1
LIMD2	0	0.860265797517116	0.775	0.402	0	B cell	LIMD2
CORO1A.1	0	0.859698936479799	0.855	0.503	0	B cell	CORO1A
LINC02397	0	0.85276951559508	0.281	0.009	0	B cell	LINC02397
PRKCB	0	0.849315876809511	0.583	0.178	0	B cell	PRKCB
NCOA3	0	0.84720788462156	0.55	0.222	0	B cell	NCOA3
STAG3	0	0.845406045039512	0.285	0.018	0	B cell	STAG3
LAT2	0	0.841362849141152	0.4	0.056	0	B cell	LAT2
CYTIP	0	0.839481159792206	0.808	0.416	0	B cell	CYTIP
SEL1L3	0	0.827052168882925	0.404	0.086	0	B cell	SEL1L3
HMGA1	0	0.826791113781701	0.444	0.187	0	B cell	HMGA1
GNG7	0	0.826618832226407	0.374	0.075	0	B cell	GNG7
CMTM6	0	0.823846976949862	0.716	0.357	0	B cell	CMTM6
GPR183	0	0.823118872581125	0.606	0.311	0	B cell	GPR183
REL.1	0	0.823118315289666	0.812	0.461	0	B cell	REL
AFF3	0	0.820308033756085	0.405	0.089	0	B cell	AFF3
TNFRSF13B	0	0.820076670031239	0.28	0.012	0	B cell	TNFRSF13B
ST6GAL1	0	0.811852803634883	0.47	0.17	0	B cell	ST6GAL1
MAP4K4	0	0.803461356667291	0.569	0.246	0	B cell	MAP4K4
RNGTT	0	0.793227836093697	0.355	0.094	0	B cell	RNGTT
TCEA1	0	0.785506956906729	0.647	0.412	0	B cell	TCEA1
STRBP	0	0.780162980630577	0.431	0.115	0	B cell	STRBP
P2RX5	0	0.773460773992834	0.343	0.037	0	B cell	P2RX5
KDM4B	0	0.773337900071272	0.373	0.106	0	B cell	KDM4B
PHACTR1.1	0	0.771649926604465	0.291	0.056	0	B cell	PHACTR1
RGS19	0	0.769698602838973	0.485	0.139	0	B cell	RGS19
EEF1B2.1	0	0.767752253725774	0.984	0.866	0	B cell	EEF1B2
RPS23	0	0.762822334759826	0.997	0.973	0	B cell	RPS23
RASGEF1B	0	0.758310727719855	0.569	0.243	0	B cell	RASGEF1B
PMAIP1	0	0.756102280079334	0.559	0.23	0	B cell	PMAIP1
CYBA	0	0.750722934125269	0.956	0.67	0	B cell	CYBA
LINC00926	0	0.745832890040036	0.268	0.01	0	B cell	LINC00926
DAPP1	0	0.737963324776421	0.38	0.073	0	B cell	DAPP1
RUBCNL	0	0.732043197800533	0.292	0.009	0	B cell	RUBCNL
STX7	0	0.732010765649195	0.412	0.128	0	B cell	STX7
CD24.1	0	0.728307606454131	0.367	0.088	0	B cell	CD24
ATP2B1	0	0.726484525276589	0.657	0.329	0	B cell	ATP2B1
EAF2	0	0.72206664227492	0.328	0.071	0	B cell	EAF2
PLCG2	0	0.720803165390097	0.369	0.064	0	B cell	PLCG2
ARPC3	0	0.720535537631004	0.926	0.744	0	B cell	ARPC3
ITPR1	0	0.708051436472486	0.46	0.163	0	B cell	ITPR1
MIS18BP1	0	0.706129752838454	0.452	0.19	0	B cell	MIS18BP1
LYL1	0	0.705759013904587	0.355	0.069	0	B cell	LYL1
CYBB	0	0.705550992216036	0.36	0.031	0	B cell	CYBB
CCDC50.1	0	0.703410315652418	0.478	0.21	0	B cell	CCDC50
TOP2A	0	0.70106627520446	0.135	0.016	0	B cell	TOP2A
FCMR	0	0.689988459026965	0.473	0.204	0	B cell	FCMR
OTUD1	0	0.688266897967288	0.399	0.135	0	B cell	OTUD1
CYB561A3	0	0.685995146346156	0.34	0.089	0	B cell	CYB561A3
TMEM243	0	0.683500552936721	0.587	0.295	0	B cell	TMEM243
RAB30	0	0.682763877655822	0.345	0.101	0	B cell	RAB30
SKIL	0	0.680990380046739	0.728	0.452	0	B cell	SKIL
CD52.1	0	0.674116659461455	0.929	0.541	0	B cell	CD52
TMEM156	0	0.674028323069872	0.341	0.064	0	B cell	TMEM156
MKI67	0	0.668691044076945	0.149	0.021	0	B cell	MKI67
NIBAN3	0	0.665977416264091	0.256	0.005	0	B cell	NIBAN3
FCER2	0	0.665117139111937	0.173	0.003	0	B cell	FCER2
CPNE5	0	0.663902412358879	0.282	0.031	0	B cell	CPNE5
SKAP2	0	0.651290924481798	0.435	0.157	0	B cell	SKAP2
AC004687.1	0	0.650996498815789	0.437	0.138	0	B cell	AC004687.1
FAM30A	0	0.65069066232158	0.236	0.015	0	B cell	FAM30A
BTK	0	0.650404835863694	0.305	0.023	0	B cell	BTK
GRB2	0	0.646691504278677	0.593	0.322	0	B cell	GRB2
RBM38	0	0.639609597562351	0.563	0.259	0	B cell	RBM38
PTPN6	0	0.637557001367062	0.458	0.167	0	B cell	PTPN6
MOB1A	0	0.633597581582071	0.668	0.38	0	B cell	MOB1A
TYMS	0	0.632483776838352	0.139	0.028	0	B cell	TYMS
RPS11	0	0.632308405186391	0.995	0.953	0	B cell	RPS11
SCIMP	0	0.630828249937796	0.245	0.012	0	B cell	SCIMP
NUSAP1	0	0.630655186522172	0.174	0.035	0	B cell	NUSAP1
MBD4	0	0.629449657275716	0.457	0.218	0	B cell	MBD4
CD82	0	0.629264509827815	0.446	0.161	0	B cell	CD82
OSBPL10	0	0.625277859463678	0.296	0.058	0	B cell	OSBPL10
AIM2	0	0.615349649989954	0.291	0.033	0	B cell	AIM2
STAP1	0	0.614737556183579	0.288	0.023	0	B cell	STAP1
ANKRD13A	0	0.614543391967975	0.382	0.123	0	B cell	ANKRD13A
BLNK	0	0.613686614006372	0.288	0.039	0	B cell	BLNK
KLHL6	0	0.613570409995027	0.286	0.063	0	B cell	KLHL6
RHOH	0	0.607079585798652	0.677	0.365	0	B cell	RHOH
SMARCB1	0	0.606440814126502	0.421	0.165	0	B cell	SMARCB1
KDM6B	0	0.604886978714167	0.681	0.419	0	B cell	KDM6B
BACH2	0	0.604165841600157	0.262	0.062	0	B cell	BACH2
NR4A1	0	0.603492073370087	0.674	0.398	0	B cell	NR4A1
CXCR5	0	0.603246571870906	0.297	0.048	0	B cell	CXCR5
MYBL2	0	0.600649874604484	0.212	0.007	0	B cell	MYBL2
GGA2	0	0.599529988266288	0.397	0.154	0	B cell	GGA2
RPL21	0	0.597143814440276	0.997	0.972	0	B cell	RPL21
ZFAND6	0	0.596440888244014	0.561	0.301	0	B cell	ZFAND6
SP140	0	0.593556020008499	0.401	0.11	0	B cell	SP140
MTPN	0	0.593286356771934	0.629	0.367	0	B cell	MTPN
RPSA	0	0.593108785112914	0.992	0.915	0	B cell	RPSA
EBF1.1	0	0.591990930823476	0.364	0.102	0	B cell	EBF1
OAZ1	0	0.587608802834916	0.968	0.862	0	B cell	OAZ1
RCSD1	0	0.586716683758008	0.422	0.139	0	B cell	RCSD1
CD72	0	0.586151086904581	0.221	0.016	0	B cell	CD72
DCK	0	0.58566345159334	0.407	0.157	0	B cell	DCK
RIPOR2	0	0.585118576546136	0.552	0.224	0	B cell	RIPOR2
SYK	0	0.585112196566514	0.266	0.031	0	B cell	SYK
HLA-DOB	0	0.582175946858941	0.254	0.021	0	B cell	HLA-DOB
ITSN2	0	0.58181893750565	0.504	0.249	0	B cell	ITSN2
RAN	0	0.581044188347914	0.796	0.629	0	B cell	RAN
RPA3	0	0.579016300087556	0.451	0.247	0	B cell	RPA3
LSM7	0	0.576186174783986	0.668	0.429	0	B cell	LSM7
RPS20	0	0.566001746406038	0.992	0.932	0	B cell	RPS20
UBE2C	0	0.56177863852132	0.117	0.006	0	B cell	UBE2C
RPLP2	0	0.556959650845638	0.998	0.963	0	B cell	RPLP2
BIRC3.1	0	0.553103141428122	0.732	0.423	0	B cell	BIRC3
PXK	0	0.549886116978025	0.323	0.09	0	B cell	PXK
ZFAS1	0	0.549380402758379	0.913	0.71	0	B cell	ZFAS1
ZCCHC7	0	0.548850857989094	0.365	0.156	0	B cell	ZCCHC7
RPL13A	0	0.545703263310814	0.997	0.971	0	B cell	RPL13A
RPS2	0	0.543654093131753	0.999	0.975	0	B cell	RPS2
RPL39	0	0.543526559139466	0.997	0.972	0	B cell	RPL39
BCL7A	0	0.541856825311353	0.203	0.043	0	B cell	BCL7A
RPS8.1	0	0.541229358677851	0.998	0.969	0	B cell	RPS8
CXCR4.1	0	0.541129849364141	0.931	0.61	0	B cell	CXCR4
FAM49A	0	0.54011927855674	0.265	0.057	0	B cell	FAM49A
PLAC8	0	0.538917594304055	0.408	0.187	0	B cell	PLAC8
FCHSD2	0	0.538190177144742	0.325	0.097	0	B cell	FCHSD2
RPS21	0	0.536354876573954	0.994	0.943	0	B cell	RPS21
RPL4	0	0.535902838300482	0.967	0.837	0	B cell	RPL4
RASGRP2	0	0.532017006565999	0.369	0.119	0	B cell	RASGRP2
CHCHD10	0	0.531946200693567	0.641	0.358	0	B cell	CHCHD10
CTSH.1	0	0.529667363715975	0.435	0.194	0	B cell	CTSH
WASHC4	0	0.528287901781119	0.408	0.174	0	B cell	WASHC4
TMEM131L	0	0.527548170080904	0.303	0.085	0	B cell	TMEM131L
INPP5D	0	0.526882861162699	0.385	0.118	0	B cell	INPP5D
RRAS2	0	0.525972598309459	0.303	0.096	0	B cell	RRAS2
UVRAG	0	0.523482904773402	0.363	0.133	0	B cell	UVRAG
MAP3K1	0	0.523223259916889	0.337	0.144	0	B cell	MAP3K1
RPS10	0	0.519303400820335	0.99	0.919	0	B cell	RPS10
RPS5.1	0	0.518332201985007	0.991	0.924	0	B cell	RPS5
SYNGR2	0	0.517906393073942	0.46	0.227	0	B cell	SYNGR2
CNTRL	0	0.517350180174271	0.415	0.175	0	B cell	CNTRL
WDFY4	0	0.516936315264622	0.229	0.009	0	B cell	WDFY4
RPS27	0	0.515639788666146	0.999	0.979	0	B cell	RPS27
RPS16	0	0.513780787735862	0.997	0.955	0	B cell	RPS16
TAF1D	0	0.512621702436087	0.726	0.49	0	B cell	TAF1D
TCF4.1	0	0.512603294566247	0.558	0.226	0	B cell	TCF4
UBE2I	0	0.511232436929493	0.646	0.418	0	B cell	UBE2I
STK17A.1	0	0.510423726460781	0.73	0.447	0	B cell	STK17A
PIK3AP1	0	0.509882336319502	0.284	0.036	0	B cell	PIK3AP1
RPL8.1	0	0.50859760985342	0.997	0.964	0	B cell	RPL8
TLR10	0	0.504849319715474	0.203	0.008	0	B cell	TLR10
SINHCAF	0	0.503398289118909	0.441	0.209	0	B cell	SINHCAF
FAU	0	0.500659769845085	0.996	0.963	0	B cell	FAU
B2M.1	0	-0.617942379447115	0.996	0.99	0	B cell	B2M
EMP2.1	0	-0.624449349282426	0.01	0.2	0	B cell	EMP2
HLA-A.1	0	-0.624637908996251	0.969	0.938	0	B cell	HLA-A
ACTN1.1	0	-0.670800273810376	0.028	0.238	0	B cell	ACTN1
IGLC2.1	0	-0.689217067017473	0.584	0.212	0	B cell	IGLC2
PRKCH.1	0	-0.732807373166327	0.082	0.303	0	B cell	PRKCH
SLFN5	0	-0.733350131901615	0.072	0.291	0	B cell	SLFN5
FOSL2	0	-0.773505773093776	0.129	0.368	0	B cell	FOSL2
RHOC	0	-0.788479016237227	0.055	0.301	0	B cell	RHOC
C12orf57	0	-0.829943610243163	0.479	0.635	0	B cell	C12orf57
CD151.1	0	-0.830670728551385	0.056	0.27	0	B cell	CD151
IFITM1	0	-0.83591327208045	0.087	0.321	0	B cell	IFITM1
BCAM.1	0	-0.892850935388516	0.009	0.211	0	B cell	BCAM
SELENOW	0	-0.89346491023426	0.314	0.528	0	B cell	SELENOW
NFIB.1	0	-0.916345834869359	0.015	0.224	0	B cell	NFIB
GIMAP4	0	-0.929146910824314	0.075	0.307	0	B cell	GIMAP4
CTSD	0	-0.967092717560687	0.133	0.362	0	B cell	CTSD
NUPR1.1	0	-0.988993602779107	0.023	0.224	0	B cell	NUPR1
NFIA.1	0	-0.998115603003476	0.032	0.281	0	B cell	NFIA
IGLC1.1	0	-1.00351858964612	0.356	0.114	0	B cell	IGLC1
AAK1.1	0	-1.01669030295157	0.107	0.437	0	B cell	AAK1
IGFBP2.1	0	-1.03879927148553	0.015	0.218	0	B cell	IGFBP2
NR2F2.1	0	-1.05551665886967	0.015	0.214	0	B cell	NR2F2
FYN.1	0	-1.06800834514296	0.206	0.448	0	B cell	FYN
ARL4C.1	0	-1.08732462560755	0.249	0.499	0	B cell	ARL4C
NPDC1.1	0	-1.10154372743925	0.033	0.266	0	B cell	NPDC1
ID2.1	0	-1.10257134765588	0.152	0.402	0	B cell	ID2
STOM	0	-1.12597559116815	0.078	0.323	0	B cell	STOM
IGLC3.1	0	-1.12678239012627	0.506	0.182	0	B cell	IGLC3
IGKC.1	0	-1.14721825100052	0.918	0.57	0	B cell	IGKC
SLC9A3R2.1	0	-1.15886793592679	0.017	0.227	0	B cell	SLC9A3R2
CD7.1	0	-1.17286143673673	0.085	0.344	0	B cell	CD7
GZMM.1	0	-1.17889620153297	0.07	0.32	0	B cell	GZMM
SELENOP.1	0	-1.19019585298426	0.022	0.243	0	B cell	SELENOP
PLAAT4.1	0	-1.20585143881819	0.186	0.519	0	B cell	PLAAT4
PTMS	0	-1.22974709554205	0.135	0.395	0	B cell	PTMS
LEPROTL1.1	0	-1.23222743098499	0.244	0.541	0	B cell	LEPROTL1
ITM2A.1	0	-1.24283431161073	0.17	0.429	0	B cell	ITM2A
HCST.1	0	-1.24399634198894	0.334	0.514	0	B cell	HCST
NEAT1	0	-1.25433866742572	0.771	0.811	0	B cell	NEAT1
VIM	0	-1.25539411669489	0.802	0.827	0	B cell	VIM
GIMAP7	0	-1.25943047811629	0.089	0.38	0	B cell	GIMAP7
TNFSF10.1	0	-1.26230643934758	0.081	0.297	0	B cell	TNFSF10
CD3G.1	0	-1.27697389689282	0.113	0.426	0	B cell	CD3G
CEBPD.1	0	-1.28101351932582	0.042	0.268	0	B cell	CEBPD
CD3E.1	0	-1.30161635804793	0.116	0.438	0	B cell	CD3E
TRAC.1	0	-1.31984863165425	0.236	0.479	0	B cell	TRAC
BCL11B.1	0	-1.33963461165341	0.115	0.42	0	B cell	BCL11B
S100A4	0	-1.341842307369	0.329	0.572	0	B cell	S100A4
FYB1.1	0	-1.40418183559121	0.157	0.483	0	B cell	FYB1
HSPB1.1	0	-1.42632562764187	0.238	0.478	0	B cell	HSPB1
DNAJB1.1	0	-1.49051210740512	0.459	0.674	0	B cell	DNAJB1
IFITM2	0	-1.49503882050136	0.416	0.612	0	B cell	IFITM2
TRBC1.1	0	-1.54561400098772	0.105	0.335	0	B cell	TRBC1
CD2.1	0	-1.56211117540034	0.12	0.449	0	B cell	CD2
CST7.1	0	-1.56994035956793	0.076	0.315	0	B cell	CST7
CD3D.1	0	-1.62526260698418	0.143	0.509	0	B cell	CD3D
CD63.1	0	-1.62755179360659	0.345	0.577	0	B cell	CD63
IGHG3.1	0	-1.6852596409699	0.555	0.211	0	B cell	IGHG3
TIMP3.1	0	-1.70154789375252	0.023	0.228	0	B cell	TIMP3
ITM2B	0	-1.70252355104798	0.667	0.862	0	B cell	ITM2B
RGCC.1	0	-1.70629915345383	0.331	0.577	0	B cell	RGCC
TNFAIP3.1	0	-1.71349159680555	0.277	0.531	0	B cell	TNFAIP3
SRGN.1	0	-1.72699421765941	0.61	0.736	0	B cell	SRGN
CALD1.1	0	-1.73208750710772	0.032	0.273	0	B cell	CALD1
S100A6	0	-1.79617137651653	0.465	0.741	0	B cell	S100A6
CST3.1	0	-1.80178555213005	0.071	0.361	0	B cell	CST3
S100A11.1	0	-1.8147487500049	0.336	0.633	0	B cell	S100A11
IL7R	0	-1.8266401734603	0.099	0.337	0	B cell	IL7R
HSPA1B	0	-1.83388931424039	0.287	0.526	0	B cell	HSPA1B
TIMP1.1	0	-1.85456603623842	0.062	0.328	0	B cell	TIMP1
HSPA1A	0	-2.04817333164659	0.397	0.627	0	B cell	HSPA1A
IL32.1	0	-2.09572143375033	0.166	0.637	0	B cell	IL32
ADIRF.1	0	-2.18351429311762	0.045	0.277	0	B cell	ADIRF
ANXA1.1	0	-2.23755538367779	0.168	0.6	0	B cell	ANXA1
FOS.1	0	-2.23889553300311	0.578	0.726	0	B cell	FOS
IFITM3.1	0	-2.30677911444779	0.05	0.377	0	B cell	IFITM3
IGHG1.1	0	-2.31686256020464	0.497	0.201	0	B cell	IGHG1
A2M.1	0	-2.35827823576762	0.048	0.272	0	B cell	A2M
MGP.1	0	-3.29035673113575	0.077	0.317	0	B cell	MGP
IGFBP7.1	0	-3.53157646232787	0.087	0.329	0	B cell	IGFBP7
SPARCL1.1	2.46780320132862e-304	-2.89750648058047	0.076	0.28	6.32571994596564e-300	B cell	SPARCL1
IL6ST.1	9.2319693730744e-304	-0.895834300571677	0.14	0.364	2.36643070940016e-299	B cell	IL6ST
GBP2	7.82352904638906e-302	-0.799817725622383	0.09	0.311	2.00540520046091e-297	B cell	GBP2
CTSL.1	3.57912601966118e-301	-0.610326626415945	0.013	0.201	9.17437372619749e-297	B cell	CTSL
MKNK2	4.14445307922644e-301	0.501393563568552	0.524	0.301	1.06234765779811e-296	B cell	MKNK2
CCL5.1	1.95638744315688e-300	-2.45595259451297	0.133	0.342	5.01480793304403e-296	B cell	CCL5
LDHA.1	1.06803882302965e-298	-0.741555556391444	0.493	0.687	2.73770391507191e-294	B cell	LDHA
MARCKS.1	4.46392316209618e-298	0.735148689512465	0.485	0.265	1.14423742414011e-293	B cell	MARCKS
CAVIN1.1	4.71317844104749e-297	-0.826568771656338	0.014	0.201	1.2081290297937e-292	B cell	CAVIN1
RPL22L1	5.71406718223086e-295	0.52024617852885	0.668	0.446	1.46468684082124e-290	B cell	RPL22L1
ID1.1	1.04942830764972e-292	-1.25291762001221	0.036	0.231	2.68999958099853e-288	B cell	ID1
MAF	1.15618640249154e-287	-0.89692719066791	0.051	0.251	2.96365260550655e-283	B cell	MAF
CD9.1	3.9615936953416e-287	-1.43217052356086	0.112	0.315	1.01547531192691e-282	B cell	CD9
TM4SF1.1	2.23985761778987e-285	-1.41906590659294	0.028	0.215	5.74142703168079e-281	B cell	TM4SF1
NUCB2	1.08431974466274e-284	-0.679317183267451	0.155	0.379	2.77943680149401e-280	B cell	NUCB2
IER3.1	2.23061572133024e-284	-1.16618456187492	0.047	0.242	5.71773727848581e-280	B cell	IER3
MT2A.1	1.30289113167211e-283	-1.18199052162802	0.194	0.416	3.33970083781512e-279	B cell	MT2A
TSC22D1.1	3.44327377935651e-282	-1.19677024611656	0.092	0.293	8.82614367862456e-278	B cell	TSC22D1
SPARC.1	5.86556340407115e-282	-1.36257465463251	0.018	0.197	1.50351986736556e-277	B cell	SPARC
ACTR3	2.18458631088432e-278	0.539288890284657	0.686	0.506	5.59975009068978e-274	B cell	ACTR3
IGFBP4.1	6.57927363486868e-277	-1.37582248128913	0.04	0.226	1.68646521082589e-272	B cell	IGFBP4
SNHG5	1.11239193323507e-274	0.539995325611593	0.876	0.731	2.85139424246145e-270	B cell	SNHG5
TPM1.1	3.52276220907686e-273	-1.08126948870677	0.05	0.241	9.02989637052671e-269	B cell	TPM1
SERPING1.1	4.7193434726041e-273	-0.885529984215357	0.017	0.192	1.20970931233261e-268	B cell	SERPING1
GNAQ	2.26123273592501e-271	-0.635965751438701	0.046	0.236	5.79621787199657e-267	B cell	GNAQ
LGALS3	1.01087453077788e-270	-1.01121202580443	0.117	0.323	2.59117468474294e-266	B cell	LGALS3
ARPC2	1.64005648255922e-267	0.564877473459068	0.887	0.761	4.20395678174406e-263	B cell	ARPC2
ARHGAP29.1	2.89719156276545e-267	-0.662751345656151	0.008	0.175	7.42637113283669e-263	B cell	ARHGAP29
EPAS1.1	1.41263500613903e-265	-0.940617966017061	0.015	0.185	3.62100731123617e-261	B cell	EPAS1
HIST1H4C	2.11813974568066e-265	1.84378797751019	0.539	0.345	5.42942761010324e-261	B cell	HIST1H4C
NDRG1	2.19716238747876e-265	-0.792606543303577	0.089	0.289	5.63198634782429e-261	B cell	NDRG1
CLEC2B.1	1.59034328116177e-263	-0.936094514108682	0.224	0.443	4.07652693260197e-259	B cell	CLEC2B
TJP1	1.04158141697496e-262	-0.505189237397352	0.01	0.176	2.66988564613192e-258	B cell	TJP1
CPE.1	1.02832417175823e-259	-0.918530614600988	0.009	0.172	2.63590334946788e-255	B cell	CPE
GIMAP1	2.41840824459694e-259	-0.696594105505443	0.058	0.243	6.19910585337535e-255	B cell	GIMAP1
RAB13.1	4.33951378647281e-259	-0.692463256523722	0.045	0.227	1.11234756888657e-254	B cell	RAB13
CNN3.1	8.04835212275122e-259	-0.697218501512835	0.021	0.192	2.06303409962482e-254	B cell	CNN3
SERPINH1	2.68531113585299e-257	-0.632196153552355	0.014	0.18	6.88325803453197e-253	B cell	SERPINH1
DSTN.1	1.6388806930019e-256	-1.27475832311662	0.259	0.448	4.20094288037177e-252	B cell	DSTN
VWA1.1	2.22117573770134e-255	-0.733588023243461	0.007	0.167	5.69353976844984e-251	B cell	VWA1
ATF3.1	2.85939226333576e-255	-1.45577863734654	0.094	0.287	7.32948018860856e-251	B cell	ATF3
PRSS23.1	7.01143573267014e-255	-0.872650120887312	0.016	0.181	1.79724132135534e-250	B cell	PRSS23
TIMP2.1	5.58236143218076e-254	-0.737259015636612	0.041	0.221	1.43092670591089e-249	B cell	TIMP2
BEX3.1	5.96624183841753e-253	-0.631029655283866	0.062	0.244	1.52932677044157e-248	B cell	BEX3
SLC25A5	7.2676928203416e-253	0.67281151418679	0.699	0.541	1.86292770063816e-248	B cell	SLC25A5
ICOS.1	3.13889540353726e-250	-1.00684886772375	0.074	0.259	8.04593058788707e-246	B cell	ICOS
VMP1	7.02732669272465e-250	-0.96221841087465	0.314	0.485	1.80131465114611e-245	B cell	VMP1
CAV1.1	3.23602311988036e-248	-1.28855020447608	0.035	0.207	8.29489806318934e-244	B cell	CAV1
GAS6.1	6.40015982768067e-248	-0.742491074787593	0.026	0.194	1.64055296862939e-243	B cell	GAS6
INPP4B	1.83007344105724e-247	-0.600924621978783	0.045	0.22	4.69102725146202e-243	B cell	INPP4B
CTSC.1	1.20406666499454e-245	-0.935398210195951	0.189	0.385	3.0863840823805e-241	B cell	CTSC
NKG7.1	5.6672762352618e-245	-1.83429410257129	0.088	0.275	1.45269291738466e-240	B cell	NKG7
SLA.1	1.51366625451801e-243	-1.13347333858975	0.108	0.295	3.87998071020602e-239	B cell	SLA
GZMA.1	1.57091069966019e-242	-1.33435207831326	0.072	0.259	4.02671539643897e-238	B cell	GZMA
NDFIP1	5.64048333290119e-242	-0.637842638013035	0.267	0.466	1.44582509272256e-237	B cell	NDFIP1
ANP32B	3.13375521775366e-241	0.668685426505101	0.71	0.559	8.03275474966797e-237	B cell	ANP32B
TRAT1.1	1.22419715490012e-240	-0.776271523961806	0.054	0.226	3.13798456715547e-236	B cell	TRAT1
MAFF	1.51274170159984e-240	-0.653212903311314	0.048	0.221	3.87761080371088e-236	B cell	MAFF
GDI2	7.29374800367328e-239	0.507174355036946	0.523	0.349	1.86960642578157e-234	B cell	GDI2
FAM3C	3.50992440111615e-237	0.579055529294424	0.372	0.2	8.99698921738102e-233	B cell	FAM3C
APOL6	4.64728727040443e-237	-0.601536501212586	0.075	0.259	1.19123914602277e-232	B cell	APOL6
LPAR6	5.45539116864527e-237	-0.531786745271892	0.018	0.177	1.39838041825884e-232	B cell	LPAR6
ITGA6	6.59191272816041e-236	-0.627291229204296	0.022	0.181	1.68970498960936e-231	B cell	ITGA6
GZMK.1	1.48537038726457e-235	-1.76295391090831	0.077	0.254	3.80744991367528e-231	B cell	GZMK
PLAAT3	1.57129795065373e-235	-0.575387757623383	0.05	0.224	4.02770803691072e-231	B cell	PLAAT3
TMEM173	9.22284178598322e-234	-0.501303586523972	0.029	0.191	2.36409103500108e-229	B cell	TMEM173
VAMP5	2.21150423118762e-232	-0.824676233040819	0.134	0.317	5.66874879580324e-228	B cell	VAMP5
TMEM59	1.63116022168699e-231	-0.752932969491023	0.519	0.607	4.18115299625026e-227	B cell	TMEM59
YBX3	5.20501445406474e-231	-0.887246706548273	0.189	0.383	1.33420135501041e-226	B cell	YBX3
APP.1	1.14474427497086e-230	-0.925277357031012	0.095	0.282	2.9343230000328e-226	B cell	APP
EMP1.1	5.3324595915367e-229	-0.758688285667149	0.023	0.179	1.3668693670986e-224	B cell	EMP1
NBL1	1.29416170158221e-228	-0.546483935379992	0.016	0.168	3.31732468966568e-224	B cell	NBL1
ETS2.1	1.82065833465927e-228	-0.766967137307479	0.04	0.203	4.66689350923209e-224	B cell	ETS2
LIFR.1	4.41341968622983e-228	-0.790708655893821	0.007	0.153	1.13129186817129e-223	B cell	LIFR
CCDC144A	3.60168091430513e-227	0.562486833548787	0.114	0.025	9.23218868763833e-223	B cell	CCDC144A
PHACTR2	1.14031683300636e-226	-0.635961378007001	0.121	0.31	2.9229741380452e-222	B cell	PHACTR2
COL18A1	1.14300357455445e-226	-0.61226178469219	0.03	0.188	2.92986106265543e-222	B cell	COL18A1
MT-ND2	2.11454799381008e-226	-0.584154855355763	0.975	0.972	5.42022087253337e-222	B cell	MT-ND2
CD59.1	5.15417729255999e-226	-1.05520677373644	0.187	0.366	1.3211702654019e-221	B cell	CD59
NFIC	5.84073322391777e-225	-0.582402885366118	0.083	0.263	1.49715514728684e-220	B cell	NFIC
KLK3.1	9.43073025339622e-224	-2.77008899049784	0.034	0.194	2.41737908585305e-219	B cell	KLK3
LGALS3BP	1.20942902317252e-223	-0.54355966428475	0.022	0.175	3.10012941509813e-219	B cell	LGALS3BP
C11orf96.1	3.31050675363553e-221	-1.73728882654968	0.022	0.172	8.48582196159395e-217	B cell	C11orf96
MIR99AHG.1	3.41922774995064e-219	-0.60316315097755	0.006	0.145	8.76450649144848e-215	B cell	MIR99AHG
TSHZ2.1	6.04031613224952e-219	-0.60680581268015	0.062	0.234	1.54831423417952e-214	B cell	TSHZ2
IQGAP2	6.6248200853155e-219	-0.581070510038673	0.084	0.26	1.69814013246892e-214	B cell	IQGAP2
TBX3.1	1.53102899079872e-217	-0.580466649802883	0.01	0.152	3.92448661211435e-213	B cell	TBX3
LAT.1	4.98837197053391e-216	-0.690236888843847	0.097	0.271	1.27866938720696e-211	B cell	LAT
HES4	5.25964930337958e-214	-0.603502729359763	0.05	0.215	1.34820590593529e-209	B cell	HES4
COL6A2.1	4.3931921422541e-212	-0.717328710776571	0.008	0.146	1.12610694182399e-207	B cell	COL6A2
FAM177A1.1	6.1327776308884e-212	-0.872185221879909	0.378	0.54	1.57201489012562e-207	B cell	FAM177A1
KLF4.1	7.1313489532679e-212	-0.982829343176396	0.06	0.222	1.82797867719116e-207	B cell	KLF4
CLU.1	7.78887745658063e-212	-1.07663112693387	0.019	0.163	1.99652295844531e-207	B cell	CLU
CCN1.1	8.83184211361043e-212	-0.939860353801818	0.011	0.151	2.26386608898176e-207	B cell	CCN1
GABARAPL1.1	3.00899049633533e-209	-0.647666892689984	0.159	0.342	7.71294533925635e-205	B cell	GABARAPL1
GNG11.1	2.15811812378341e-207	-1.01110688505643	0.033	0.182	5.53190418669401e-203	B cell	GNG11
CEMIP2.1	5.98280720094875e-207	-0.722661940115097	0.179	0.369	1.53357296981919e-202	B cell	CEMIP2
THBS1.1	6.01881182194974e-206	-0.651055225972919	0.011	0.148	1.54280203432038e-201	B cell	THBS1
CD8A.1	1.04577816592066e-203	-1.04302061660034	0.055	0.21	2.68064317270442e-199	B cell	CD8A
COL4A2.1	1.93126720982728e-203	-0.62034817126539	0.006	0.136	4.95041723895026e-199	B cell	COL4A2
ISG15	4.9091972438584e-203	-0.936379148424089	0.253	0.425	1.25837452951822e-198	B cell	ISG15
CCDC88A.1	7.77066340604948e-203	0.806188046871441	0.251	0.117	1.99185415087266e-198	B cell	CCDC88A
KLRK1.1	2.53168980436178e-202	-1.03559902160619	0.057	0.21	6.48948047552055e-198	B cell	KLRK1
MGST3	3.09680533430173e-202	-0.751619280716682	0.246	0.419	7.93804111341564e-198	B cell	MGST3
KLK2.1	6.12683215876205e-202	-2.1610707584789	0.038	0.187	1.57049088725548e-197	B cell	KLK2
SYTL3.1	1.20960313379726e-201	-0.787525760470473	0.096	0.257	3.1005757128625e-197	B cell	SYTL3
CRIM1	1.52821063813281e-201	-0.573547323136437	0.028	0.172	3.91726232872583e-197	B cell	CRIM1
HMGB1	4.49247582250105e-201	0.795679338629494	0.939	0.852	1.15155632758169e-196	B cell	HMGB1
RASSF6	9.62301927470237e-201	0.515654757659932	0.164	0.057	2.46666853068446e-196	B cell	RASSF6
CEBPB	2.90501704554315e-200	-0.897219131293733	0.192	0.365	7.44643019284077e-196	B cell	CEBPB
TSPO	2.00025686724398e-199	-0.684592663485746	0.396	0.54	5.12725842780648e-195	B cell	TSPO
UACA.1	1.54099134786123e-198	-0.544917111798931	0.016	0.153	3.95002312197269e-194	B cell	UACA
LIMA1	4.54396935292213e-198	-0.595724397782843	0.086	0.247	1.16475566423453e-193	B cell	LIMA1
RNF125.1	1.96949534954961e-194	-0.597831329984064	0.076	0.233	5.04840742950051e-190	B cell	RNF125
RAMP2.1	3.79718206427867e-194	-1.09092547548296	0.011	0.14	9.73331678536553e-190	B cell	RAMP2
IFI27.1	4.17713208728479e-194	-1.8335153092857	0.044	0.188	1.07072426793371e-189	B cell	IFI27
ITGA1	7.38430674204497e-192	-0.574528103638304	0.018	0.151	1.89281934718839e-187	B cell	ITGA1
H2AFJ	2.71208211403509e-191	-0.829262395294548	0.167	0.328	6.95188008290616e-187	B cell	H2AFJ
CSRP2.1	1.94478126849583e-190	-0.614541575685127	0.013	0.141	4.98505782553536e-186	B cell	CSRP2
CCL4.1	2.92299009576743e-190	-2.93896773316063	0.138	0.297	7.49250051248065e-186	B cell	CCL4
HSPG2.1	1.04190616480689e-189	-0.941560685765615	0.015	0.144	2.6707180722495e-185	B cell	HSPG2
PERP	2.06378168875395e-188	-0.592134188730905	0.023	0.157	5.290091602783e-184	B cell	PERP
SOD3.1	2.42694269861194e-188	-0.762184451235871	0.009	0.133	6.22098221935198e-184	B cell	SOD3
TINAGL1	3.59088427856032e-188	-0.537198590974131	0.008	0.131	9.20451367123368e-184	B cell	TINAGL1
DUSP1	3.67609189838211e-188	-0.976567517393734	0.643	0.7	9.42292636312288e-184	B cell	DUSP1
COL4A1.1	6.51791986870865e-188	-0.624184694830215	0.005	0.127	1.67073839994609e-183	B cell	COL4A1
H1FX	2.62275688089101e-187	-0.568443954785325	0.224	0.408	6.72291271278792e-183	B cell	H1FX
IFI6	3.04180566755531e-186	-0.725974307687999	0.082	0.238	7.79706046764453e-182	B cell	IFI6
EGFL7.1	6.98141664909203e-186	-0.944778153272238	0.016	0.144	1.78954652966176e-181	B cell	EGFL7
IER5L	5.00343603320615e-185	-0.711835010299337	0.121	0.285	1.28253075839173e-180	B cell	IER5L
IGFBP5.1	1.50737226967574e-184	-1.67413543714373	0.019	0.147	3.86384733885983e-180	B cell	IGFBP5
RORA	4.48416753834961e-184	-0.643400027119267	0.125	0.291	1.14942666510516e-179	B cell	RORA
GIMAP5	5.55854972475588e-184	-0.536591353688404	0.045	0.186	1.42482305094668e-179	B cell	GIMAP5
PHLDA2	3.36898677675321e-182	-0.523065782999918	0.009	0.131	8.63572380485151e-178	B cell	PHLDA2
TGFBR3	3.82083496240874e-181	-0.529475753584647	0.019	0.146	9.79394625914233e-177	B cell	TGFBR3
PTTG1	4.42042762017168e-181	0.640906576239062	0.265	0.127	1.13308821187861e-176	B cell	PTTG1
UBE2J1	2.85574102358574e-180	0.501464100205419	0.376	0.228	7.32012096575732e-176	B cell	UBE2J1
DST.1	3.27919202507248e-180	-0.565679909613506	0.019	0.146	8.40555291786828e-176	B cell	DST
FCGRT.1	1.01092706721243e-179	-0.729257103208965	0.129	0.295	2.59130935138563e-175	B cell	FCGRT
RNASE1.1	1.49149027012718e-179	-1.0753197960703	0.012	0.132	3.82313700941701e-175	B cell	RNASE1
IGHG4.1	1.97084322122805e-179	-1.02254166507885	0.295	0.135	5.05186242897386e-175	B cell	IGHG4
C1R.1	5.95530550311297e-178	-0.765100201287264	0.011	0.131	1.52652345961295e-173	B cell	C1R
JUN	2.68464914589278e-175	-1.24970467634174	0.654	0.714	6.88156115566695e-171	B cell	JUN
ENG.1	3.97503216002382e-175	-0.97691271011838	0.028	0.156	1.01891999357891e-170	B cell	ENG
JAG1	4.87374719323449e-175	-0.50330279870577	0.011	0.129	1.2492876180418e-170	B cell	JAG1
PDLIM5.1	1.36040667417124e-174	-0.839096128301117	0.083	0.232	3.48713042790315e-170	B cell	PDLIM5
MYADM.1	8.10866224145212e-174	-0.648509083062604	0.305	0.486	2.07849339235142e-169	B cell	MYADM
PTGER4	8.6818444044108e-174	-0.74299139700659	0.113	0.263	2.22541717618262e-169	B cell	PTGER4
LEPROT.1	6.79745162362982e-173	-0.619737808884611	0.144	0.303	1.74239077468503e-168	B cell	LEPROT
NME3	1.04533126162107e-172	-0.537431586835406	0.193	0.36	2.67949762291329e-168	B cell	NME3
CD247.1	1.44564581719503e-172	-0.683218363048153	0.1	0.247	3.70562392321603e-168	B cell	CD247
GSN.1	1.74318753007917e-172	-1.79398725469127	0.138	0.281	4.46831259585195e-168	B cell	GSN
VWF.1	2.43285582241553e-170	-1.560396914094	0.022	0.144	6.23613932959773e-166	B cell	VWF
GUK1	2.46045071943427e-170	-0.594981535515902	0.546	0.639	6.30687332912586e-166	B cell	GUK1
GASK1B	4.33330282074539e-170	-0.507743931723037	0.005	0.117	1.11075551204166e-165	B cell	GASK1B
HYAL2	2.03648388398093e-168	-0.527816029392122	0.019	0.14	5.22011913980833e-164	B cell	HYAL2
NNMT	9.38807077443691e-168	-0.538187705996125	0.007	0.119	2.40644418161141e-163	B cell	NNMT
MGST2.1	1.01028602783194e-167	-0.575863280974875	0.072	0.212	2.58966617514162e-163	B cell	MGST2
MYL9.1	3.51977029829831e-167	-1.35258923115568	0.036	0.165	9.02222720562807e-163	B cell	MYL9
NDUFS5	3.92571144692989e-167	-0.549887197798768	0.528	0.648	1.00627761519154e-162	B cell	NDUFS5
EGR1.1	1.27422994378401e-166	-1.36833025090509	0.154	0.306	3.26623361490154e-162	B cell	EGR1
EMCN.1	3.86858744051403e-165	-0.766363921006023	0.006	0.114	9.9163501862696e-161	B cell	EMCN
PLPP1.1	4.19738151891316e-165	-0.840410383391139	0.051	0.184	1.07591480474301e-160	B cell	PLPP1
MSMB.1	4.67758093995638e-165	-2.73476718418643	0.029	0.154	1.19900432233902e-160	B cell	MSMB
PLAC9.1	5.15637956253212e-165	-0.537208247976871	0.006	0.114	1.32173477326386e-160	B cell	PLAC9
SKAP1.1	1.5886271970593e-163	-0.624413302990342	0.119	0.263	4.0721280942221e-159	B cell	SKAP1
NRP1	5.51129639010158e-163	-0.506123231796191	0.014	0.127	1.41271060367474e-158	B cell	NRP1
KRT8.1	6.32591080178241e-163	-0.906225140405598	0.016	0.131	1.62152071582088e-158	B cell	KRT8
KRT18.1	1.17438274880221e-162	-1.08753646394205	0.045	0.174	3.0102953000047e-158	B cell	KRT18
XBP1	1.62563752330916e-162	-0.707368108724186	0.251	0.401	4.16699666349838e-158	B cell	XBP1
ADAMTS1.1	4.10160368436856e-162	-0.708502215814554	0.01	0.121	1.05136407241419e-157	B cell	ADAMTS1
CCN2.1	2.45696021360352e-161	-0.849103151061916	0.009	0.119	6.29792611552989e-157	B cell	CCN2
CYTOR.1	2.26878393964298e-160	-0.721174689977301	0.155	0.306	5.81557387248685e-156	B cell	CYTOR
SPOCK2	4.53496221908148e-160	-0.698665527638725	0.169	0.318	1.16244686561716e-155	B cell	SPOCK2
CLEC14A.1	2.005714002532e-159	-0.832531338529802	0.008	0.114	5.14124670269027e-155	B cell	CLEC14A
ADGRL4.1	2.22588823218e-159	-0.832504267998995	0.009	0.117	5.705619305547e-155	B cell	ADGRL4
TRGC1	6.33520467681086e-159	-1.04558234871415	0.027	0.146	1.62390301480693e-154	B cell	TRGC1
TXN	2.99207960522997e-158	-0.648380271527974	0.375	0.515	7.66959765208597e-154	B cell	TXN
SOCS3.1	2.16496842358215e-157	-1.24286904656526	0.323	0.456	5.54946356016813e-153	B cell	SOCS3
SSR4	5.44694649064073e-157	-0.774381905435611	0.653	0.691	1.39621579394594e-152	B cell	SSR4
CALCRL.1	8.87080215044489e-157	-0.782993317063422	0.007	0.112	2.27385271522354e-152	B cell	CALCRL
CD93.1	1.01374044210902e-156	-0.565555006896522	0.006	0.11	2.59852087525804e-152	B cell	CD93
LMNA	3.29499754197501e-155	-0.741969686043055	0.324	0.481	8.44606719934453e-151	B cell	LMNA
BRI3.1	5.60898761832964e-155	-0.866232199088074	0.337	0.452	1.43775179620644e-150	B cell	BRI3
PHLDA1	1.59265682270855e-154	-0.556613434440306	0.06	0.192	4.08245723364883e-150	B cell	PHLDA1
MT1E	3.43574036767705e-154	-0.70661447130707	0.054	0.185	8.80683328446659e-150	B cell	MT1E
DOK2.1	3.71805302256166e-154	-0.656687203642903	0.076	0.209	9.53048531273231e-150	B cell	DOK2
COL15A1.1	4.15112588472451e-154	-0.679420159650509	0.008	0.112	1.06405809803143e-149	B cell	COL15A1
SNCG	4.31305431943528e-154	-0.506074062951311	0.006	0.109	1.10556521370085e-149	B cell	SNCG
RARRES2.1	6.95964824672879e-154	-0.663307372668328	0.009	0.113	1.78396663508399e-149	B cell	RARRES2
TCIM	4.32463971438708e-152	-0.520576597252466	0.004	0.104	1.10853489798884e-147	B cell	TCIM
BMPR2	5.37654851997518e-152	-0.521132961860117	0.056	0.186	1.37817068212524e-147	B cell	BMPR2
TGM2.1	9.56434139245079e-152	-0.591204187073174	0.04	0.161	2.45162762912691e-147	B cell	TGM2
GLUL.1	5.19320995267989e-151	-0.744154905078805	0.102	0.241	1.33117550717044e-146	B cell	GLUL
FXYD3.1	6.92663872569566e-151	-0.826033412018307	0.012	0.117	1.77550530455757e-146	B cell	FXYD3
CRIP2.1	1.13896992607315e-150	-0.690199751642627	0.063	0.193	2.9195216115033e-146	B cell	CRIP2
INSR.1	2.52857710857815e-150	-0.937224765793537	0.046	0.171	6.48150170241838e-146	B cell	INSR
FLT1.1	1.51154859582892e-149	-0.881827127799461	0.012	0.117	3.87455251568826e-145	B cell	FLT1
TIGIT.1	1.84244637000601e-149	-0.819755101774495	0.074	0.203	4.7227427802364e-145	B cell	TIGIT
PLAT	1.11716914752303e-148	-0.533957360475074	0.007	0.107	2.86363967584579e-144	B cell	PLAT
SOX18.1	1.11952994928653e-148	-0.688975927716185	0.007	0.107	2.86969111900616e-144	B cell	SOX18
CD99.1	3.26466024194267e-148	-0.57350426641954	0.487	0.593	8.36830359817164e-144	B cell	CD99
CLDN4.1	1.0748878464117e-147	-1.21652992777783	0.016	0.122	2.75526001670712e-143	B cell	CLDN4
TACSTD2.1	3.51677761623215e-147	-0.722530489772922	0.012	0.115	9.01455606368788e-143	B cell	TACSTD2
PPIB	1.56035139801859e-146	-0.548952718030796	0.539	0.622	3.99964873854106e-142	B cell	PPIB
FN1.1	2.17899808329908e-146	-0.683771881750393	0.007	0.107	5.58542578692052e-142	B cell	FN1
SELENOM.1	2.604142055263e-146	-0.745270332116175	0.225	0.374	6.67519733025564e-142	B cell	SELENOM
MT1X	5.48564023620069e-146	-0.763631179544836	0.118	0.255	1.40613416174532e-141	B cell	MT1X
CD96.1	1.46338104348246e-145	-0.585204917313404	0.067	0.191	3.75108462875859e-141	B cell	CD96
PLPP3.1	2.76752019656988e-145	-0.798668243463047	0.032	0.145	7.09398451986757e-141	B cell	PLPP3
PTTG1IP	3.79704986483543e-145	-0.50400135765866	0.103	0.24	9.73297791853265e-141	B cell	PTTG1IP
AQP1.1	4.83923969648983e-145	-1.15746293304357	0.022	0.129	1.24044231140124e-140	B cell	AQP1
BAG3	2.46048974032959e-144	-0.601875397592271	0.101	0.238	6.30697335138683e-140	B cell	BAG3
STEAP2	1.15861935101506e-143	-0.722919719516119	0.007	0.104	2.96988898245691e-139	B cell	STEAP2
RNF213.1	2.89225096373745e-143	-0.638042607055252	0.341	0.486	7.41370689534821e-139	B cell	RNF213
CD34.1	1.08818000747602e-142	-0.572754918775091	0.009	0.107	2.78933181316328e-138	B cell	CD34
LHFPL6.1	1.88329285645775e-141	-0.567908263132485	0.029	0.138	4.82744457895814e-137	B cell	LHFPL6
SPRY1	1.32677936939925e-140	-0.515549690040407	0.028	0.139	3.4009335575811e-136	B cell	SPRY1
DDIT4.1	7.7638863549061e-140	-0.798789227833692	0.299	0.439	1.99011698935308e-135	B cell	DDIT4
CD8B.1	1.55907966062101e-139	-0.751383799312734	0.042	0.158	3.99638889406984e-135	B cell	CD8B
RAMP3	2.62311917402276e-139	-0.660300797785176	0.007	0.102	6.72384137877254e-135	B cell	RAMP3
TRBC2.1	3.84225962981839e-139	-1.1475060717564	0.369	0.45	9.84886410911349e-135	B cell	TRBC2
PLVAP.1	4.3152725379718e-139	-1.03530367476548	0.019	0.12	1.10613380965831e-134	B cell	PLVAP
SH2D1A.1	7.71482569931466e-138	-0.624495212717002	0.068	0.191	1.97754127150533e-133	B cell	SH2D1A
BGN.1	1.34985885045996e-137	-0.689105492618826	0.012	0.109	3.46009319138401e-133	B cell	BGN
PODXL.1	7.64827817938125e-137	-0.705743302451776	0.012	0.109	1.9604831457208e-132	B cell	PODXL
TKT.1	1.71835836379148e-136	0.546428171293937	0.441	0.318	4.40466799390669e-132	B cell	TKT
CENPF	2.51833917260115e-136	0.517126291002558	0.148	0.058	6.45525880112853e-132	B cell	CENPF
MARCKSL1.1	2.75146825793002e-136	0.643974444151151	0.527	0.373	7.05283858555203e-132	B cell	MARCKSL1
MCAM.1	1.81090409651779e-135	-0.566296875197791	0.013	0.109	4.64189047060404e-131	B cell	MCAM
TPM2.1	1.13895557474064e-133	-1.25672924429293	0.036	0.145	2.91948482473267e-129	B cell	TPM2
LIME1.1	3.59486130286614e-133	-0.682670714445928	0.241	0.37	9.21470797763678e-129	B cell	LIME1
STMN1	6.35944675813191e-133	1.31551709404702	0.339	0.229	1.63011698751195e-128	B cell	STMN1
KRT19.1	1.57754986570481e-132	-1.07698276490379	0.014	0.111	4.04373357076115e-128	B cell	KRT19
AZGP1	1.64274147035433e-131	-1.06009318894442	0.01	0.102	4.21083921095926e-127	B cell	AZGP1
CKB.1	3.59080016222006e-129	-0.626204531217286	0.042	0.15	9.20429805581867e-125	B cell	CKB
MGST1.1	1.5378851771035e-128	-0.537914917441779	0.018	0.115	3.94206107446941e-124	B cell	MGST1
TNFRSF1B.1	1.66300081382581e-127	-0.665017617752588	0.206	0.339	4.26276998607969e-123	B cell	TNFRSF1B
IL2RB.1	3.16392444572931e-127	-0.540608766817575	0.051	0.159	8.11008753173795e-123	B cell	IL2RB
CCND2	2.63384597735489e-126	-0.571592183566977	0.172	0.305	6.7513373937538e-122	B cell	CCND2
RGS5.1	7.24641774025424e-126	-1.84544492500145	0.036	0.139	1.85747425935937e-121	B cell	RGS5
SPON2	5.00689669668346e-125	-0.640369143492691	0.033	0.136	1.28341783026087e-120	B cell	SPON2
TRGC2.1	1.41114067552926e-124	-0.589434443009266	0.034	0.138	3.61717689358415e-120	B cell	TRGC2
HMGN2	2.41785153841418e-124	0.944131078248571	0.696	0.591	6.19767884841706e-120	B cell	HMGN2
CCL3L1.1	4.977160711123e-124	-1.30566084445614	0.033	0.133	1.27579560508216e-119	B cell	CCL3L1
CCL2.1	1.19251166388767e-123	-1.51548196604177	0.034	0.136	3.05676514804326e-119	B cell	CCL2
BNIP3	1.32589712168458e-122	-0.50449246694535	0.094	0.213	3.39867209201408e-118	B cell	BNIP3
GZMH.1	1.095714977122e-121	-0.884353407642411	0.036	0.138	2.80864620085683e-117	B cell	GZMH
IFNG.1	5.08959366318475e-120	-1.39004568031159	0.039	0.14	1.30461554368415e-115	B cell	IFNG
DHRS7	6.80270768711147e-120	-0.738714988351882	0.265	0.387	1.74373806143728e-115	B cell	DHRS7
ACPP.1	3.41240161717443e-119	-1.86698165755309	0.022	0.114	8.74700906530322e-115	B cell	ACPP
ZFP36	2.32926642539296e-118	-0.869180421294084	0.701	0.691	5.97060862820977e-114	B cell	ZFP36
ABHD17A.1	1.44065299177918e-117	-0.546063740494479	0.313	0.439	3.69282581382757e-113	B cell	ABHD17A
P4HB	1.64154597403201e-116	-0.668112999699335	0.277	0.391	4.20777479523625e-112	B cell	P4HB
CFD.1	9.16356312396603e-116	-1.19331690078378	0.021	0.111	2.34889613556621e-111	B cell	CFD
MFGE8.1	1.00985680320163e-114	-0.540456535701774	0.034	0.129	2.58856594364673e-110	B cell	MFGE8
ARRDC3	2.27370494111141e-114	-0.536586448942077	0.122	0.246	5.82818787555088e-110	B cell	ARRDC3
PIK3R1.1	8.44220454155793e-114	-0.79565193173263	0.253	0.368	2.16399029013754e-109	B cell	PIK3R1
PSAP.1	6.15973211731698e-113	-0.808511521490801	0.299	0.41	1.57892413363186e-108	B cell	PSAP
KLRB1	2.29298974507589e-112	-0.980087376833489	0.03	0.122	5.87762061355303e-108	B cell	KLRB1
PECAM1.1	4.68090840055902e-112	-0.904673147304611	0.07	0.174	1.19985725031529e-107	B cell	PECAM1
CCL4L2.1	1.82386152526746e-111	-3.0882998989393	0.119	0.229	4.67510424771808e-107	B cell	CCL4L2
LAMP1	3.21450246998455e-111	-0.518716599978114	0.237	0.358	8.2397341813114e-107	B cell	LAMP1
RDX.1	5.13507540314106e-108	-0.5910319262059	0.122	0.241	1.31627387808715e-103	B cell	RDX
APOE.1	4.52252528623551e-107	-1.97868348436373	0.04	0.135	1.15925890662075e-102	B cell	APOE
CAMK2N1.1	2.30169280170842e-106	-0.559795031926193	0.052	0.153	5.89992915861918e-102	B cell	CAMK2N1
GBP1	6.28002833905681e-106	-0.582765688239876	0.101	0.212	1.60975966415043e-101	B cell	GBP1
CRTAM.1	4.87984319672223e-105	-0.834093218780573	0.04	0.132	1.25085020661581e-100	B cell	CRTAM
TAGLN.1	8.1741305949799e-105	-2.34020288926186	0.074	0.177	2.0952748954112e-100	B cell	TAGLN
CKLF.1	1.19468991260317e-104	-0.663509985900273	0.265	0.382	3.06234865297572e-100	B cell	CKLF
JUNB	1.53369773271202e-104	-0.820153140132474	0.895	0.824	3.93132739826072e-100	B cell	JUNB
DYNLT1	1.69878656553515e-104	-0.50924078899723	0.266	0.384	4.35449960343624e-100	B cell	DYNLT1
GADD45A	1.84751267571649e-103	-0.511600803002791	0.169	0.292	4.73572924166407e-99	B cell	GADD45A
NEU1.1	1.35015242092986e-102	-0.569765246120193	0.202	0.324	3.46084570056952e-98	B cell	NEU1
SARAF.1	2.52995256974126e-100	-0.507439334428777	0.761	0.778	6.48502742201777e-96	B cell	SARAF
CITED2	3.57511906020431e-100	-0.538805127573424	0.171	0.287	9.16410268702171e-96	B cell	CITED2
CD46	2.97162671683869e-99	-0.533439369990987	0.253	0.365	7.61717076327261e-95	B cell	CD46
FOSB	5.25654533755168e-97	-0.79893905710921	0.634	0.67	1.34741026637462e-92	B cell	FOSB
ANXA2	5.2565701703721e-96	-0.694380556495308	0.338	0.429	1.34741663177148e-91	B cell	ANXA2
DNAJB4	3.17057666641254e-95	-0.566094656252561	0.111	0.218	8.12713916901526e-91	B cell	DNAJB4
NKX3-1.1	4.76302372904831e-94	-0.832224367676441	0.043	0.129	1.22090587246695e-89	B cell	NKX3-1
HEG1	5.12979732020854e-94	-0.506913769075528	0.041	0.126	1.31492094708905e-89	B cell	HEG1
KCTD12.1	3.16302086532712e-93	-0.555564747649384	0.033	0.115	8.10777138409301e-89	B cell	KCTD12
EFNB2	3.47329806308359e-93	-0.501149910997453	0.046	0.134	8.90310492510216e-89	B cell	EFNB2
PYHIN1.1	1.24992705692088e-90	-0.511258036035366	0.061	0.148	3.20393802500529e-86	B cell	PYHIN1
SERTAD1	9.2112001579689e-87	-0.568032374647808	0.276	0.375	2.36110693649217e-82	B cell	SERTAD1
PMEPA1	1.48093480892406e-85	-0.556562674934836	0.216	0.33	3.79608019571504e-81	B cell	PMEPA1
CORO1B	6.72951435999463e-85	-0.531272340029171	0.238	0.346	1.72497641589742e-80	B cell	CORO1B
SDCBP	1.89062187502204e-84	-0.607136273491121	0.598	0.635	4.84623105224399e-80	B cell	SDCBP
NFKBIZ	5.44315509971045e-83	-0.508808436417639	0.204	0.31	1.39524394670878e-78	B cell	NFKBIZ
TUBB.1	1.16230311732157e-82	0.77758867604225	0.461	0.366	2.97933158063039e-78	B cell	TUBB
PRF1.1	2.85121206262108e-82	-0.607601434670265	0.042	0.121	7.30851188011661e-78	B cell	PRF1
ACTA2.1	3.90888324838002e-81	-1.57704768111485	0.048	0.128	1.00196404305725e-76	B cell	ACTA2
NAMPT	5.99365499256492e-81	-0.952511686915035	0.367	0.442	1.53635358424417e-76	B cell	NAMPT
HSPA6	6.69075059818043e-79	-1.17910411956877	0.039	0.116	1.71504010083159e-74	B cell	HSPA6
LCK.1	5.60791740867424e-75	-0.529466349678787	0.249	0.332	1.43747746936547e-70	B cell	LCK
CCL14.1	7.46884084574735e-75	-1.50274543188534	0.04	0.112	1.91448797399042e-70	B cell	CCL14
GNG10.1	8.23679645575339e-74	-0.573436231783013	0.224	0.315	2.11133803550327e-69	B cell	GNG10
S100A9.1	3.45495905613615e-73	-2.67950086996815	0.06	0.139	8.8560965485938e-69	B cell	S100A9
DUSP4.1	1.44134557640361e-72	-0.622429872435198	0.124	0.216	3.69460111599537e-68	B cell	DUSP4
S100A8	1.30025369552531e-71	-3.57388074723572	0.046	0.12	3.33294029774002e-67	B cell	S100A8
TUBA1B	9.45832538950542e-71	0.7993175212839	0.702	0.598	2.42445254709193e-66	B cell	TUBA1B
TYROBP.1	6.14617853748281e-68	-1.06142049291115	0.036	0.102	1.57544994451297e-63	B cell	TYROBP
TXNIP.1	6.81996837326518e-67	-0.713995660902804	0.392	0.48	1.74816249311906e-62	B cell	TXNIP
HES1.1	1.86333918200955e-66	-0.918481174624609	0.127	0.214	4.77629732524507e-62	B cell	HES1
AC020916.1.1	2.83385936275283e-63	-0.566885666285649	0.413	0.496	7.26403170454432e-59	B cell	AC020916.1
HBB	5.42986512041801e-63	-0.646593801716534	0.086	0.166	1.39183732631675e-58	B cell	HBB
IRF1	2.66847543586796e-62	-0.687918103993294	0.564	0.582	6.84010308476034e-58	B cell	IRF1
CMC1.1	4.07919684647687e-59	-0.745725765097746	0.197	0.278	1.04562052765742e-54	B cell	CMC1
LAPTM4A.1	1.70046643622176e-56	-0.598263379767097	0.442	0.471	4.35880561596723e-52	B cell	LAPTM4A
GADD45B	1.04007546782841e-53	-0.863823680919743	0.389	0.449	2.66602544668457e-49	B cell	GADD45B
LITAF	3.00664128991915e-53	-0.603704469611276	0.389	0.456	7.70692361844976e-49	B cell	LITAF
LTBP4	3.88067283045069e-53	-0.539854263830077	0.052	0.113	9.94732866629426e-49	B cell	LTBP4
DUT	3.76417162830182e-49	0.526896246002499	0.434	0.369	9.64870113482606e-45	B cell	DUT
BST2	1.5137222757834e-46	-0.641046724998554	0.354	0.394	3.88012430951559e-42	B cell	BST2
CNOT6L.1	1.87545617731763e-45	-0.535241151736827	0.449	0.487	4.80735681931827e-41	B cell	CNOT6L
HSP90AA1.1	6.28979767232986e-44	-0.547478479467538	0.974	0.931	1.61226383734831e-39	B cell	HSP90AA1
FTH1.1	7.11349351460621e-40	-0.851527071305697	0.99	0.966	1.82340179259901e-35	B cell	FTH1
SPTBN1.1	2.34199934162194e-37	-0.552738993468811	0.228	0.286	6.00324691237952e-33	B cell	SPTBN1
TGFBR2	8.6309481977593e-37	-0.671075262828174	0.244	0.294	2.21237095153164e-32	B cell	TGFBR2
SOD2.1	3.33318872139006e-36	-1.10101883849058	0.351	0.395	8.54396264953913e-32	B cell	SOD2
FLNA	1.08912204919852e-35	-0.503285942603061	0.277	0.338	2.79174654871057e-31	B cell	FLNA
RHOB	1.366450334741e-35	-0.573446335633548	0.277	0.338	3.5026221430416e-31	B cell	RHOB
RNF19A.1	7.53109166974999e-34	-0.651008917278293	0.364	0.402	1.93044472770702e-29	B cell	RNF19A
RDH11	3.45152324540535e-33	-0.571736172894191	0.15	0.205	8.84728953494753e-29	B cell	RDH11
PPP2R5C.1	1.80144046195909e-31	-0.546631916773745	0.544	0.551	4.61763233613975e-27	B cell	PPP2R5C
FKBP1A	1.51831660043663e-30	-0.508937542324218	0.446	0.479	3.89190094189922e-26	B cell	FKBP1A
DUSP2.1	1.61080851509245e-30	-0.8328686302305	0.509	0.499	4.12898546673647e-26	B cell	DUSP2
NPC2.1	8.16884930856789e-29	-0.610963192569335	0.33	0.373	2.09392114326521e-24	B cell	NPC2
H2AFZ	1.19452338329656e-28	0.513818876469663	0.707	0.668	3.06192178840407e-24	B cell	H2AFZ
HMGB2	2.22672093523736e-28	1.15225773830292	0.399	0.368	5.70775377329393e-24	B cell	HMGB2
ZEB2.1	2.26513692321169e-20	-0.520767223465657	0.221	0.255	5.80622547526852e-16	B cell	ZEB2
APOBEC3G.1	3.4220877360962e-20	-0.600122595450847	0.242	0.271	8.77183749393539e-16	B cell	APOBEC3G
LGALS1	2.97580192689137e-19	-0.7329470629642	0.415	0.414	7.62787307920066e-15	B cell	LGALS1
AIF1.1	4.9610322164948e-05	-0.750155182033286	0.128	0.137	1	B cell	AIF1
TNFSF9.1	0.00141890876425581	-0.576125611252229	0.167	0.171	1	B cell	TNFSF9
IL7R.1	0	2.6509239312681	0.938	0.171	0	T helper cell	IL7R
CCR7	0	1.45136307461699	0.651	0.206	0	T helper cell	CCR7
ARL4C.2	0	1.43226894577439	0.847	0.376	0	T helper cell	ARL4C
TNFAIP3.2	0	1.43103625730754	0.824	0.417	0	T helper cell	TNFAIP3
GPR183.1	0	1.29746952272522	0.751	0.303	0	T helper cell	GPR183
ZFP36L2	0	1.28826325464797	0.951	0.753	0	T helper cell	ZFP36L2
ANXA1.2	0	1.24291279229331	0.791	0.462	0	T helper cell	ANXA1
PTGER4.1	0	1.22829026605609	0.588	0.168	0	T helper cell	PTGER4
YPEL5.1	0	1.17682974262124	0.879	0.617	0	T helper cell	YPEL5
KLRB1.1	0	1.14263819142291	0.289	0.07	0	T helper cell	KLRB1
LTB.2	0	1.09296935316155	0.87	0.41	0	T helper cell	LTB
BCL11B.2	0	1.08416729485279	0.79	0.28	0	T helper cell	BCL11B
FYB1.2	0	1.05852812401784	0.841	0.34	0	T helper cell	FYB1
CD69.1	0	1.05093932021123	0.742	0.384	0	T helper cell	CD69
TCF7	0	1.02316405892777	0.634	0.227	0	T helper cell	TCF7
ZNF331.1	0	1.02222252647613	0.788	0.437	0	T helper cell	ZNF331
TRBC1.2	0	1.00689717238151	0.581	0.235	0	T helper cell	TRBC1
CD48.1	0	0.99625198343857	0.925	0.525	0	T helper cell	CD48
BTG1.1	0	0.98626512687593	0.99	0.878	0	T helper cell	BTG1
LDHB	0	0.983774724347678	0.839	0.538	0	T helper cell	LDHB
RGCC.2	0	0.980317717719872	0.825	0.473	0	T helper cell	RGCC
LEPROTL1.2	0	0.972719580468758	0.812	0.42	0	T helper cell	LEPROTL1
SARAF.2	0	0.964196425890552	0.937	0.745	0	T helper cell	SARAF
JUNB.1	0	0.960988297810315	0.964	0.815	0	T helper cell	JUNB
CHMP1B	0	0.953817059515753	0.595	0.359	0	T helper cell	CHMP1B
TRAC.2	0	0.931296962114475	0.87	0.351	0	T helper cell	TRAC
CD40LG	0	0.914047904413886	0.285	0.029	0	T helper cell	CD40LG
SC5D	0	0.892535787878303	0.536	0.257	0	T helper cell	SC5D
CXCR4.2	0	0.88073412933654	0.941	0.627	0	T helper cell	CXCR4
CD3E.2	0	0.87990019548309	0.803	0.295	0	T helper cell	CD3E
ICOS.2	0	0.870332585685618	0.514	0.168	0	T helper cell	ICOS
AP3M2	0	0.865996582276291	0.414	0.132	0	T helper cell	AP3M2
SLC2A3	0	0.862911162108123	0.773	0.451	0	T helper cell	SLC2A3
AREG	0	0.857048672520475	0.459	0.192	0	T helper cell	AREG
RPS29	0	0.837830015382387	0.996	0.96	0	T helper cell	RPS29
SATB1	0	0.830883524917762	0.443	0.174	0	T helper cell	SATB1
FXYD5	0	0.828679178748781	0.766	0.438	0	T helper cell	FXYD5
P2RY10	0	0.823371798576001	0.545	0.227	0	T helper cell	P2RY10
SPOCK2.1	0	0.818212139665782	0.616	0.228	0	T helper cell	SPOCK2
MAL	0	0.805680345406868	0.332	0.035	0	T helper cell	MAL
RPS12	0	0.803728413241718	0.997	0.98	0	T helper cell	RPS12
FAM177A1.2	0	0.803459501520868	0.7	0.472	0	T helper cell	FAM177A1
TRAT1.2	0	0.792844612532163	0.481	0.139	0	T helper cell	TRAT1
TSC22D3	0	0.790628013886565	0.874	0.676	0	T helper cell	TSC22D3
TRBC2.2	0	0.78687092159731	0.765	0.374	0	T helper cell	TRBC2
TPT1	0	0.780558084149643	0.998	0.99	0	T helper cell	TPT1
ANKRD12	0	0.778889850112587	0.846	0.658	0	T helper cell	ANKRD12
GLIPR1	0	0.774801786414177	0.534	0.291	0	T helper cell	GLIPR1
NR4A2.1	0	0.769380707853057	0.844	0.545	0	T helper cell	NR4A2
LEF1	0	0.743383647274738	0.345	0.08	0	T helper cell	LEF1
CAMK4	0	0.741343630349707	0.376	0.087	0	T helper cell	CAMK4
AL499604.1	0	0.73896655302622	0.351	0.122	0	T helper cell	AL499604.1
PRKCQ-AS1	0	0.735263517273872	0.323	0.083	0	T helper cell	PRKCQ-AS1
RPS27.1	0	0.729921707668399	0.996	0.981	0	T helper cell	RPS27
EEF1B2.2	0	0.72821475702354	0.977	0.875	0	T helper cell	EEF1B2
RPS3	0	0.72527801161813	0.996	0.969	0	T helper cell	RPS3
CD3G.2	0	0.722630911251037	0.769	0.289	0	T helper cell	CD3G
PIK3IP1	0	0.716326869787951	0.512	0.231	0	T helper cell	PIK3IP1
AAK1.2	0	0.713549328725477	0.629	0.323	0	T helper cell	AAK1
CD7.2	0	0.712061794212677	0.635	0.229	0	T helper cell	CD7
NOSIP	0	0.711922542325908	0.479	0.264	0	T helper cell	NOSIP
TRABD2A	0	0.709374705698598	0.276	0.03	0	T helper cell	TRABD2A
RPL30	0	0.709215493664826	0.997	0.982	0	T helper cell	RPL30
CREM.1	0	0.707510687234662	0.785	0.544	0	T helper cell	CREM
CD3D.2	0	0.684738942772851	0.894	0.351	0	T helper cell	CD3D
INPP4B.1	0	0.672060930174792	0.395	0.147	0	T helper cell	INPP4B
RPL38	0	0.669984052143705	0.986	0.935	0	T helper cell	RPL38
RPL9	0	0.667093764861956	0.995	0.97	0	T helper cell	RPL9
RPL34	0	0.665454172828839	0.996	0.975	0	T helper cell	RPL34
RPS14	0	0.659570764825088	0.996	0.977	0	T helper cell	RPS14
RPL13	0	0.659393154017899	0.999	0.986	0	T helper cell	RPL13
RPL39.1	0	0.657299617982999	0.994	0.975	0	T helper cell	RPL39
RPL32	0	0.650916253090288	0.997	0.979	0	T helper cell	RPL32
CD28	0	0.648925563539225	0.366	0.102	0	T helper cell	CD28
PASK	0	0.643947287910394	0.303	0.106	0	T helper cell	PASK
RCAN3	0	0.643242737216477	0.489	0.223	0	T helper cell	RCAN3
EEF1A1	0	0.633691831252095	0.998	0.989	0	T helper cell	EEF1A1
PRMT9	0	0.633299274319207	0.355	0.144	0	T helper cell	PRMT9
RPS3A	0	0.630657011875232	0.996	0.977	0	T helper cell	RPS3A
RPL10	0	0.630459878273107	0.998	0.984	0	T helper cell	RPL10
RPL21.1	0	0.627251555067936	0.995	0.974	0	T helper cell	RPL21
FLT3LG	0	0.625184795739821	0.319	0.081	0	T helper cell	FLT3LG
RPS21.1	0	0.625017789796988	0.993	0.946	0	T helper cell	RPS21
RPS25	0	0.623547013686639	0.993	0.962	0	T helper cell	RPS25
RPS13.1	0	0.622212545396021	0.992	0.96	0	T helper cell	RPS13
RPS16.1	0	0.616374050672997	0.993	0.958	0	T helper cell	RPS16
IKZF1	0	0.615243780321069	0.555	0.276	0	T helper cell	IKZF1
PABPC1	0	0.61079128021245	0.933	0.801	0	T helper cell	PABPC1
RPSA.1	0	0.604025208071626	0.986	0.921	0	T helper cell	RPSA
RPS6.1	0	0.594804190459687	0.994	0.97	0	T helper cell	RPS6
SELL	0	0.592993041453594	0.492	0.205	0	T helper cell	SELL
RPS27A	0	0.584874144605894	0.997	0.982	0	T helper cell	RPS27A
C1orf162	0	0.583276956829337	0.309	0.086	0	T helper cell	C1orf162
RPS10.1	0	0.582119818596215	0.985	0.924	0	T helper cell	RPS10
RPS15A	0	0.578669042680475	0.995	0.972	0	T helper cell	RPS15A
CHRM3-AS2	0	0.575784978370612	0.232	0.038	0	T helper cell	CHRM3-AS2
RPL35A	0	0.570997636873627	0.994	0.958	0	T helper cell	RPL35A
RPL37	0	0.568644910804138	0.995	0.968	0	T helper cell	RPL37
RPL19	0	0.565868334575515	0.995	0.974	0	T helper cell	RPL19
CLEC2D.1	0	0.56537881150114	0.647	0.351	0	T helper cell	CLEC2D
RPL31	0	0.563220567679986	0.966	0.874	0	T helper cell	RPL31
RNF125.2	0	0.56093720926959	0.4	0.165	0	T helper cell	RNF125
SNHG6	0	0.557165828340275	0.829	0.642	0	T helper cell	SNHG6
CD2.2	0	0.551614911891454	0.735	0.318	0	T helper cell	CD2
RPLP2.1	0	0.550989143192324	0.994	0.966	0	T helper cell	RPLP2
RPS18	0	0.550281314988844	0.997	0.982	0	T helper cell	RPS18
RPL11	0	0.547997913809014	0.997	0.977	0	T helper cell	RPL11
RPS20.1	0	0.544581320102856	0.988	0.936	0	T helper cell	RPS20
PDE3B	0	0.5421480066048	0.303	0.095	0	T helper cell	PDE3B
SRGN.2	0	0.536646089193478	0.957	0.666	0	T helper cell	SRGN
PLAC8.1	0	0.529260345193874	0.463	0.19	0	T helper cell	PLAC8
NOP53	0	0.529086440260596	0.894	0.746	0	T helper cell	NOP53
RPL36	0	0.527538821360535	0.993	0.954	0	T helper cell	RPL36
CD6.1	0	0.526151127964868	0.376	0.13	0	T helper cell	CD6
RPL23A	0	0.522111901304373	0.993	0.965	0	T helper cell	RPL23A
ACAP1.1	0	0.520260260596604	0.656	0.366	0	T helper cell	ACAP1
LIME1.2	0	0.51096738482625	0.619	0.294	0	T helper cell	LIME1
RPL27	0	0.508726647982337	0.983	0.923	0	T helper cell	RPL27
RPL36A	0	0.507415513558338	0.981	0.917	0	T helper cell	RPL36A
RPL18	0	0.507354727358022	0.995	0.962	0	T helper cell	RPL18
TOMM7	0	0.50712651704566	0.929	0.808	0	T helper cell	TOMM7
ARHGDIB.1	0	0.504499317139209	0.896	0.649	0	T helper cell	ARHGDIB
RPS28	0	0.50182561143647	0.996	0.974	0	T helper cell	RPS28
PDLIM1.1	0	-0.88984473420474	0.022	0.319	0	T helper cell	PDLIM1
HLA-DMB.2	0	-0.911606599273355	0.018	0.261	0	T helper cell	HLA-DMB
SWAP70.2	0	-0.925742268961696	0.021	0.299	0	T helper cell	SWAP70
SMIM14.2	0	-0.954612794843188	0.06	0.326	0	T helper cell	SMIM14
ZEB2.2	0	-1.07610164900485	0.035	0.287	0	T helper cell	ZEB2
HERPUD1.1	0	-1.13455041249397	0.392	0.612	0	T helper cell	HERPUD1
YBX3.1	0	-1.14246921057935	0.111	0.386	0	T helper cell	YBX3
CD81	0	-1.18816347514914	0.521	0.732	0	T helper cell	CD81
HLA-DMA.2	0	-1.32036258356157	0.047	0.409	0	T helper cell	HLA-DMA
MEF2C.2	0	-1.34886275977498	0.013	0.349	0	T helper cell	MEF2C
TCF4.2	0	-1.36775893320325	0.022	0.343	0	T helper cell	TCF4
PTMS.1	0	-1.39752613919721	0.048	0.395	0	T helper cell	PTMS
BASP1.2	0	-1.44603508599384	0.024	0.302	0	T helper cell	BASP1
MARCKS.2	0	-1.55566811329235	0.026	0.361	0	T helper cell	MARCKS
CD9.2	0	-1.59761953941411	0.039	0.316	0	T helper cell	CD9
CD63.2	0	-1.66243873616395	0.269	0.576	0	T helper cell	CD63
HLA-DQB1.2	0	-1.789126033283	0.077	0.411	0	T helper cell	HLA-DQB1
HLA-DQA1.2	0	-1.88728760394522	0.038	0.41	0	T helper cell	HLA-DQA1
GSN.2	0	-1.98016226871358	0.036	0.29	0	T helper cell	GSN
IFITM3.2	0	-2.11851829260753	0.082	0.352	0	T helper cell	IFITM3
CST3.2	0	-2.13907832109697	0.052	0.346	0	T helper cell	CST3
HLA-DPB1.2	0	-2.59405628143777	0.242	0.663	0	T helper cell	HLA-DPB1
HLA-DPA1.2	0	-2.61117573923847	0.186	0.614	0	T helper cell	HLA-DPA1
HLA-DRB1.1	0	-2.74029059770324	0.101	0.578	0	T helper cell	HLA-DRB1
CD74.2	0	-2.97935935820972	0.457	0.732	0	T helper cell	CD74
HLA-DRA.2	0	-3.71579114115138	0.22	0.641	0	T helper cell	HLA-DRA
CEBPD.2	7.64618360499664e-307	-1.3226261336982	0.018	0.259	1.95994624346879e-302	T helper cell	CEBPD
RAC1	1.31578515994468e-296	-0.918739271905562	0.361	0.586	3.37275210048621e-292	T helper cell	RAC1
SF1	2.32842055420402e-294	0.596737530254244	0.804	0.623	5.96844040659116e-290	T helper cell	SF1
PPP1CB	1.15160804850188e-292	0.602732920418956	0.766	0.579	2.95191691072487e-288	T helper cell	PPP1CB
GIMAP7.1	3.08674231370503e-292	0.55982729837963	0.554	0.279	7.91224657272011e-288	T helper cell	GIMAP7
BCAS2	2.30816415419136e-291	0.703476440096358	0.642	0.435	5.91651717643872e-287	T helper cell	BCAS2
CTSZ.1	3.44056429735752e-291	-0.825070153948107	0.104	0.375	8.81919846341653e-287	T helper cell	CTSZ
CNOT6L.2	2.60978818828211e-289	0.61489133135191	0.669	0.445	6.68967006302354e-285	T helper cell	CNOT6L
CALD1.2	2.59190591867008e-285	-1.64497192484501	0.028	0.26	6.64383244132701e-281	T helper cell	CALD1
RORA.1	4.99601138244739e-277	0.618773123822193	0.448	0.222	1.28062759766274e-272	T helper cell	RORA
ANXA2.1	1.13705911578658e-276	-1.02023999951356	0.191	0.45	2.91462363149574e-272	T helper cell	ANXA2
CD79A.2	1.18618870342185e-276	-1.77161792691972	0.038	0.26	3.04055750348124e-272	T helper cell	CD79A
RHOH.1	1.84148005802773e-274	0.551237864407818	0.665	0.386	4.72026583274247e-270	T helper cell	RHOH
NKG7.2	7.90667508575263e-274	-2.44670869277332	0.046	0.271	2.02671802473097e-269	T helper cell	NKG7
COBLL1.1	5.82381501257915e-272	-0.656702709485675	0.008	0.222	1.49281850217441e-267	T helper cell	COBLL1
PDCD4.1	9.35239870673828e-272	0.52842325820871	0.734	0.53	2.39730036049822e-267	T helper cell	PDCD4
LGALS3.1	2.57718650170676e-271	-1.03159264729636	0.074	0.318	6.60610215982494e-267	T helper cell	LGALS3
TNFAIP8	2.05262045929239e-270	0.561614875864994	0.581	0.342	5.26148202330419e-266	T helper cell	TNFAIP8
CD44.1	4.83467891589818e-269	0.501737670351302	0.78	0.531	1.23927324651218e-264	T helper cell	CD44
TSC22D1.2	3.15001388827988e-266	-1.17228779812018	0.057	0.287	8.07443059982781e-262	T helper cell	TSC22D1
GSTP1	1.11307264056024e-265	-1.0971822602495	0.302	0.512	2.85313909954807e-261	T helper cell	GSTP1
LYN.2	1.64504123090102e-265	-0.715208967972215	0.008	0.217	4.21673418716858e-261	T helper cell	LYN
SAMSN1.1	2.92661593368361e-263	0.513457168119752	0.624	0.356	7.50179462281119e-259	T helper cell	SAMSN1
CD151.2	1.08430475773437e-262	-0.815915172099995	0.037	0.26	2.77939838550051e-258	T helper cell	CD151
TSHZ2.2	2.87607554935248e-261	0.673906998401069	0.364	0.169	7.37224445565522e-257	T helper cell	TSHZ2
CTSH.2	7.65878730361484e-260	-0.699544706121405	0.049	0.279	1.96317694953559e-255	T helper cell	CTSH
ARHGAP15	1.38197587175451e-253	0.507573171425178	0.44	0.221	3.54241875206834e-249	T helper cell	ARHGAP15
RAB13.2	1.56181019692569e-253	-0.716433713719708	0.015	0.222	4.00338807777962e-249	T helper cell	RAB13
NFIB.2	7.2728000613439e-253	-0.887016349554741	0.01	0.212	1.86423683972428e-248	T helper cell	NFIB
ERCC5	9.21840745185729e-252	0.703364960667477	0.379	0.186	2.36295438213458e-247	T helper cell	ERCC5
ADIRF.2	1.09957276550407e-248	-2.1233711056899	0.049	0.262	2.81853486981658e-244	T helper cell	ADIRF
SELENOP.2	1.16714367362342e-247	-1.13951734195873	0.022	0.229	2.99173937859891e-243	T helper cell	SELENOP
BANK1.2	1.47476863960319e-247	-1.03267834966779	0.016	0.217	3.78027445389485e-243	T helper cell	BANK1
IGFBP2.2	9.67371026905038e-246	-1.03769915971185	0.01	0.207	2.47966215326568e-241	T helper cell	IGFBP2
IGFBP7.2	2.81293158670228e-245	-3.3542405057223	0.097	0.312	7.21038753619396e-241	T helper cell	IGFBP7
KLF2	7.33828441966654e-244	0.86539486239948	0.754	0.619	1.88102244529313e-239	T helper cell	KLF2
GRN.1	1.07496028649783e-243	-0.724131194001757	0.056	0.279	2.75544570237988e-239	T helper cell	GRN
CD55.2	4.90340639928589e-243	0.611176452769078	0.633	0.415	1.25689016232895e-238	T helper cell	CD55
MGP.2	3.70198254527877e-242	-3.14211413023065	0.087	0.301	9.48929185831307e-238	T helper cell	MGP
EML4	5.32797486779219e-242	0.564809662543333	0.54	0.324	1.36571979786117e-237	T helper cell	EML4
WDR74	6.96856457628031e-241	0.717765553586267	0.466	0.268	1.78625215783793e-236	T helper cell	WDR74
HES1.2	1.62698372295553e-239	-1.3518834745839	0.026	0.228	4.17044737705191e-235	T helper cell	HES1
CD40.2	4.23636692652802e-238	-0.573843979053453	0.019	0.218	1.08590793427693e-233	T helper cell	CD40
MGST2.2	3.97827116704631e-237	-0.620678181662535	0.016	0.214	1.01975024824898e-232	T helper cell	MGST2
NUPR1.2	6.69610514553025e-236	-1.0932384394092	0.018	0.213	1.71641263195377e-231	T helper cell	NUPR1
AL121944.1	3.65461669475082e-235	0.614800822774792	0.329	0.148	9.36787897365478e-231	T helper cell	AL121944.1
IFI30.2	2.31409680550909e-234	-1.02032497629686	0.026	0.226	5.93172434156145e-230	T helper cell	IFI30
BCAM.2	9.33798359646252e-234	-0.835786052672893	0.009	0.199	2.39360533528124e-229	T helper cell	BCAM
ACTN4	1.41644762442263e-232	-0.710792365643007	0.172	0.418	3.63078019568252e-228	T helper cell	ACTN4
SKAP2.1	5.84915575862972e-230	-0.531769735275042	0.038	0.245	1.49931409560956e-225	T helper cell	SKAP2
EMP2.2	4.84163473989893e-229	-0.60548807623267	0.006	0.189	1.24105623287829e-224	T helper cell	EMP2
A2M.2	1.82240303175922e-228	-2.22109207483517	0.057	0.257	4.67136569130842e-224	T helper cell	A2M
USP36	7.40052680400809e-227	0.545982640572454	0.425	0.227	1.89697703567139e-222	T helper cell	USP36
SLC9A3R2.2	8.88707405483909e-227	-1.07180460503339	0.021	0.213	2.2780236924769e-222	T helper cell	SLC9A3R2
MS4A1.2	6.27363676865508e-226	-1.5556245635408	0.049	0.245	1.60812131290936e-221	T helper cell	MS4A1
DDIT4.2	1.30866950564627e-224	0.865671358837862	0.577	0.381	3.35451254382308e-220	T helper cell	DDIT4
CD59.2	3.65292269683504e-221	-1.02865515714892	0.142	0.363	9.36353674879726e-217	T helper cell	CD59
NR2F2.2	4.78825480178736e-221	-0.996592752609556	0.017	0.202	1.22737335334215e-216	T helper cell	NR2F2
SRP14	5.03029668084477e-221	-0.682200647546307	0.84	0.857	1.28941594820094e-216	T helper cell	SRP14
SPARCL1.2	6.59787875420922e-221	-2.80102112163372	0.072	0.268	1.69123426106645e-216	T helper cell	SPARCL1
EBF1.2	3.01932894581435e-220	-0.535381829615737	0.005	0.183	7.73944588680592e-216	T helper cell	EBF1
GAPDH	5.92879628821202e-220	-0.827299974216225	0.844	0.861	1.51972835255739e-215	T helper cell	GAPDH
TM4SF1.2	6.65390340915899e-218	-1.38173903564846	0.021	0.205	1.70559506086972e-213	T helper cell	TM4SF1
PALM2-AKAP2.1	6.65895052369678e-218	-0.6103413371227	0.022	0.209	1.70688878773920e-213	T helper cell	PALM2-AKAP2
PLK3	1.65345433172745e-216	0.558647296993599	0.462	0.267	4.23829948851696e-212	T helper cell	PLK3
DDAH2	3.98518802998827e-214	-0.507076733893271	0.046	0.248	1.02152324772689e-209	T helper cell	DDAH2
SOX4.1	6.13749499722385e-214	-0.798906460265038	0.013	0.192	1.57322409263839e-209	T helper cell	SOX4
ANXA5	1.52757473590559e-213	-0.785348585424207	0.241	0.468	3.9156323205468e-209	T helper cell	ANXA5
PSAP.2	9.56588916314569e-213	-0.940511474796411	0.195	0.422	2.45202436918914e-208	T helper cell	PSAP
NPDC1.2	2.41122778044683e-212	-0.979564651862579	0.055	0.248	6.18070016961935e-208	T helper cell	NPDC1
CCDC50.2	1.05733053787596e-211	-0.581704696554405	0.082	0.297	2.71025536773744e-207	T helper cell	CCDC50
HMGB1.1	5.51976265982987e-210	-0.685116440912728	0.865	0.871	1.41488076259419e-205	T helper cell	HMGB1
HSBP1	4.92363402694253e-208	-0.597586331398592	0.143	0.372	1.26207511012618e-203	T helper cell	HSBP1
TIMP3.2	5.71154193630702e-208	-1.58511350092545	0.033	0.214	1.46403954453358e-203	T helper cell	TIMP3
LINC-PINT.1	4.89799856555497e-206	0.509023738525689	0.789	0.6	1.2555039723087e-201	T helper cell	LINC-PINT
CAV1.2	4.6762867158629e-205	-1.29855179204514	0.023	0.199	1.19867257387714e-200	T helper cell	CAV1
DYNLL1	8.06558628318271e-205	-0.710312426556562	0.648	0.744	2.06745173196822e-200	T helper cell	DYNLL1
VPREB3.2	1.67720505640574e-204	-0.912471303784039	0.009	0.176	4.29917972108483e-200	T helper cell	VPREB3
TPM1.2	2.48362190514435e-203	-1.00728319341951	0.043	0.231	6.36626802945651e-199	T helper cell	TPM1
NME2.1	2.345114458631e-201	-0.807900829013083	0.575	0.684	6.01123189180885e-197	T helper cell	NME2
GZMA.2	2.06603874348912e-199	-1.78135902889997	0.064	0.25	5.29587711118565e-195	T helper cell	GZMA
SERPING1.2	4.1757019034062e-198	-0.836860833469467	0.014	0.182	1.07035766890011e-193	T helper cell	SERPING1
HLA-DQA2.2	4.18723505697603e-198	-1.03317705123105	0.013	0.179	1.07331396215467e-193	T helper cell	HLA-DQA2
NDFIP1.1	6.05914915122698e-198	0.506406743946146	0.574	0.398	1.55314170193401e-193	T helper cell	NDFIP1
CCL4.2	8.35773009428678e-197	-3.72136027813084	0.105	0.293	2.14233695506853e-192	T helper cell	CCL4
SELENOK.1	7.79683097347277e-196	0.511351799310209	0.779	0.648	1.99856168343028e-191	T helper cell	SELENOK
RGS1.1	1.1262655978701e-195	0.896411326834218	0.558	0.358	2.88695660702042e-191	T helper cell	RGS1
LGALS1.1	1.17841206851003e-194	-1.24462133195993	0.241	0.446	3.02062365521175e-190	T helper cell	LGALS1
SPARC.2	8.90427999908711e-194	-1.28530673801758	0.019	0.186	2.282434092166e-189	T helper cell	SPARC
PLAAT3.1	1.04811851379464e-193	-0.546523566066363	0.036	0.216	2.68664218640981e-189	T helper cell	PLAAT3
IRF8.2	7.13062763851069e-193	-0.694504779735144	0.025	0.195	1.82779378257945e-188	T helper cell	IRF8
CLIC1	1.42197935198272e-191	-0.621125553033179	0.624	0.747	3.6449596729373e-187	T helper cell	CLIC1
NFIA.2	2.0369255528787e-191	-0.747568791174497	0.069	0.259	5.22125126969397e-187	T helper cell	NFIA
PRSS23.2	1.12722754593977e-190	-0.853943462875758	0.011	0.172	2.88942236850741e-186	T helper cell	PRSS23
ARHGAP29.2	2.47808718214477e-190	-0.625766824568834	0.007	0.165	6.35208087399168e-186	T helper cell	ARHGAP29
CD24.2	1.46174683496512e-189	-0.594590809140888	0.01	0.169	3.74689566206609e-185	T helper cell	CD24
KLF4.2	1.5251212369935e-189	-0.974532376491641	0.04	0.216	3.90934326678544e-185	T helper cell	KLF4
ATP6V0B	1.90766057888419e-189	-0.638628313607782	0.207	0.427	4.88990636185384e-185	T helper cell	ATP6V0B
CNN3.2	2.27288788010573e-189	-0.676251280146073	0.018	0.182	5.82609350307502e-185	T helper cell	CNN3
GABARAP.1	1.15075551574656e-187	-0.700931011839314	0.517	0.656	2.94973161351315e-183	T helper cell	GABARAP
CAVIN1.2	6.01684892648528e-187	-0.741905205687186	0.023	0.188	1.54229888532597e-182	T helper cell	CAVIN1
TGM2.2	2.0647698226077e-186	-0.634298600093617	0.005	0.159	5.29262448629031e-182	T helper cell	TGM2
LAPTM4A.2	2.20835487464745e-186	-0.820681061503055	0.304	0.494	5.66067605018381e-182	T helper cell	LAPTM4A
CPE.2	3.52725815573631e-186	-0.873494912513399	0.008	0.162	9.04142083059889e-182	T helper cell	CPE
SERF2	1.93358752619805e-185	-0.599646887815494	0.881	0.879	4.95636490590345e-181	T helper cell	SERF2
VWA1.2	1.18353189679629e-184	-0.701155872645687	0.005	0.158	3.03374731105793e-180	T helper cell	VWA1
GAS6.2	5.64483423389258e-184	-0.710469678974297	0.021	0.184	1.44694035917368e-179	T helper cell	GAS6
ATF3.2	6.02189249876043e-183	-1.36538715315264	0.09	0.276	1.54359170420726e-178	T helper cell	ATF3
PPP1R2.1	8.37185463618859e-182	0.509951002918142	0.644	0.471	2.14595749889422e-177	T helper cell	PPP1R2
EPAS1.2	3.03404636205012e-181	-0.874226113093273	0.017	0.175	7.77717103984306e-177	T helper cell	EPAS1
MGLL.1	3.14474827532532e-181	-0.515341097080818	0.007	0.159	8.0609332541414e-177	T helper cell	MGLL
CDKN1B	1.14618793603984e-180	0.510745664164276	0.528	0.354	2.93802353645092e-176	T helper cell	CDKN1B
PGAP1	3.13730289885811e-177	0.567912586182309	0.207	0.081	8.041848520643e-173	T helper cell	PGAP1
TIMP2.2	1.84548958219368e-176	-0.678495554708038	0.04	0.21	4.73054344603706e-172	T helper cell	TIMP2
MYADM.2	1.77846738348572e-175	0.640234354894763	0.6	0.422	4.55874544408895e-171	T helper cell	MYADM
ADAM28.2	2.84673502709777e-175	-0.561664976925967	0.004	0.148	7.29703589495972e-171	T helper cell	ADAM28
DBI	1.56042308793537e-173	-0.858419948613215	0.39	0.556	3.99983250130474e-169	T helper cell	DBI
LMO2.1	4.15407944725012e-173	-0.726921570236422	0.012	0.16	1.06481518471362e-168	T helper cell	LMO2
BCL11A.2	4.527040364941e-173	-0.609141931009854	0.006	0.15	1.16041625674533e-168	T helper cell	BCL11A
KLF3	2.21415469228479e-172	0.616407464834842	0.414	0.257	5.6755427227336e-168	T helper cell	KLF3
APLP2.1	7.63974031913269e-172	-0.678780269589565	0.148	0.344	1.95829463600328e-167	T helper cell	APLP2
PLEK	9.72502925613886e-171	-0.713034018867983	0.023	0.177	2.49281674922607e-166	T helper cell	PLEK
OAZ1.1	1.51804854532017e-170	-0.579290552366245	0.884	0.884	3.8912138362192e-166	T helper cell	OAZ1
CCL5.2	5.44723187234449e-169	-2.07634728875365	0.151	0.326	1.39628894583806e-164	T helper cell	CCL5
TIPARP.1	1.61094094278692e-168	0.581418322828972	0.458	0.291	4.12932491864572e-164	T helper cell	TIPARP
NRARP.1	3.97891907386235e-168	-0.615656104080822	0.031	0.189	1.01991632620314e-163	T helper cell	NRARP
CLTA	7.22707380559871e-168	-0.604838863079081	0.304	0.498	1.85251582858912e-163	T helper cell	CLTA
TNFSF10.2	1.22762807090611e-167	-1.02705630449509	0.103	0.28	3.14677903415363e-163	T helper cell	TNFSF10
ALG13	4.55540680377217e-167	0.654820480128681	0.48	0.328	1.16768742601092e-162	T helper cell	ALG13
PMAIP1.1	9.83729506714167e-167	-0.7222302090229	0.133	0.327	2.52159384456043e-162	T helper cell	PMAIP1
BST2.1	1.14767055155972e-166	-0.806426263847055	0.223	0.415	2.94182392481302e-162	T helper cell	BST2
ATOX1	4.67168553239244e-166	-0.521916908405703	0.107	0.302	1.19749315251815e-161	T helper cell	ATOX1
CRIM1.1	7.75746142755185e-166	-0.549529517179953	0.017	0.165	1.98847008772437e-161	T helper cell	CRIM1
CD83.2	9.74825446239814e-166	-1.29338696385088	0.114	0.288	2.49877006634652e-161	T helper cell	CD83
RDX.2	6.77537095241925e-165	-0.669587193298968	0.069	0.243	1.73673083623363e-160	T helper cell	RDX
GNG11.2	9.60182109652664e-165	-0.979451397337351	0.025	0.174	2.46123480167267e-160	T helper cell	GNG11
IGFBP4.2	1.00863505209241e-163	-1.22061047590698	0.053	0.212	2.58543422902847e-159	T helper cell	IGFBP4
YWHAH	3.0030883080471e-163	-0.570006179852415	0.144	0.344	7.69781626001712e-159	T helper cell	YWHAH
UACA.2	6.17895248805216e-163	-0.552006963629989	0.008	0.146	1.58385089126241e-158	T helper cell	UACA
TBX3.2	8.95639934348998e-163	-0.56489988609721	0.006	0.144	2.29579384371679e-158	T helper cell	TBX3
FABP5.1	1.05548284336135e-162	-0.920470353002398	0.142	0.328	2.70551917238815e-158	T helper cell	FABP5
PDLIM5.2	1.27208027136027e-162	-0.848143110880357	0.06	0.227	3.26072335957779e-158	T helper cell	PDLIM5
CD79B.2	3.0873705765162e-161	-0.803946310534904	0.049	0.21	7.91385699878397e-157	T helper cell	CD79B
INSR.2	3.56195067784028e-161	-0.960252797669926	0.021	0.168	9.13034817250799e-157	T helper cell	INSR
PARK7	6.25394547498603e-161	-0.632701269899493	0.504	0.642	1.60307384360317e-156	T helper cell	PARK7
PLPP3.2	1.16167612543553e-160	-0.808167047690722	0.006	0.142	2.97772441232889e-156	T helper cell	PLPP3
MYL6	2.34717604248054e-160	-0.584615362837139	0.872	0.869	6.01651634969037e-156	T helper cell	MYL6
TNFRSF13C.2	2.47515063034379e-160	-0.72318794726211	0.043	0.197	6.34455361076025e-156	T helper cell	TNFRSF13C
PCBD1	4.79624509145923e-160	-0.535050108552152	0.056	0.222	1.22942150429374e-155	T helper cell	PCBD1
LIFR.2	8.71437365494586e-160	-0.745557677652924	0.008	0.144	2.23375539897227e-155	T helper cell	LIFR
PRDX1	1.4077167080585e-159	-0.703372534215328	0.533	0.642	3.60840023776635e-155	T helper cell	PRDX1
NDUFC2	1.92059535010065e-158	-0.583127525565075	0.324	0.508	4.923062060913e-154	T helper cell	NDUFC2
TXN.1	6.77365516830022e-155	-0.830827393064272	0.338	0.513	1.73629102929039e-150	T helper cell	TXN
PDIA6	8.23798611351953e-155	-0.563082304416739	0.236	0.431	2.11164298047846e-150	T helper cell	PDIA6
CCN1.2	4.38868236268411e-154	-0.896411772310135	0.009	0.143	1.12495095002682e-149	T helper cell	CCN1
H3F3A	5.73827871178732e-153	-0.565032752766517	0.945	0.924	1.47089298219244e-148	T helper cell	H3F3A
GNG5	5.74899398894761e-152	-0.61401291589956	0.394	0.562	1.47363962918694e-147	T helper cell	GNG5
CYB5A.1	6.32901552631159e-152	-0.555340537015471	0.1	0.274	1.62231654985945e-147	T helper cell	CYB5A
RALGPS2.2	1.08052621190355e-151	-0.575791432977842	0.05	0.205	2.76971283897237e-147	T helper cell	RALGPS2
PECAM1.2	4.2978189554347e-151	-0.947327365509119	0.031	0.174	1.10165993284658e-146	T helper cell	PECAM1
MIR99AHG.2	1.11301197581822e-150	-0.549524628097013	0.007	0.137	2.85298359761485e-146	T helper cell	MIR99AHG
LHFPL6.2	4.6132986766798e-150	-0.553183679772966	0.007	0.135	1.18252684979333e-145	T helper cell	LHFPL6
UBE2J1.1	5.33079303988435e-150	-0.528663777609195	0.108	0.285	1.36644217991355e-145	T helper cell	UBE2J1
PHPT1	7.51189489874676e-150	-0.562330804369664	0.181	0.375	1.92552401939576e-145	T helper cell	PHPT1
BRI3.2	1.03682511925002e-149	-0.873302033111735	0.291	0.454	2.65769382817358e-145	T helper cell	BRI3
COL4A2.2	1.3443867873829e-149	-0.59363222895917	0.003	0.128	3.4460666520986e-145	T helper cell	COL4A2
GNG10.2	2.8225867412208e-149	-0.640117063908784	0.14	0.325	7.23513659377128e-145	T helper cell	GNG10
IER3.2	5.03349809631992e-149	-0.960404559046789	0.067	0.227	1.29023656702969e-144	T helper cell	IER3
ARPC3.1	4.15361028176937e-148	-0.642091089529649	0.74	0.789	1.06469492352594e-143	T helper cell	ARPC3
MT1E.1	1.66340010017035e-147	-0.825768059566303	0.036	0.18	4.26379347676665e-143	T helper cell	MT1E
POMP	1.1898479930727e-146	-0.601907478576963	0.426	0.589	3.04993736064326e-142	T helper cell	POMP
RHOC.1	1.23805319253837e-146	-0.531298552409739	0.103	0.277	3.17350174843361e-142	T helper cell	RHOC
HSPG2.2	1.35600505782272e-146	-0.914871496726486	0.01	0.137	3.47584776471698e-142	T helper cell	HSPG2
PPP3CA	3.80495175349303e-146	-0.573598819889856	0.156	0.342	9.75323282972868e-142	T helper cell	PPP3CA
NPC2.2	5.78697475087947e-146	-0.926847932264485	0.211	0.392	1.48337523789293e-141	T helper cell	NPC2
PLPP1.2	3.23148709653525e-145	-0.791967704879896	0.035	0.178	8.2832708745488e-141	T helper cell	PLPP1
DSTN.2	4.43239935910823e-145	-1.20508831503367	0.285	0.432	1.13615692772021e-140	T helper cell	DSTN
SNX3	4.56665888240881e-145	-0.579175618157044	0.369	0.543	1.17057167132785e-140	T helper cell	SNX3
ETS2.2	5.80599852979695e-145	-0.673890315807518	0.045	0.193	1.48825160314285e-140	T helper cell	ETS2
SPIB.2	2.05588879449535e-144	-0.518477760564363	0.008	0.132	5.26985974692994e-140	T helper cell	SPIB
CKB.2	2.36185781125168e-144	-0.672751745672619	0.017	0.148	6.05415012758142e-140	T helper cell	CKB
GZMK.2	1.30799742100467e-143	-1.50826167426157	0.087	0.241	3.35278978926126e-139	T helper cell	GZMK
METRNL.1	2.05424878561653e-143	-0.749331825369616	0.122	0.295	5.26565591217084e-139	T helper cell	METRNL
CTSD.1	2.40593979345105e-143	-0.771592592716571	0.161	0.343	6.16714547255309e-139	T helper cell	CTSD
IFI27.2	5.24947263660632e-143	-1.78140398776008	0.041	0.18	1.3455973209413e-138	T helper cell	IFI27
SEC11A	2.00302492746699e-142	-0.551431506142715	0.303	0.487	5.13435379657614e-138	T helper cell	SEC11A
PARP14	2.07203928696426e-142	-0.514051916849587	0.155	0.341	5.31125830427549e-138	T helper cell	PARP14
REEP5	7.53181673539041e-142	-0.501589385660557	0.274	0.47	1.93063058378262e-137	T helper cell	REEP5
DUSP1.1	1.51386094650887e-141	0.627215593016366	0.819	0.665	3.88047976418619e-137	T helper cell	DUSP1
RHOA	2.0654952404283e-141	-0.547614820320724	0.575	0.688	5.29448394978987e-137	T helper cell	RHOA
CSRP2.2	2.58119846768282e-141	-0.573385994203432	0.009	0.133	6.61638603221136e-137	T helper cell	CSRP2
GZMH.2	2.74528104022386e-141	-1.0472019150685	0.012	0.136	7.03697889040582e-137	T helper cell	GZMH
SOD3.2	2.90577801122676e-141	-0.729328665624977	0.005	0.126	7.44838077617754e-137	T helper cell	SOD3
EGR1.2	1.66084695207486e-140	-1.42104667485564	0.138	0.3	4.2572489922535e-136	T helper cell	EGR1
ASAH1.1	7.13232397882612e-140	-0.66922076828377	0.137	0.31	1.8282286054925e-135	T helper cell	ASAH1
NEAT1.1	8.27673482333737e-140	-1.09045019086098	0.796	0.805	2.12157543726607e-135	T helper cell	NEAT1
PPP1R14B	1.9969196815302e-139	-0.611254915979851	0.178	0.36	5.11870421966637e-135	T helper cell	PPP1R14B
FTL.1	2.61067621717314e-139	-1.09978212298752	0.966	0.951	6.69194634747991e-135	T helper cell	FTL
SEC14L1.1	7.58514599209402e-139	-0.603126557345102	0.108	0.273	1.94430047215346e-134	T helper cell	SEC14L1
C12orf75.1	9.97672681465477e-139	-0.640630438546682	0.078	0.233	2.55733438440046e-134	T helper cell	C12orf75
MYL9.2	2.57664014278581e-137	-1.29595739335479	0.027	0.159	6.60470167800287e-133	T helper cell	MYL9
RAMP2.2	2.83594017423801e-137	-1.04316059938121	0.011	0.133	7.2693654486243e-133	T helper cell	RAMP2
ENG.2	3.43830694792517e-137	-0.929746631755552	0.022	0.149	8.81341219961659e-133	T helper cell	ENG
KLK3.2	1.58775865224523e-136	-2.71947220108691	0.044	0.182	4.0699017533002e-132	T helper cell	KLK3
CYTOR.2	2.15902345965363e-136	-0.63191045637429	0.131	0.301	5.53422483413016e-132	T helper cell	CYTOR
TINAGL1.1	2.52186593842276e-136	-0.511393965245372	0.006	0.124	6.46429895995905e-132	T helper cell	TINAGL1
C11orf96.2	3.46926127495273e-136	-1.60063157066054	0.03	0.161	8.89275742608634e-132	T helper cell	C11orf96
HYAL2.1	1.06282304531274e-135	-0.503128797919633	0.012	0.134	2.72433431205015e-131	T helper cell	HYAL2
KRT8.2	2.07191717659309e-135	-0.947878810882421	0.008	0.125	5.31094529876107e-131	T helper cell	KRT8
PRDX5	3.4234430928414e-135	-0.552982220841229	0.306	0.488	8.77531167988037e-131	T helper cell	PRDX5
CCR6	8.62848062231368e-134	0.513197040738141	0.181	0.075	2.21173843791767e-129	T helper cell	CCR6
PHACTR1.2	3.25071358056507e-133	-0.522733973208584	0.006	0.121	8.33255412106244e-129	T helper cell	PHACTR1
ID3.1	4.00648966282705e-133	-1.05614523613229	0.188	0.349	1.02698349527246e-128	T helper cell	ID3
TYMP	5.07903812699036e-133	-0.644179310371907	0.151	0.326	1.30190984309144e-128	T helper cell	TYMP
COL4A1.2	9.28864454302887e-133	-0.592238543206633	0.005	0.119	2.38095825571459e-128	T helper cell	COL4A1
DST.2	6.46001607280402e-131	-0.50340803134001	0.017	0.139	1.65589591994185e-126	T helper cell	DST
THBS1.2	1.56480278501725e-130	-0.517753496585611	0.016	0.139	4.0110589788347e-126	T helper cell	THBS1
FCGRT.2	1.13373092522561e-129	-0.689506613353497	0.125	0.285	2.90609248063081e-125	T helper cell	FCGRT
KLK2.2	4.73012622841202e-129	-2.15080437414486	0.044	0.177	1.21247325612885e-124	T helper cell	KLK2
NDUFA13	4.86409166631641e-127	-0.506176007729055	0.578	0.679	1.24681261682688e-122	T helper cell	NDUFA13
CLU.2	5.6113307826704e-127	-1.00116091029139	0.028	0.153	1.4383524195219e-122	T helper cell	CLU
SAT1	1.46199148328619e-126	-0.880400105322559	0.667	0.732	3.74752276910748e-122	T helper cell	SAT1
KLF6.1	9.0294084485002e-126	0.578157609715387	0.796	0.674	2.31450826760406e-121	T helper cell	KLF6
EGFL7.2	1.48993530800478e-124	-0.887761170696888	0.019	0.136	3.81915117500866e-120	T helper cell	EGFL7
TNFSF9.2	1.61543637569111e-124	-0.898790608912164	0.056	0.191	4.14084806180902e-120	T helper cell	TNFSF9
MGST1.2	2.18188208295359e-124	-0.608973942135753	0.004	0.111	5.59281834323493e-120	T helper cell	MGST1
C1R.2	3.24488313412983e-124	-0.714823634749099	0.011	0.124	8.31760893771499e-120	T helper cell	C1R
APP.2	4.0595710822527e-124	-0.854680692183526	0.116	0.267	1.04058985551383e-119	T helper cell	APP
LEPROT.2	8.64256437325522e-124	-0.50668011387375	0.131	0.296	2.21534852579651e-119	T helper cell	LEPROT
APOBEC3G.2	1.51043800204686e-122	-0.832709053345877	0.136	0.288	3.87170573064671e-118	T helper cell	APOBEC3G
RNASE1.2	2.95031444464708e-122	-1.02074149026982	0.013	0.125	7.56254101596385e-118	T helper cell	RNASE1
TPD52.1	3.16722545638717e-122	-0.5772032192498	0.115	0.267	8.11854901235723e-118	T helper cell	TPD52
CCDC88A.2	1.41799892626478e-121	-0.572831887049226	0.037	0.164	3.63475664769452e-117	T helper cell	CCDC88A
BRK1	6.07070088440199e-121	-0.519404598011262	0.381	0.53	1.55610275769876e-116	T helper cell	BRK1
MAP1B	2.03353466848165e-120	-0.517446578352275	0.007	0.113	5.21255941571902e-116	T helper cell	MAP1B
SEM1	4.87569250056675e-120	-0.51032673363167	0.351	0.51	1.24978625867027e-115	T helper cell	SEM1
CD8A.2	1.3969937922417e-119	-0.929868674082351	0.067	0.199	3.58091418765316e-115	T helper cell	CD8A
FXYD3.2	3.12818640926189e-119	-0.835765453696164	0.007	0.111	8.01848022286099e-115	T helper cell	FXYD3
EMP1.2	3.87929403502288e-119	-0.636071820076979	0.041	0.167	9.94379439997414e-115	T helper cell	EMP1
ADAMTS1.2	2.39821265995898e-118	-0.657661013825553	0.009	0.114	6.14733851127286e-114	T helper cell	ADAMTS1
TACSTD2.2	3.81611850471814e-118	-0.728104670089085	0.006	0.11	9.78185656314401e-114	T helper cell	TACSTD2
PSMA4	4.67046359849478e-118	-0.501152115204435	0.24	0.413	1.19717993420217e-113	T helper cell	PSMA4
NDUFB7	4.70765296193302e-118	-0.506728528970788	0.285	0.454	1.20671268373229e-113	T helper cell	NDUFB7
MT2A.2	5.31734795662065e-118	-1.34303709212424	0.25	0.392	1.36299580172057e-113	T helper cell	MT2A
IGFBP5.2	6.67204490838443e-118	-1.5996051160906	0.024	0.138	1.71024527136618e-113	T helper cell	IGFBP5
CCL4L2.2	3.30802486811656e-117	-3.53920612240077	0.094	0.227	8.47946014444317e-113	T helper cell	CCL4L2
RABAC1	4.61759709567853e-117	-0.53164129922894	0.362	0.526	1.18362866353528e-112	T helper cell	RABAC1
CALCRL.2	1.33103001495011e-116	-0.739566416242057	0.005	0.106	3.41182923732161e-112	T helper cell	CALCRL
EPCAM	2.7470458807559e-116	-0.501161574372905	0.005	0.106	7.0415027061416e-112	T helper cell	EPCAM
EMCN.2	1.21065481473917e-115	-0.726514888389442	0.006	0.108	3.10327148662092e-111	T helper cell	EMCN
ADGRL4.2	2.71193001694134e-115	-0.790353874360656	0.008	0.111	6.95149021242573e-111	T helper cell	ADGRL4
VWF.2	4.33724309534715e-114	-1.48851332562494	0.025	0.136	1.11176552263033e-109	T helper cell	VWF
NNMT.1	5.83568619424808e-114	-0.501790581258146	0.009	0.112	1.49586144217161e-109	T helper cell	NNMT
CCN2.2	2.42433011466033e-113	-0.801046763863914	0.009	0.112	6.21428538290883e-109	T helper cell	CCN2
YWHAE	4.91942303314552e-113	-0.518613194132779	0.375	0.519	1.26099570608619e-108	T helper cell	YWHAE
CD93.2	6.82468829383259e-113	-0.534558765458184	0.005	0.104	1.74937235035811e-108	T helper cell	CD93
LPP	1.13946591904742e-112	-0.57003550774253	0.169	0.329	2.92079299029424e-108	T helper cell	LPP
ITM2C.1	5.06354197180992e-111	-0.655308223546985	0.119	0.263	1.29793771363404e-106	T helper cell	ITM2C
RHOB.1	8.11768024260867e-111	-0.696600363498619	0.191	0.35	2.08080497658788e-106	T helper cell	RHOB
COL15A1.2	1.69092942856624e-110	-0.640362745717155	0.007	0.105	4.33435940424385e-106	T helper cell	COL15A1
SOX18.2	2.46698083532536e-110	-0.662796339540643	0.005	0.102	6.32361197518949e-106	T helper cell	SOX18
FLT1.2	3.73951515994803e-110	-0.840559163103592	0.01	0.111	9.5854992094948e-106	T helper cell	FLT1
PLVAP.2	1.71871589950919e-109	-0.988338551388481	0.013	0.115	4.4055844652119e-105	T helper cell	PLVAP
CCL3L1.2	1.74063796106022e-108	-1.31726791355744	0.023	0.129	4.46177728558567e-104	T helper cell	CCL3L1
CLEC14A.2	3.79039762892205e-108	-0.783944228545564	0.01	0.108	9.71592624221588e-104	T helper cell	CLEC14A
ELOB	1.04052431187037e-107	-0.515102768856626	0.54	0.645	2.66717596861732e-103	T helper cell	ELOB
FN1.2	1.05083205669935e-107	-0.657990829009379	0.006	0.101	2.69359781093745e-103	T helper cell	FN1
SEC61B	1.09947142685655e-107	-0.529824444830512	0.523	0.624	2.81827510846138e-103	T helper cell	SEC61B
TPM2.2	1.68016079523057e-107	-1.20933725328832	0.03	0.14	4.30675616641453e-103	T helper cell	TPM2
RAB11FIP1.2	1.69187511641413e-107	-0.520575132718004	0.181	0.339	4.33678348590433e-103	T helper cell	RAB11FIP1
CRTAM.2	2.06727135166308e-107	-0.869077074404576	0.024	0.13	5.29903665571796e-103	T helper cell	CRTAM
PODXL.2	3.73965482224763e-107	-0.676100008222566	0.008	0.104	9.58585720586736e-103	T helper cell	PODXL
CMC1.2	6.90195489043332e-107	-0.726615620379726	0.134	0.284	1.76917809706477e-102	T helper cell	CMC1
RARRES2.2	1.02565183902448e-106	-0.62082216726425	0.009	0.107	2.62905335897146e-102	T helper cell	RARRES2
UQCRQ	3.63560307347894e-106	-0.533308809746375	0.296	0.449	9.31914135824856e-102	T helper cell	UQCRQ
FKBP1A.1	4.6232454383268e-106	-0.69877166456225	0.355	0.493	1.18507650320631e-101	T helper cell	FKBP1A
CD34.2	2.68325341202831e-105	-0.540843158812173	0.007	0.101	6.87798347105217e-101	T helper cell	CD34
AQP1.2	2.34045506603201e-104	-1.10552747197525	0.021	0.123	5.99928847075986e-100	T helper cell	AQP1
TPI1	4.18984834037165e-104	-0.532406026479583	0.411	0.543	1.07398382508746e-99	T helper cell	TPI1
KLRK1.2	2.03755812043781e-100	-0.715018979413029	0.074	0.197	5.22287273011824e-96	T helper cell	KLRK1
KRT19.2	7.92410789090578e-100	-1.06713188921168	0.012	0.105	2.03118657567588e-95	T helper cell	KRT19
POLD4.1	1.26294110665302e-99	-0.507772887707731	0.28	0.437	3.23729693868368e-95	T helper cell	POLD4
MSMB.2	1.99840045986149e-99	-2.60002764391249	0.036	0.145	5.12249989876295e-95	T helper cell	MSMB
TUBB.2	2.83365316145729e-99	-0.665157523672497	0.258	0.408	7.26350314876346e-95	T helper cell	TUBB
ZFP36L1	3.8845898010961e-99	-0.687155108210399	0.606	0.676	9.95736903714964e-95	T helper cell	ZFP36L1
CLDN4.2	6.1241374578846e-99	-1.1538156389262	0.018	0.115	1.56980015457956e-94	T helper cell	CLDN4
MARCKSL1.2	1.02486353064263e-98	-0.746423904648961	0.294	0.424	2.62703268809625e-94	T helper cell	MARCKSL1
IFI6.1	8.95678071023912e-98	-0.583661089730012	0.096	0.226	2.29589159945559e-93	T helper cell	IFI6
IER5L.1	1.83624915742057e-95	-0.544565456583037	0.135	0.273	4.70685746521615e-91	T helper cell	IER5L
KCTD12.2	4.46862740240554e-95	-0.565847761107257	0.018	0.113	1.14544326205861e-90	T helper cell	KCTD12
BGN.2	1.02045547758597e-94	-0.641015952794143	0.013	0.103	2.61573352569613e-90	T helper cell	BGN
GLUL.2	3.69557032188481e-94	-0.578668832329191	0.1	0.233	9.47285540608733e-90	T helper cell	GLUL
HOPX	4.03282428802463e-94	-0.518248928981698	0.051	0.163	1.03373384974935e-89	T helper cell	HOPX
KRT18.2	9.4990539340592e-94	-1.07307740114253	0.057	0.164	2.4348924949174e-89	T helper cell	KRT18
H2AFJ.1	4.85226448762474e-93	-0.617181803902751	0.179	0.316	1.24378095611285e-88	T helper cell	H2AFJ
TMEM59.1	5.75350042112131e-91	-0.526344746612519	0.516	0.602	1.47479476294603e-86	T helper cell	TMEM59
HSPB1.2	7.82309054329881e-91	-0.998890362136793	0.343	0.445	2.00529279896378e-86	T helper cell	HSPB1
STOM.1	2.12052354412615e-90	-0.663689650317059	0.164	0.293	5.43553800065856e-86	T helper cell	STOM
MCAM.2	3.30362542610521e-89	-0.507514350088218	0.015	0.103	8.46818305473547e-85	T helper cell	MCAM
COL6A2.2	1.51847467971486e-88	-0.583904114447789	0.035	0.133	3.89230614651309e-84	T helper cell	COL6A2
TYROBP.2	1.46991142423124e-87	-1.20267440415502	0.016	0.102	3.76782395373193e-83	T helper cell	TYROBP
CST7.2	1.9153313970345e-87	-1.15185425084003	0.174	0.283	4.90956897001854e-83	T helper cell	CST7
RGS16.1	1.74504446109262e-86	-0.608256135250991	0.064	0.176	4.4730724671187e-82	T helper cell	RGS16
CRIP2.2	2.29436364125597e-86	-0.619621047874783	0.074	0.183	5.88114232163142e-82	T helper cell	CRIP2
CTSC.2	1.2944128639814e-84	-0.729330842972525	0.245	0.364	3.31796849424352e-80	T helper cell	CTSC
TAGLN.2	1.68207455094622e-84	-2.26486698169912	0.067	0.172	4.31166169644044e-80	T helper cell	TAGLN
CCL2.2	1.61691014206367e-82	-1.40693108570867	0.037	0.129	4.1446257671518e-78	T helper cell	CCL2
IER2	1.40556231986265e-80	-0.653700210637983	0.607	0.674	3.60287789450392e-76	T helper cell	IER2
ACPP.2	1.48405006772144e-80	-1.76459387676783	0.023	0.108	3.80406553859036e-76	T helper cell	ACPP
RGS5.2	6.0933719754035e-80	-1.72556302008619	0.04	0.132	1.56191403845518e-75	T helper cell	RGS5
CAMK2N1.2	1.81832024692465e-78	-0.543170753327944	0.05	0.147	4.66090028894194e-74	T helper cell	CAMK2N1
APOE.2	5.93837205040197e-77	-1.97843164815775	0.04	0.129	1.52218290767954e-72	T helper cell	APOE
P4HB.1	9.35687293821657e-77	-0.553234460679848	0.26	0.387	2.39844724025305e-72	T helper cell	P4HB
IGHM.2	1.80257879078146e-76	-1.53077166160555	0.035	0.121	4.62055021441012e-72	T helper cell	IGHM
TRGC1.1	4.02065451230344e-74	-0.895984945374105	0.046	0.136	1.03061437113874e-69	T helper cell	TRGC1
CD8B.2	4.4209215457831e-72	-0.599530253571814	0.056	0.148	1.13321481983058e-67	T helper cell	CD8B
GCA.1	1.38131529021227e-71	-0.600678361829613	0.07	0.174	3.54072548340111e-67	T helper cell	GCA
CCL14.2	6.54344611106962e-69	-1.46546444252939	0.031	0.109	1.67728154165048e-64	T helper cell	CCL14
MZB1.1	7.81322718149458e-69	-0.899043324158278	0.029	0.108	2.00276452343251e-64	T helper cell	MZB1
NKX3-1.2	1.18211506379116e-65	-0.783848314830621	0.043	0.124	3.03011554301587e-61	T helper cell	NKX3-1
CYBA.1	1.55961368758815e-65	-0.629098553070601	0.783	0.718	3.99775776539469e-61	T helper cell	CYBA
ACTA2.2	4.08851611167233e-65	-1.48923479252151	0.043	0.124	1.04800933490497e-60	T helper cell	ACTA2
DUSP4.2	2.47025945859841e-63	-0.635772571392921	0.113	0.212	6.33201607022532e-59	T helper cell	DUSP4
SPON2.1	8.15052046772767e-63	-0.545122357410481	0.046	0.127	2.08922291149263e-58	T helper cell	SPON2
PRF1.2	2.20859047381513e-57	-0.585790964747514	0.043	0.116	5.66127996153033e-53	T helper cell	PRF1
CFD.2	3.17432446357674e-57	-1.08169991222355	0.033	0.104	8.13674589748625e-53	T helper cell	CFD
MGST3.1	3.47383072906813e-57	-0.504383691737724	0.297	0.399	8.90447030782035e-53	T helper cell	MGST3
RDH11.1	1.89171671327831e-53	-0.517510026295678	0.113	0.209	4.84903745114629e-49	T helper cell	RDH11
TXNIP.2	1.63135312591664e-51	-0.668964343316588	0.38	0.477	4.18164746766213e-47	T helper cell	TXNIP
ID1.2	2.36789489675841e-48	-0.687749833782977	0.12	0.204	6.06962498886084e-44	T helper cell	ID1
TUBA1B.1	8.96659443844322e-47	-0.661917082191884	0.579	0.626	2.29840715240615e-42	T helper cell	TUBA1B
IFNG.2	5.41932427145289e-46	-1.11754191828046	0.061	0.13	1.38913539050152e-41	T helper cell	IFNG
JCHAIN.1	3.17404928293361e-44	-1.41019375828103	0.054	0.118	8.13604052694372e-40	T helper cell	JCHAIN
SPTBN1.2	1.28281413971844e-43	-0.513415826154943	0.201	0.287	3.28823748434028e-39	T helper cell	SPTBN1
HSP90B1	2.2144288478512e-43	-0.534793298310309	0.512	0.553	5.67624546569698e-39	T helper cell	HSP90B1
NAMPT.1	1.24383924577539e-40	-0.745607777165227	0.351	0.441	3.18833313869606e-36	T helper cell	NAMPT
HMGN2.1	2.76742322084632e-40	-0.593060582921159	0.574	0.619	7.09373594199537e-36	T helper cell	HMGN2
CTSS	3.26455694768315e-37	-0.59949240748293	0.278	0.364	8.36803882399622e-33	T helper cell	CTSS
TIGIT.2	2.54812468078718e-36	-0.523863233297388	0.12	0.187	6.53160799426178e-32	T helper cell	TIGIT
S100A9.2	2.39854014448466e-33	-2.55428446520733	0.073	0.132	6.14817795235752e-29	T helper cell	S100A9
STMN1.1	2.71462738845392e-31	-0.63840065353887	0.189	0.262	6.95840438482394e-27	T helper cell	STMN1
TIMP1.2	5.25071767788567e-30	-1.25909642768975	0.23	0.282	1.34591646237243e-25	T helper cell	TIMP1
S100A8.1	1.30752551985491e-29	-3.38818083998112	0.061	0.112	3.35158016504409e-25	T helper cell	S100A8
SELENOM.2	3.18897040284895e-29	-0.521639437593764	0.294	0.353	8.1742878336227e-25	T helper cell	SELENOM
IGHA1.1	5.35414832721089e-18	-1.37800105787816	0.074	0.114	1.37242884071397e-13	T helper cell	IGHA1
GADD45B.1	1.44371745936254e-17	-0.556528919517024	0.396	0.444	3.70068096358399e-13	T helper cell	GADD45B
SOD2.2	3.34227807484927e-17	-0.911915174655108	0.34	0.394	8.56726138926112e-13	T helper cell	SOD2
S100A11.2	7.56309863677283e-17	-0.823379844188536	0.575	0.572	1.93864907356398e-12	T helper cell	S100A11
HMGB2.1	2.22997724591319e-11	-0.563535204239403	0.339	0.381	5.71610067444927e-07	T helper cell	HMGB2
IGKC.2	2.31474355624443e-08	-3.79478636268874	0.774	0.617	0.000593338215772134	T helper cell	IGKC
S100A6.1	1.37634878535419e-06	-0.868002763478045	0.787	0.666	0.0352799484149839	T helper cell	S100A6
IGLC1.2	1.30742531980993e-05	-2.75920687504973	0.147	0.166	0.33513233222688	T helper cell	IGLC1
IGLC3.2	7.33111246379875e-05	-3.42039190097594	0.282	0.242	1	T helper cell	IGLC3
IFI27.3	0	3.98719486861434	0.934	0.074	0	Endothelial cell	IFI27
SPARCL1.3	0	3.92470488299237	0.955	0.16	0	Endothelial cell	SPARCL1
VWF.3	0	3.9194221817226	0.892	0.034	0	Endothelial cell	VWF
CCL14.3	0	3.88200743139772	0.64	0.038	0	Endothelial cell	CCL14
A2M.3	0	3.35561628605233	0.942	0.148	0	Endothelial cell	A2M
AQP1.3	0	3.32841685005702	0.822	0.029	0	Endothelial cell	AQP1
ACKR1	0	3.26775331663353	0.504	0.018	0	Endothelial cell	ACKR1
RAMP2.3	0	3.22607049140012	0.865	0.032	0	Endothelial cell	RAMP2
IGFBP3	0	3.22311322923242	0.327	0.048	0	Endothelial cell	IGFBP3
PLVAP.3	0	3.16918996933805	0.825	0.02	0	Endothelial cell	PLVAP
IGFBP7.3	0	2.94471453237681	0.957	0.205	0	Endothelial cell	IGFBP7
EGFL7.3	0	2.92852094461744	0.86	0.037	0	Endothelial cell	EGFL7
RNASE1.3	0	2.90841850525968	0.861	0.025	0	Endothelial cell	RNASE1
INSR.3	0	2.87355909843154	0.685	0.087	0	Endothelial cell	INSR
HSPG2.3	0	2.85475922860162	0.832	0.039	0	Endothelial cell	HSPG2
FLT1.3	0	2.84826982978222	0.779	0.021	0	Endothelial cell	FLT1
IGFBP4.3	0	2.83077967162484	0.871	0.113	0	Endothelial cell	IGFBP4
ENG.3	0	2.81689536826877	0.839	0.052	0	Endothelial cell	ENG
GNG11.3	0	2.81547645412579	0.85	0.075	0	Endothelial cell	GNG11
CLEC14A.3	0	2.81150207215688	0.828	0.012	0	Endothelial cell	CLEC14A
ADGRL4.3	0	2.76822791611758	0.838	0.014	0	Endothelial cell	ADGRL4
PECAM1.3	0	2.76072123847663	0.852	0.076	0	Endothelial cell	PECAM1
CLDN5	0	2.73912017104049	0.615	0.015	0	Endothelial cell	CLDN5
CALCRL.3	0	2.65119504129877	0.769	0.017	0	Endothelial cell	CALCRL
EMCN.3	0	2.64578043767673	0.822	0.012	0	Endothelial cell	EMCN
ENPP2	0	2.63636408716894	0.424	0.017	0	Endothelial cell	ENPP2
SLC9A3R2.3	0	2.58576122034223	0.76	0.121	0	Endothelial cell	SLC9A3R2
TIMP3.3	0	2.57945579059406	0.85	0.114	0	Endothelial cell	TIMP3
TM4SF1.3	0	2.5576073974987	0.832	0.105	0	Endothelial cell	TM4SF1
PODXL.3	0	2.52545675271924	0.725	0.02	0	Endothelial cell	PODXL
IFITM3.3	0	2.4992185139424	0.943	0.241	0	Endothelial cell	IFITM3
CAV1.3	0	2.49608531184067	0.829	0.1	0	Endothelial cell	CAV1
SOX18.3	0	2.49603760887159	0.776	0.012	0	Endothelial cell	SOX18
GSN.3	0	2.48941149186099	0.909	0.18	0	Endothelial cell	GSN
APP.3	0	2.45477847134543	0.862	0.176	0	Endothelial cell	APP
RAMP3.1	0	2.44168357150764	0.732	0.011	0	Endothelial cell	RAMP3
LIFR.3	0	2.43739943502829	0.727	0.057	0	Endothelial cell	LIFR
ID1.3	0	2.37743619686587	0.738	0.131	0	Endothelial cell	ID1
PLPP3.3	0	2.37360467554559	0.665	0.062	0	Endothelial cell	PLPP3
EPAS1.3	0	2.32646545852732	0.807	0.079	0	Endothelial cell	EPAS1
SPARC.3	0	2.31820493049392	0.804	0.09	0	Endothelial cell	SPARC
TGFBR2.1	0	2.31414220467676	0.848	0.222	0	Endothelial cell	TGFBR2
CLU.3	0	2.30509874334572	0.529	0.09	0	Endothelial cell	CLU
NPDC1.3	0	2.2701660121396	0.851	0.15	0	Endothelial cell	NPDC1
COL15A1.3	0	2.26711134481021	0.663	0.028	0	Endothelial cell	COL15A1
VWA1.3	0	2.23056945064394	0.689	0.074	0	Endothelial cell	VWA1
CD34.3	0	2.21518305238799	0.736	0.016	0	Endothelial cell	CD34
STC1	0	2.19885378843645	0.352	0.007	0	Endothelial cell	STC1
CD59.3	0	2.19369555586313	0.871	0.27	0	Endothelial cell	CD59
PLPP1.3	0	2.13679067470782	0.581	0.11	0	Endothelial cell	PLPP1
TCF4.3	0	2.13408721559699	0.855	0.233	0	Endothelial cell	TCF4
PTPRB	0	2.11868061639116	0.717	0.008	0	Endothelial cell	PTPRB
SOCS3.2	0	2.11802726542751	0.745	0.394	0	Endothelial cell	SOCS3
CD93.3	0	2.10852409731628	0.736	0.018	0	Endothelial cell	CD93
ID3.2	0	2.08032992241944	0.809	0.271	0	Endothelial cell	ID3
SPTBN1.3	0	2.06470326849565	0.823	0.214	0	Endothelial cell	SPTBN1
SLCO2A1	0	2.05761473484985	0.62	0.009	0	Endothelial cell	SLCO2A1
FAM167B	0	2.03688121256518	0.619	0.01	0	Endothelial cell	FAM167B
RDX.3	0	2.03263646775017	0.771	0.156	0	Endothelial cell	RDX
ETS2.3	0	2.03199583880309	0.753	0.106	0	Endothelial cell	ETS2
MMRN2	0	2.02765890149873	0.734	0.008	0	Endothelial cell	MMRN2
TSPAN7	0	2.00765549456401	0.696	0.012	0	Endothelial cell	TSPAN7
TXNIP.3	0	2.00529501744703	0.891	0.415	0	Endothelial cell	TXNIP
CRIP2.3	0	2.00063723028455	0.766	0.101	0	Endothelial cell	CRIP2
EMP1.3	0	1.98574885558585	0.682	0.089	0	Endothelial cell	EMP1
HYAL2.2	0	1.98177107815022	0.674	0.054	0	Endothelial cell	HYAL2
F8	0	1.97812949013237	0.654	0.018	0	Endothelial cell	F8
HEG1.1	0	1.96248586327678	0.686	0.046	0	Endothelial cell	HEG1
STOM.2	0	1.95162867668433	0.808	0.215	0	Endothelial cell	STOM
NFIB.3	0	1.94746329889262	0.778	0.116	0	Endothelial cell	NFIB
TM4SF18	0	1.94005684894701	0.59	0.006	0	Endothelial cell	TM4SF18
CYYR1	0	1.9335743762572	0.708	0.008	0	Endothelial cell	CYYR1
ITGA6.1	0	1.92472878206323	0.716	0.086	0	Endothelial cell	ITGA6
ECSCR	0	1.91549025596354	0.715	0.008	0	Endothelial cell	ECSCR
ARHGAP29.3	0	1.91434191219439	0.727	0.077	0	Endothelial cell	ARHGAP29
KCTD12.3	0	1.908598660412	0.567	0.047	0	Endothelial cell	KCTD12
SELE	0	1.89319439074508	0.289	0.006	0	Endothelial cell	SELE
KLF4.3	0	1.89085051543647	0.634	0.14	0	Endothelial cell	KLF4
EFNB2.1	0	1.88798016316321	0.603	0.063	0	Endothelial cell	EFNB2
THBD	0	1.8861424408774	0.569	0.022	0	Endothelial cell	THBD
LMO2.2	0	1.8842491004475	0.73	0.072	0	Endothelial cell	LMO2
COL4A1.3	0	1.85653028507459	0.64	0.043	0	Endothelial cell	COL4A1
PALMD	0	1.85581727614188	0.669	0.026	0	Endothelial cell	PALMD
ADGRF5	0	1.83271051056033	0.61	0.021	0	Endothelial cell	ADGRF5
PRSS23.3	0	1.82031163295832	0.676	0.09	0	Endothelial cell	PRSS23
NOSTRIN	0	1.81990636070843	0.664	0.038	0	Endothelial cell	NOSTRIN
GASK1B.1	0	1.8171679541977	0.648	0.033	0	Endothelial cell	GASK1B
HES1.3	0	1.80964892342783	0.609	0.152	0	Endothelial cell	HES1
ESAM	0	1.80092595593358	0.69	0.029	0	Endothelial cell	ESAM
BMPR2.1	0	1.78335357624944	0.715	0.099	0	Endothelial cell	BMPR2
TNFSF10.3	0	1.77960290972345	0.798	0.193	0	Endothelial cell	TNFSF10
PCAT19	0	1.77350837615952	0.665	0.043	0	Endothelial cell	PCAT19
PLAT.1	0	1.77292633525948	0.54	0.037	0	Endothelial cell	PLAT
CDH5	0	1.77145847008042	0.65	0.006	0	Endothelial cell	CDH5
KDR	0	1.76006131637962	0.554	0.006	0	Endothelial cell	KDR
BCAM.3	0	1.75646314453688	0.766	0.104	0	Endothelial cell	BCAM
JAM2	0	1.74192111458274	0.658	0.015	0	Endothelial cell	JAM2
NUAK1	0	1.72913108351485	0.62	0.022	0	Endothelial cell	NUAK1
NRP1.1	0	1.71060919754896	0.649	0.044	0	Endothelial cell	NRP1
LDB2	0	1.70235607250413	0.66	0.028	0	Endothelial cell	LDB2
FKBP1A.2	0	1.69538874086934	0.835	0.432	0	Endothelial cell	FKBP1A
CCN2.3	0	1.6931807478459	0.456	0.057	0	Endothelial cell	CCN2
CAVIN2	0	1.69157267691887	0.592	0.014	0	Endothelial cell	CAVIN2
CAVIN1.3	0	1.69094553914887	0.732	0.1	0	Endothelial cell	CAVIN1
RBP7	0	1.66098711358761	0.528	0.031	0	Endothelial cell	RBP7
ITM2B.1	0	1.6497207616431	0.957	0.807	0	Endothelial cell	ITM2B
TGM2.3	0	1.64814864040237	0.629	0.082	0	Endothelial cell	TGM2
IL33	0	1.64084760101179	0.518	0.017	0	Endothelial cell	IL33
VAMP5.1	0	1.63911836534861	0.765	0.227	0	Endothelial cell	VAMP5
LMCD1	0	1.63337285896626	0.64	0.051	0	Endothelial cell	LMCD1
MGST2.3	0	1.62724920114007	0.715	0.125	0	Endothelial cell	MGST2
THSD7A	0	1.62419005653583	0.54	0.013	0	Endothelial cell	THSD7A
UACA.3	0	1.61822359275142	0.603	0.073	0	Endothelial cell	UACA
ELK3	0	1.60214070904414	0.706	0.109	0	Endothelial cell	ELK3
IL6ST.2	0	1.59761204902923	0.777	0.268	0	Endothelial cell	IL6ST
CNN3.3	0	1.59634293767853	0.711	0.096	0	Endothelial cell	CNN3
GAS6.3	0	1.59232231076655	0.697	0.101	0	Endothelial cell	GAS6
PRCP	0	1.59209068645613	0.579	0.14	0	Endothelial cell	PRCP
ADAMTS1.3	0	1.57515517721976	0.488	0.056	0	Endothelial cell	ADAMTS1
TSC22D1.3	0	1.56870554811493	0.712	0.202	0	Endothelial cell	TSC22D1
VIM.1	0	1.56619716314375	0.976	0.805	0	Endothelial cell	VIM
TGFBR3.1	0	1.56055222356362	0.592	0.069	0	Endothelial cell	TGFBR3
COL4A2.3	0	1.53437231868445	0.617	0.053	0	Endothelial cell	COL4A2
TMEM88	0	1.50227474330991	0.562	0.037	0	Endothelial cell	TMEM88
WWTR1	0	1.50167033331157	0.618	0.063	0	Endothelial cell	WWTR1
BST2.2	0	1.49282587792716	0.802	0.34	0	Endothelial cell	BST2
NFIA.3	0	1.4906231032916	0.737	0.175	0	Endothelial cell	NFIA
YBX3.2	0	1.49033369727336	0.779	0.296	0	Endothelial cell	YBX3
NOTCH4	0	1.48553008603754	0.529	0.019	0	Endothelial cell	NOTCH4
LEPROT.3	0	1.48535806686528	0.748	0.218	0	Endothelial cell	LEPROT
DIPK2B	0	1.48101765486879	0.561	0.004	0	Endothelial cell	DIPK2B
GJA1	0	1.47954889659589	0.455	0.017	0	Endothelial cell	GJA1
NRN1	0	1.47635749973536	0.556	0.01	0	Endothelial cell	NRN1
MGP.3	0	1.47633277174639	0.866	0.203	0	Endothelial cell	MGP
ADCY4	0	1.47172056390655	0.59	0.01	0	Endothelial cell	ADCY4
EMP2.3	0	1.46358816573807	0.672	0.105	0	Endothelial cell	EMP2
PALM2-AKAP2.2	0	1.46040887854959	0.666	0.127	0	Endothelial cell	PALM2-AKAP2
PTPRG	0	1.43889158668419	0.518	0.034	0	Endothelial cell	PTPRG
PLK2	0	1.4323389017147	0.56	0.071	0	Endothelial cell	PLK2
HLA-DRB1.2	0	1.43208328709245	0.904	0.462	0	Endothelial cell	HLA-DRB1
MRTFB	0	1.42623511190371	0.582	0.069	0	Endothelial cell	MRTFB
LPAR6.1	0	1.42433047338692	0.616	0.093	0	Endothelial cell	LPAR6
ABCG2	0	1.42210916666895	0.476	0.008	0	Endothelial cell	ABCG2
HTRA1	0	1.40480541155228	0.583	0.048	0	Endothelial cell	HTRA1
BTNL9	0	1.40226733552958	0.345	0.03	0	Endothelial cell	BTNL9
IL3RA	0	1.40013617049462	0.577	0.013	0	Endothelial cell	IL3RA
TMTC1	0	1.3943148002321	0.505	0.016	0	Endothelial cell	TMTC1
PIK3R3	0	1.39070117956651	0.561	0.049	0	Endothelial cell	PIK3R3
PCDH17	0	1.38959593662669	0.485	0.005	0	Endothelial cell	PCDH17
RAB13.3	0	1.38854144610861	0.668	0.138	0	Endothelial cell	RAB13
NNMT.2	0	1.38134858852251	0.53	0.049	0	Endothelial cell	NNMT
EHD4	0	1.37348989070671	0.632	0.141	0	Endothelial cell	EHD4
ADAM15	0	1.36441097055768	0.556	0.059	0	Endothelial cell	ADAM15
SH3BP5.1	0	1.3613463111883	0.672	0.21	0	Endothelial cell	SH3BP5
CD74.3	0	1.35956311584236	0.967	0.659	0	Endothelial cell	CD74
CRIM1.2	0	1.35190448136571	0.642	0.088	0	Endothelial cell	CRIM1
FN1.3	0	1.33733730912233	0.323	0.061	0	Endothelial cell	FN1
GNAQ.1	0	1.33645978687517	0.649	0.148	0	Endothelial cell	GNAQ
GBP4	0	1.33548661309533	0.589	0.135	0	Endothelial cell	GBP4
SPRY1.1	0	1.33458500601423	0.502	0.074	0	Endothelial cell	SPRY1
S100A16	0	1.3308446170672	0.571	0.039	0	Endothelial cell	S100A16
EDNRB	0	1.32855418766603	0.295	0.016	0	Endothelial cell	EDNRB
FCGRT.3	0	1.32509282868995	0.725	0.21	0	Endothelial cell	FCGRT
EGR1.3	0	1.31959960479573	0.592	0.241	0	Endothelial cell	EGR1
CFI	0	1.30576307716368	0.557	0.015	0	Endothelial cell	CFI
TFPI	0	1.3054391125871	0.441	0.039	0	Endothelial cell	TFPI
TJP1.1	0	1.30330018741659	0.608	0.091	0	Endothelial cell	TJP1
C2CD4B	0	1.30270730274454	0.303	0.008	0	Endothelial cell	C2CD4B
SRP14.1	0	1.29532134302965	0.917	0.848	0	Endothelial cell	SRP14
CD9.3	0	1.2898303528744	0.717	0.225	0	Endothelial cell	CD9
HLA-E	0	1.28731588224438	0.96	0.891	0	Endothelial cell	HLA-E
CXCL12	0	1.27587916976523	0.261	0.045	0	Endothelial cell	CXCL12
CCDC85B	0	1.27529027907946	0.787	0.394	0	Endothelial cell	CCDC85B
MGLL.2	0	1.27309978029296	0.545	0.091	0	Endothelial cell	MGLL
PKP4	0	1.27217721395172	0.535	0.039	0	Endothelial cell	PKP4
DUSP23	0	1.27186066029003	0.581	0.121	0	Endothelial cell	DUSP23
CTNNAL1	0	1.26592728368024	0.53	0.101	0	Endothelial cell	CTNNAL1
PREX2	0	1.26410763698779	0.513	0.015	0	Endothelial cell	PREX2
PTTG1IP.1	0	1.25749946092975	0.642	0.165	0	Endothelial cell	PTTG1IP
IGFBP2.3	0	1.24982400531138	0.642	0.126	0	Endothelial cell	IGFBP2
ESM1	0	1.24345009597416	0.154	0.003	0	Endothelial cell	ESM1
MEIS2	0	1.23915425448734	0.485	0.059	0	Endothelial cell	MEIS2
SMAD1	0	1.22560727037193	0.513	0.046	0	Endothelial cell	SMAD1
FOS.2	0	1.22088460009331	0.846	0.679	0	Endothelial cell	FOS
TIE1	0	1.21689162696442	0.506	0.004	0	Endothelial cell	TIE1
CAV2	0	1.21409084189983	0.581	0.056	0	Endothelial cell	CAV2
ACVRL1	0	1.21400198760742	0.534	0.017	0	Endothelial cell	ACVRL1
KANK3	0	1.21328766884431	0.52	0.014	0	Endothelial cell	KANK3
CD320	0	1.20181417488616	0.551	0.139	0	Endothelial cell	CD320
EDN1	0	1.19614541675995	0.324	0.022	0	Endothelial cell	EDN1
DLC1	0	1.1959302761082	0.497	0.036	0	Endothelial cell	DLC1
SYNE2	0	1.19411436112766	0.774	0.37	0	Endothelial cell	SYNE2
LEPR	0	1.18991916338797	0.452	0.019	0	Endothelial cell	LEPR
ICAM2	0	1.1803361578147	0.57	0.172	0	Endothelial cell	ICAM2
MALL	0	1.17744984770984	0.484	0.022	0	Endothelial cell	MALL
FAM110D	0	1.17149472173976	0.468	0.003	0	Endothelial cell	FAM110D
NECTIN2	0	1.17092356444597	0.557	0.072	0	Endothelial cell	NECTIN2
ANXA2.2	0	1.16322851285527	0.788	0.369	0	Endothelial cell	ANXA2
SOX17	0	1.16310910831528	0.405	0.004	0	Endothelial cell	SOX17
SELP	0	1.16245308922425	0.369	0.004	0	Endothelial cell	SELP
PPFIBP1	0	1.16071650419156	0.533	0.07	0	Endothelial cell	PPFIBP1
FZD4	0	1.15858832401149	0.492	0.018	0	Endothelial cell	FZD4
CD151.3	0	1.14927381728326	0.682	0.176	0	Endothelial cell	CD151
HSPA1A.1	0	1.14508944602934	0.838	0.552	0	Endothelial cell	HSPA1A
LAP3	0	1.14308971759729	0.607	0.211	0	Endothelial cell	LAP3
GIMAP7.2	0	1.1351373511943	0.745	0.274	0	Endothelial cell	GIMAP7
ROBO4	0	1.13414208936151	0.476	0.004	0	Endothelial cell	ROBO4
OSBPL1A	0	1.13323596301228	0.466	0.065	0	Endothelial cell	OSBPL1A
EFNA1	0	1.13171821448438	0.502	0.076	0	Endothelial cell	EFNA1
TMEM204	0	1.1314086606561	0.506	0.061	0	Endothelial cell	TMEM204
MYCT1	0	1.13095089436867	0.488	0.004	0	Endothelial cell	MYCT1
ENTPD1	0	1.1306541098626	0.527	0.095	0	Endothelial cell	ENTPD1
TCIM.1	0	1.12985700982214	0.425	0.047	0	Endothelial cell	TCIM
MEF2C.3	0	1.1210596768312	0.715	0.252	0	Endothelial cell	MEF2C
TINAGL1.2	0	1.12064020110235	0.57	0.055	0	Endothelial cell	TINAGL1
CTNNB1	0	1.11886440045723	0.696	0.307	0	Endothelial cell	CTNNB1
SNCG.1	0	1.1179500822534	0.518	0.041	0	Endothelial cell	SNCG
DPYSL2	0	1.11172253785854	0.572	0.091	0	Endothelial cell	DPYSL2
NDRG1.1	0	1.11110825648814	0.664	0.202	0	Endothelial cell	NDRG1
PLXND1	0	1.1103715060538	0.5	0.036	0	Endothelial cell	PLXND1
SEC14L1.2	0	1.10669020824905	0.625	0.206	0	Endothelial cell	SEC14L1
SHANK3	0	1.10302934343831	0.455	0.004	0	Endothelial cell	SHANK3
TNFRSF10D	0	1.10186609250047	0.417	0.033	0	Endothelial cell	TNFRSF10D
SERPING1.3	0	1.09822274888412	0.634	0.104	0	Endothelial cell	SERPING1
IFI16	0	1.097019251814	0.806	0.444	0	Endothelial cell	IFI16
ITGB1	0	1.09651593190159	0.807	0.441	0	Endothelial cell	ITGB1
OLFM1	0	1.0956318181404	0.408	0.026	0	Endothelial cell	OLFM1
LIMS2	0	1.09444261402468	0.504	0.035	0	Endothelial cell	LIMS2
SERPINB6.1	0	1.0895279300872	0.682	0.235	0	Endothelial cell	SERPINB6
PTPRM	0	1.08829424951597	0.485	0.025	0	Endothelial cell	PTPRM
PDLIM1.2	0	1.08546351864288	0.632	0.235	0	Endothelial cell	PDLIM1
RASIP1	0	1.0775048428912	0.479	0.006	0	Endothelial cell	RASIP1
RHOC.2	0	1.07725915404941	0.644	0.207	0	Endothelial cell	RHOC
ARRDC3.1	0	1.07525420325727	0.477	0.193	0	Endothelial cell	ARRDC3
SULF2	0	1.07485151064972	0.537	0.084	0	Endothelial cell	SULF2
ERG	0	1.07303969343031	0.491	0.01	0	Endothelial cell	ERG
HSPB1.3	0	1.0706061832207	0.804	0.388	0	Endothelial cell	HSPB1
MECOM	0	1.06446806121064	0.384	0.012	0	Endothelial cell	MECOM
TNS2	0	1.06267964029041	0.504	0.044	0	Endothelial cell	TNS2
RAI14	0	1.06127303117276	0.437	0.019	0	Endothelial cell	RAI14
PIK3C2A	0	1.05689653164423	0.564	0.146	0	Endothelial cell	PIK3C2A
GRB10	0	1.05323470643559	0.419	0.015	0	Endothelial cell	GRB10
S100A13	0	1.04763880517597	0.53	0.094	0	Endothelial cell	S100A13
ICAM1	0	1.04496775368107	0.461	0.099	0	Endothelial cell	ICAM1
NCOA7	0	1.04355769229737	0.606	0.209	0	Endothelial cell	NCOA7
MLEC	0	1.04326518875754	0.576	0.268	0	Endothelial cell	MLEC
FKBP9	0	1.04290524970471	0.496	0.044	0	Endothelial cell	FKBP9
MTUS1	0	1.03954365209591	0.466	0.086	0	Endothelial cell	MTUS1
ARL15	0	1.03861300344297	0.351	0.034	0	Endothelial cell	ARL15
IFIT3	0	1.03681260009116	0.4	0.045	0	Endothelial cell	IFIT3
CD63.3	0	1.03579886706933	0.886	0.49	0	Endothelial cell	CD63
UTRN	0	1.03224743068499	0.693	0.35	0	Endothelial cell	UTRN
SERPINH1.1	0	1.0285190194584	0.564	0.101	0	Endothelial cell	SERPINH1
LIMCH1	0	1.02815830540152	0.455	0.065	0	Endothelial cell	LIMCH1
VCAM1	0	1.02071617347927	0.278	0.04	0	Endothelial cell	VCAM1
ANGPT2	0	1.01745685661631	0.277	0.055	0	Endothelial cell	ANGPT2
GIMAP6	0	1.01649486155564	0.499	0.047	0	Endothelial cell	GIMAP6
LIMA1.1	0	1.01467039614869	0.597	0.172	0	Endothelial cell	LIMA1
LAPTM4A.3	0	1.01429591418605	0.801	0.428	0	Endothelial cell	LAPTM4A
TMEM255B	0	1.01370629084814	0.453	0.007	0	Endothelial cell	TMEM255B
S100A10	0	1.01349608211976	0.832	0.58	0	Endothelial cell	S100A10
DOCK9	0	1.00755588126445	0.488	0.064	0	Endothelial cell	DOCK9
GIMAP4.1	0	1.00718955430465	0.676	0.214	0	Endothelial cell	GIMAP4
ITPRID2	0	1.00605868966924	0.504	0.085	0	Endothelial cell	ITPRID2
XAF1	0	1.00477532515746	0.52	0.132	0	Endothelial cell	XAF1
SELENOW.1	0	1.00441020958546	0.749	0.455	0	Endothelial cell	SELENOW
PLSCR1	0	1.00382086345634	0.587	0.154	0	Endothelial cell	PLSCR1
IFI44L	0	1.00084722677213	0.432	0.056	0	Endothelial cell	IFI44L
PLCB1	0	0.999130908187283	0.457	0.056	0	Endothelial cell	PLCB1
WSB1	0	0.997747775659157	0.807	0.545	0	Endothelial cell	WSB1
LAPTM4B	0	0.994957673626708	0.475	0.061	0	Endothelial cell	LAPTM4B
VEGFC	0	0.990769624413819	0.26	0.006	0	Endothelial cell	VEGFC
CLIC4	0	0.987274331358238	0.538	0.127	0	Endothelial cell	CLIC4
SYNPO	0	0.982511029528592	0.439	0.03	0	Endothelial cell	SYNPO
GIMAP1.1	0	0.982008687186143	0.608	0.161	0	Endothelial cell	GIMAP1
ITGA1.1	0	0.98166735438907	0.463	0.087	0	Endothelial cell	ITGA1
LRRC32	0	0.972583959920119	0.427	0.028	0	Endothelial cell	LRRC32
KIAA0355	0	0.972482593486133	0.534	0.111	0	Endothelial cell	KIAA0355
DUSP6	0	0.971637146454769	0.467	0.081	0	Endothelial cell	DUSP6
ECE1	0	0.969464178928159	0.541	0.124	0	Endothelial cell	ECE1
TSHZ2.3	0	0.96828855268578	0.54	0.161	0	Endothelial cell	TSHZ2
LAMA4	0	0.966497016332353	0.388	0.023	0	Endothelial cell	LAMA4
CST3.3	0	0.96608017335937	0.836	0.243	0	Endothelial cell	CST3
NR2F2.3	0	0.963304324076524	0.546	0.133	0	Endothelial cell	NR2F2
PDK4	0	0.961913763021947	0.364	0.049	0	Endothelial cell	PDK4
TIMP2.3	0	0.961496355374857	0.62	0.136	0	Endothelial cell	TIMP2
RUNX1T1	0	0.961006172669881	0.423	0.028	0	Endothelial cell	RUNX1T1
IL1R1	0	0.958017914744313	0.404	0.076	0	Endothelial cell	IL1R1
SGK1	0	0.957721037158454	0.466	0.132	0	Endothelial cell	SGK1
DAB2	0	0.9556308478154	0.492	0.055	0	Endothelial cell	DAB2
PPIC	0	0.955362418670984	0.479	0.055	0	Endothelial cell	PPIC
IER3.3	0	0.9508878839874	0.536	0.166	0	Endothelial cell	IER3
SCARF1	0	0.946530472101788	0.435	0.008	0	Endothelial cell	SCARF1
FAM241A	0	0.941246498257543	0.476	0.106	0	Endothelial cell	FAM241A
CX3CL1	0	0.940028201196378	0.392	0.037	0	Endothelial cell	CX3CL1
NCKAP1	0	0.939875598874672	0.501	0.082	0	Endothelial cell	NCKAP1
SHE	0	0.937517093657366	0.425	0.004	0	Endothelial cell	SHE
CD81.1	0	0.935506460677387	0.89	0.679	0	Endothelial cell	CD81
ITGB4	0	0.935435391151747	0.391	0.016	0	Endothelial cell	ITGB4
NUCB1	0	0.933523860214127	0.619	0.22	0	Endothelial cell	NUCB1
CFH	0	0.933175643631718	0.431	0.052	0	Endothelial cell	CFH
GPRC5B	0	0.928432287692437	0.374	0.016	0	Endothelial cell	GPRC5B
PLS3	0	0.928255289097957	0.474	0.052	0	Endothelial cell	PLS3
HDGFL3	0	0.925869985989623	0.467	0.052	0	Endothelial cell	HDGFL3
TNFRSF1A	0	0.925728322129058	0.517	0.106	0	Endothelial cell	TNFRSF1A
CCL2.3	0	0.923852213465681	0.361	0.088	0	Endothelial cell	CCL2
PCMTD1	0	0.921566075816589	0.618	0.269	0	Endothelial cell	PCMTD1
PTPN14	0	0.920716688232306	0.416	0.038	0	Endothelial cell	PTPN14
RCN1	0	0.920102646130503	0.511	0.12	0	Endothelial cell	RCN1
C11orf96.3	0	0.919272766943217	0.522	0.1	0	Endothelial cell	C11orf96
WARS	0	0.917770018775455	0.422	0.076	0	Endothelial cell	WARS
PTMS.2	0	0.9169061655527	0.733	0.299	0	Endothelial cell	PTMS
S1PR1	0	0.916462519533124	0.487	0.081	0	Endothelial cell	S1PR1
TEK	0	0.916398793625361	0.413	0.003	0	Endothelial cell	TEK
CRYBG3	0	0.914745565280331	0.4	0.043	0	Endothelial cell	CRYBG3
EXOC3L2	0	0.914646827958031	0.35	0.002	0	Endothelial cell	EXOC3L2
ACE	0	0.912968469597112	0.297	0.012	0	Endothelial cell	ACE
CTNND1	0	0.912194141581171	0.507	0.092	0	Endothelial cell	CTNND1
RBP5	0	0.911595231246398	0.348	0.009	0	Endothelial cell	RBP5
LAMB2	0	0.911304156927154	0.476	0.076	0	Endothelial cell	LAMB2
ZNF385D	0	0.911246892892074	0.359	0.008	0	Endothelial cell	ZNF385D
EPHX1	0	0.908878528200718	0.497	0.09	0	Endothelial cell	EPHX1
HOXD9	0	0.908368999127204	0.335	0.005	0	Endothelial cell	HOXD9
SASH1	0	0.907778043153664	0.457	0.037	0	Endothelial cell	SASH1
HECW2	0	0.907237732665061	0.3	0.007	0	Endothelial cell	HECW2
GRN.2	0	0.904751032857225	0.615	0.205	0	Endothelial cell	GRN
CDC37	0	0.904115445781037	0.729	0.407	0	Endothelial cell	CDC37
DEPP1	0	0.903622015690164	0.249	0.042	0	Endothelial cell	DEPP1
[truncated: 9,941 more rows]
