# Supplementary material for: ScRNA-seq revealed an immunosuppression state and tumor microenvironment heterogeneity related to lymph node metastasis in prostate cancer
Source: Exp Hematol Oncol. 2023 May 23;12:49. doi: 10.1186/s40164-023-00407-0 (PMC10204220; doi:10.1186/s40164-023-00407-0)
Supplement: Supplementary file 11 — Supplementary Material 11: Celltypes identified in this study. [file 40164_2023_407_MOESM11_ESM.csv]

ClusterID	celltype
0	T_cells
1	B_cell
2	T_cells
3	Endothelial_cells
4	T_cells
5	T_cells
6	Epithelial_cells
7	Tissue_stem_cells
8	B_cell
9	NK_cell
10	Epithelial_cells
11	Smooth_muscle_cells
12	Epithelial_cells
13	Macrophage
14	Monocyte
15	Neutrophils
16	Epithelial_cells
17	Endothelial_cells
18	B_cell
19	Epithelial_cells
20	B_cell
21	B_cell
22	NK_cell
23	NK_cell
