# Supplementary material for: ScRNA-seq revealed an immunosuppression state and tumor microenvironment heterogeneity related to lymph node metastasis in prostate cancer
Source: Exp Hematol Oncol. 2023 May 23;12:49. doi: 10.1186/s40164-023-00407-0 (PMC10204220; doi:10.1186/s40164-023-00407-0)
Supplement: Supplementary file 12 — Supplementary Material 12: Top 10 DEGs of each celltype. [file 40164_2023_407_MOESM12_ESM.csv]

	gene	X	p_val	avg_log2FC	pct.1	pct.2	p_val_adj	cluster
1	CCL4	CCL4	0	4.05357966490636	0.943	0.575	0	0
2	CCL4L2	CCL4L2	0	3.88148603563103	0.911	0.644	0	0
3	CCL5	CCL5	0	3.37719952866085	0.989	0.52	0	0
4	GZMK	GZMK	0	3.33982095525644	0.944	0.496	0	0
5	CD8A	CD8A	0	2.56229235690347	0.876	0.374	0	0
6	GZMA	GZMA	0	2.48665260425524	0.911	0.477	0	0
7	IFNG	IFNG	0	2.48564694536877	0.591	0.36	0	0
8	CD8B	CD8B	0	2.01728517345072	0.773	0.417	0	0
9	TNFSF9	TNFSF9	0	1.94129302354113	0.63	0.431	0	0
10	APOBEC3G	APOBEC3G	0	1.88923769042885	0.818	0.486	0	0
11	CD79A	CD79A.1	0	2.71366485835706	0.963	0.319	0	1
12	MS4A1	MS4A1.1	0	2.59162255831267	0.954	0.323	0	1
13	CD83	CD83.1	0	2.44913882569628	0.931	0.433	0	1
14	BANK1	BANK1.1	0	2.30528764676895	0.923	0.331	0	1
15	HLA-DRA	HLA-DRA.1	0	2.25095052909089	0.998	0.797	0	1
16	CD74	CD74.1	0	1.87018162661902	0.999	0.834	0	1
17	HLA-DQB1	HLA-DQB1.1	0	1.80160765285002	0.949	0.502	0	1
18	HLA-DQA1	HLA-DQA1.1	0	1.66538643905257	0.957	0.602	0	1
19	VPREB3	VPREB3.1	0	1.56514477712643	0.748	0.255	0	1
20	IGHM	IGHM	2.71912327299133e-06	1.86356553926635	0.439	0.253	0.00543824654598266	1
21	IL7R	IL7R.1	0	2.32616041306168	0.981	0.46	0	2
22	CCR7	CCR7.2	0	1.45682405471598	0.819	0.409	0	2
23	GPR183	GPR183.1	0	1.31454812043278	0.864	0.481	0	2
24	ANXA1	ANXA1.2	0	1.21977353394236	0.923	0.718	0	2
25	LTB	LTB.2	0	1.11622465932572	0.923	0.58	0	2
26	AREG	AREG	0	1.04481457012999	0.771	0.48	0	2
27	CD40LG	CD40LG.1	0	0.641263787553864	0.667	0.296	0	2
28	RGS1	RGS1.2	2.01351383347735e-283	0.842217283500354	0.847	0.601	4.02702766695471e-280	2
29	KLRB1	KLRB1.1	1.00899923684104e-240	0.974653655882103	0.671	0.362	2.01799847368207e-237	2
30	TRBC1	TRBC1.2	1.29350852413835e-162	0.835322306667412	0.699	0.473	2.58701704827671e-159	2
31	SPARCL1	SPARCL1.3	0	3.83362746704014	0.994	0.757	0	3
32	IFI27	IFI27.3	0	3.7977970809455	0.981	0.564	0	3
33	VWF	VWF.3	0	3.79251225644007	0.981	0.629	0	3
34	CCL14	CCL14.3	0	3.66810361854477	0.806	0.544	0	3
35	AQP1	AQP1.2	0	3.32362381752628	0.941	0.59	0	3
36	A2M	A2M.3	0	3.2319374063142	0.997	0.764	0	3
37	PLVAP	PLVAP.3	0	3.17368596082346	0.938	0.609	0	3
38	ACKR1	ACKR1.3	0	3.16670654655258	0.674	0.55	0	3
39	RAMP2	RAMP2.3	0	3.15980363529293	0.955	0.58	0	3
40	IGFBP4	IGFBP4.3	0	2.90004792998362	0.956	0.588	0	3
41	CTLA4	CTLA4.2	9.39645639693669e-295	1.31957553202136	0.7	0.384	1.87929127938734e-291	4
42	LTB	LTB.4	7.45177951051829e-293	1.17654469266859	0.866	0.595	1.49035590210366e-289	4
43	TNFRSF18	TNFRSF18.2	1.52605251109242e-249	1.28585656698434	0.66	0.307	3.05210502218484e-246	4
44	RTKN2	RTKN2	6.89590023462355e-235	0.97540451300684	0.646	0.321	1.37918004692471e-231	4
45	RGS1	RGS1.4	2.45705222936359e-220	0.947587040770991	0.867	0.607	4.91410445872719e-217	4
46	TIGIT	TIGIT.4	2.5432124004561e-167	1.15484296591511	0.681	0.408	5.0864248009122e-164	4
47	MAF	MAF.3	5.4534428277937e-152	0.976026193789946	0.697	0.492	1.09068856555874e-148	4
48	TRBC1	TRBC1.4	1.14089363815658e-147	1.45898619486926	0.706	0.478	2.28178727631315e-144	4
49	BATF	BATF.2	2.09606824237706e-99	1.03792244160955	0.598	0.38	4.19213648475413e-96	4
50	TNFRSF4	TNFRSF4.1	1.86892960611576e-67	1.39840884692852	0.58	0.425	3.73785921223151e-64	4
51	IL7R	IL7R.4	0	1.90169090841637	0.94	0.492	0	5
52	CD69	CD69.4	0	1.63349169876677	0.941	0.637	0	5
53	DNAJB1	DNAJB1.3	0	1.51071504283484	0.983	0.784	0	5
54	HSP90AA1	HSP90AA1.3	0	1.27964588948195	0.999	0.952	0	5
55	HSPA1B	HSPA1B.5	0	1.17215819499654	0.958	0.764	0	5
56	JUN	JUN.5	5.97037905720535e-221	0.911155996209061	0.972	0.821	1.19407581144107e-217	5
57	FOS	FOS.5	7.76121020253983e-221	1.05996615239889	0.975	0.882	1.55224204050797e-217	5
58	KLRB1	KLRB1.4	1.68435346574167e-195	0.907315371251893	0.726	0.377	3.36870693148335e-192	5
59	RGS1	RGS1.5	1.96728061095965e-55	0.982050694826536	0.755	0.621	3.93456122191931e-52	5
60	CD40LG	CD40LG.4	2.35907389188824e-53	0.933201554646808	0.561	0.323	4.71814778377649e-50	5
61	MMP7	MMP7.6	0	3.63056364684848	0.923	0.679	0	6
62	GDF15	GDF15.6	0	3.01421116417939	0.815	0.481	0	6
63	ELF3	ELF3.5	0	3.00983763716729	0.957	0.599	0	6
64	KRT18	KRT18.5	0	3.00148248304219	0.993	0.582	0	6
65	TACSTD2	TACSTD2.5	0	2.89599897854974	0.983	0.612	0	6
66	SLPI	SLPI.6	0	2.85577622499075	0.958	0.694	0	6
67	KRT8	KRT8.6	0	2.80543659700655	0.976	0.549	0	6
68	WFDC2	WFDC2.6	0	2.69202274937133	0.94	0.621	0	6
69	ATF3	ATF3.5	0	2.26240896962721	0.947	0.653	0	6
70	EPCAM	EPCAM.4	0	2.089282440674	0.961	0.557	0	6
71	RGS5	RGS5.6	0	4.86815323764138	0.942	0.703	0	7
72	TAGLN	TAGLN.5	0	4.69283250823287	0.891	0.555	0	7
73	MYL9	MYL9.4	0	3.77837756847883	0.896	0.614	0	7
74	TPM2	TPM2.5	0	3.45339355154979	0.874	0.542	0	7
75	CALD1	CALD1.6	0	3.44389958296714	0.954	0.695	0	7
76	ACTA2	ACTA2.7	0	3.34450677290282	0.751	0.401	0	7
77	C11orf96	C11orf96.5	0	3.26476857402932	0.855	0.562	0	7
78	MYH11	MYH11.6	0	2.99938801798198	0.713	0.495	0	7
79	NR2F2	NR2F2.6	0	2.95824276219989	0.923	0.613	0	7
80	CCL2	CCL2.3	1.56380018290711e-155	2.97713997796855	0.69	0.668	3.12760036581422e-152	7
81	STMN1	STMN1.4	0	2.3495923652844	0.949	0.49	0	8
82	HMGB2	HMGB2.3	0	2.2740581606996	0.946	0.525	0	8
83	TUBA1B	TUBA1B.8	0	1.80349214243707	0.979	0.744	0	8
84	TUBB	TUBB.6	0	1.72923321422432	0.935	0.565	0	8
85	PCLAF	PCLAF	0	1.7082613766091	0.822	0.267	0	8
86	HMGN2	HMGN2.6	0	1.51655191038724	0.971	0.714	0	8
87	NUSAP1	NUSAP1	1.14944028494468e-237	1.46283664127756	0.76	0.266	2.29888056988936e-234	8
88	HIST1H4C	HIST1H4C.3	3.32080904637596e-127	2.30003166862886	0.744	0.447	6.64161809275192e-124	8
89	UBE2C	UBE2C	9.0448674536725e-122	1.57772505048649	0.664	0.291	1.8089734907345e-118	8
90	TOP2A	TOP2A	1.44989785984102e-96	1.45823882853349	0.65	0.27	2.89979571968203e-93	8
91	GNLY	GNLY.7	0	4.33668287767064	0.851	0.253	0	9
92	NKG7	NKG7.8	0	3.67140145153508	0.993	0.543	0	9
93	GZMB	GZMB.5	0	3.38452164662641	0.91	0.289	0	9
94	FGFBP2	FGFBP2.8	0	2.94519751411114	0.853	0.178	0	9
95	KLRD1	KLRD1.6	0	2.8349762440477	0.868	0.323	0	9
96	PRF1	PRF1.6	0	2.75304953783097	0.889	0.364	0	9
97	GZMH	GZMH.7	0	2.57424151841002	0.931	0.401	0	9
98	GZMA	GZMA.9	0	2.26844359683994	0.968	0.54	0	9
99	FCGR3A	FCGR3A.8	0	2.2441958509282	0.848	0.43	0	9
100	KLRB1	KLRB1.8	0	2.19163205160165	0.869	0.377	0	9
101	NPY	NPY.9	5.10204325848288e-76	3.27208430142713	0.63	0.693	1.02040865169658e-72	10
102	KLK2	KLK2.10	6.144127724568e-75	2.3339667647401	0.614	0.645	1.2288255449136e-71	10
103	CKB	CKB.8	4.41117953713621e-50	2.20681287477141	0.574	0.628	8.82235907427242e-47	10
104	C19orf48	C19orf48.6	9.39820964604261e-25	1.7446526769562	0.455	0.479	1.87964192920852e-21	10
105	TRGC1	TRGC1.9	2.22014752879948e-23	2.65970529697499	0.504	0.592	4.44029505759897e-20	10
106	MPC2	MPC2.5	3.52268580904879e-23	1.8387208279247	0.492	0.597	7.04537161809758e-20	10
107	DCXR	DCXR.6	9.82125639985405e-22	1.88430794926285	0.499	0.591	1.96425127997081e-18	10
108	NKX3-1	NKX3-1.6	3.74098471306069e-10	1.73160882948615	0.426	0.538	7.48196942612138e-07	10
109	PLA2G2A	PLA2G2A.9	9.39084975926692e-06	1.6981784400663	0.503	0.697	0.0187816995185338	10
110	FASN	FASN.2	0.000271340114491031	1.74023918312401	0.402	0.533	0.542680228982061	10
111	APOD	APOD.6	0	6.15092384693115	0.994	0.685	0	11
112	PTGDS	PTGDS.9	0	5.64558384565063	0.963	0.676	0	11
113	DCN	DCN.8	0	5.33498563733371	1	0.678	0	11
114	LUM	LUM.7	0	5.3347990972374	0.995	0.668	0	11
115	CFD	CFD.8	0	4.79678435182715	0.951	0.641	0	11
116	MGP	MGP.10	0	4.17057410882016	1	0.812	0	11
117	FBLN1	FBLN1.9	0	4.1351485921961	0.992	0.652	0	11
118	IGFBP5	IGFBP5.7	0	4.02251232821078	0.982	0.653	0	11
119	COL1A2	COL1A2.9	0	3.99533404988699	0.991	0.661	0	11
120	TIMP1	TIMP1.9	0	3.928067585699	0.995	0.715	0	11
121	IGHG1	IGHG1.8	0	7.04393514755693	0.928	0.492	0	12
122	MZB1	MZB1.9	0	3.57350928180419	0.983	0.279	0	12
123	IGHG4	IGHG4.11	3.56815985258316e-291	4.82276605287546	0.882	0.356	7.13631970516633e-288	12
124	IGHG3	IGHG3.10	8.55271371708612e-289	5.64307904221253	0.886	0.432	1.71054274341722e-285	12
125	IGKC	IGKC.12	4.56663947862913e-246	8.86980689806142	0.917	0.785	9.13327895725827e-243	12
126	JCHAIN	JCHAIN.7	3.13378704269989e-240	4.30006745522512	0.828	0.287	6.26757408539979e-237	12
127	IGHA2	IGHA2.11	1.08042562203156e-117	3.88177866902109	0.695	0.244	2.16085124406311e-114	12
128	IGLC1	IGLC1.8	2.67523041894389e-99	6.324654770246	0.749	0.379	5.35046083788778e-96	12
129	IGHA1	IGHA1.9	1.01456364936787e-63	5.00019067489923	0.678	0.373	2.02912729873575e-60	12
130	IGLC2	IGLC2.10	1.33070747451962e-50	7.40948316914533	0.726	0.479	2.66141494903925e-47	12
131	FTL	FTL.8	0	3.56740251198887	1	0.978	0	13
132	HLA-DPA1	HLA-DPA1.10	5.58739257506226e-261	3.05788322472558	0.93	0.794	1.11747851501245e-257	13
133	C1QA	C1QA.10	3.2005446978115e-224	4.52674031983234	0.831	0.665	6.401089395623e-221	13
134	C1QB	C1QB.11	1.63491807346072e-217	4.55835015409068	0.829	0.655	3.26983614692144e-214	13
135	APOE	APOE.13	7.12030725358133e-216	4.75482536713016	0.859	0.728	1.42406145071627e-212	13
136	AIF1	AIF1.11	2.17253832182579e-177	3.5157903325303	0.769	0.557	4.34507664365158e-174	13
137	TYROBP	TYROBP.13	1.7032519403992e-154	2.98622893351744	0.772	0.653	3.40650388079839e-151	13
138	C1QC	C1QC.12	1.82663172288772e-126	3.55861852753519	0.694	0.575	3.65326344577545e-123	13
139	APOC1	APOC1.10	5.9542845031875e-88	4.02761734915231	0.67	0.665	1.1908569006375e-84	13
140	SELENOP	SELENOP.9	1.38507169867882e-86	3.52459625450235	0.706	0.718	2.77014339735763e-83	13
141	IFI30	IFI30.9	5.54170629070577e-289	3.48805313206085	0.976	0.498	1.10834125814115e-285	14
142	LYZ	LYZ.13	1.99835742320051e-280	5.53044878269793	0.964	0.616	3.99671484640101e-277	14
143	IL1B	IL1B.10	2.83110566029969e-251	5.54570600717085	0.917	0.577	5.66221132059939e-248	14
144	CXCL8	CXCL8.11	7.41173677309189e-169	4.32425970911342	0.838	0.616	1.48234735461838e-165	14
145	CCL3L1	CCL3L1.12	1.8178853854436e-157	4.47505847623059	0.874	0.663	3.63577077088721e-154	14
146	CCL3	CCL3.10	8.63188338840039e-141	4.23938094848082	0.808	0.528	1.72637667768008e-137	14
147	EREG	EREG.1	6.22310181628033e-97	3.48732928088676	0.674	0.414	1.24462036325607e-93	14
148	S100A9	S100A9.11	4.50822466276674e-96	4.07542221029166	0.846	0.756	9.01644932553349e-93	14
149	G0S2	G0S2.13	2.14037077462039e-80	3.7689168129366	0.713	0.568	4.28074154924078e-77	14
150	APOE	APOE.14	1.15144213642516e-50	3.66430569239381	0.729	0.731	2.30288427285031e-47	14
151	S100A8	S100A8.13	0	8.00979047656795	1	0.742	0	15
152	S100A9	S100A9.12	2.50439627488524e-306	6.46382346960743	1	0.754	5.00879254977049e-303	15
153	MNDA	MNDA.12	3.19615547407548e-263	5.08928511900933	0.934	0.506	6.39231094815096e-260	15
154	SOD2	SOD2.9	6.6390475316412e-260	4.48830083440087	0.955	0.647	1.32780950632824e-256	15
155	NAMPT	NAMPT.11	2.64537687424314e-254	4.32754555396783	0.943	0.616	5.29075374848627e-251	15
156	G0S2	G0S2.14	6.66892431053602e-229	5.01098370317474	0.904	0.565	1.3337848621072e-225	15
157	S100A12	S100A12.15	1.51295255544008e-166	6.03152925684453	0.83	0.641	3.02590511088016e-163	15
158	FCGR3B	FCGR3B.15	7.77169197236748e-142	4.15738439742652	0.722	0.407	1.5543383944735e-138	15
159	CMTM2	CMTM2.13	3.76659979525633e-134	4.43138842122803	0.745	0.499	7.53319959051266e-131	15
160	CXCL8	CXCL8.12	1.15521360561735e-24	4.54445493207528	0.539	0.621	2.3104272112347e-21	15
161	ACPP	ACPP.15	1.36586590064324e-299	5.06146510446816	1	0.598	2.73173180128649e-296	16
162	PLA2G2A	PLA2G2A.15	5.70318419517143e-289	3.9799292457575	0.998	0.687	1.14063683903429e-285	16
163	RDH11	RDH11.6	8.93956221067677e-282	2.68122606905656	0.998	0.486	1.78791244213535e-278	16
164	KLK2	KLK2.16	4.33148432250224e-279	3.2180209194304	1	0.639	8.66296864500448e-276	16
165	SORD	SORD.4	7.70583374818171e-278	2.2479391325315	0.989	0.485	1.54116674963634e-274	16
166	NKX3-1	NKX3-1.11	2.57242544026788e-261	2.41953417321899	0.985	0.528	5.14485088053577e-258	16
167	CPE	CPE.13	1.71333833461868e-254	2.19787917881201	0.998	0.596	3.42667666923735e-251	16
168	MT1E	MT1E.9	1.28293406780714e-246	2.40681874599983	0.987	0.476	2.56586813561428e-243	16
169	H2AFJ	H2AFJ.11	1.66107898546747e-246	2.49465477047407	0.987	0.57	3.32215797093495e-243	16
170	MT2A	MT2A.10	5.26994041717229e-210	2.56535558056677	0.989	0.628	1.05398808343446e-206	16
171	IFI27	IFI27.16	6.1137604018238e-76	2.77214338875244	0.732	0.598	1.22275208036476e-72	17
172	SPARCL1	SPARCL1.17	5.73558427960359e-68	2.35593280667607	0.799	0.777	1.14711685592072e-64	17
173	IGFBP7	IGFBP7.17	2.4359659581452e-64	1.98738686592661	0.822	0.811	4.8719319162904e-61	17
174	IFITM3	IFITM3.14	2.08258127216396e-45	1.98245831026636	0.749	0.809	4.16516254432792e-42	17
175	EGFL7	EGFL7.14	2.09541823484774e-18	2.12276937993087	0.541	0.619	4.19083646969547e-15	17
176	GNG11	GNG11.9	4.54212156612067e-15	2.2885571284494	0.516	0.608	9.08424313224134e-12	17
177	RAMP2	RAMP2.16	3.08326338911683e-13	2.23907284629668	0.516	0.614	6.16652677823366e-10	17
178	RNASE1	RNASE1.13	1.21988092602242e-11	2.08519400681449	0.514	0.636	2.43976185204485e-08	17
179	IGFBP3	IGFBP3.15	3.07926589408993e-11	2.02963616502545	0.298	0.63	6.15853178817987e-08	17
180	SLC9A3R2	SLC9A3R2.13	0.000143668095949097	2.21882925577096	0.514	0.695	0.287336191898194	17
181	MS4A1	MS4A1.15	3.21674472789637e-79	1.21180779743181	0.936	0.415	6.43348945579274e-76	18
182	BANK1	BANK1.17	4.71692052580622e-79	1.02632173776639	0.932	0.417	9.43384105161244e-76	18
183	CD79A	CD79A.16	2.80487627249987e-69	0.889909343669561	0.936	0.413	5.60975254499974e-66	18
184	CD83	CD83.17	9.06347217270821e-57	0.882009767045148	0.912	0.505	1.81269443454164e-53	18
185	LTB	LTB.17	1.41383134982838e-44	0.742454799294026	0.972	0.613	2.82766269965676e-41	18
186	CCR7	CCR7.15	8.80982271888899e-43	0.923701924089442	0.836	0.448	1.7619645437778e-39	18
187	VPREB3	VPREB3.10	2.42498875501599e-42	0.769968103783567	0.756	0.327	4.84997751003198e-39	18
188	GPR183	GPR183.16	2.80820522142978e-41	0.883168107368299	0.904	0.518	5.61641044285957e-38	18
189	CD69	CD69.15	3.63183643173154e-34	0.691120743792598	0.952	0.65	7.26367286346308e-31	18
190	IGHM	IGHM.10	0.00119576645080903	0.714266365085641	0.464	0.279	1	18
191	PERP	PERP.11	2.88928240456404e-134	2.63393492448449	0.97	0.52	5.77856480912807e-131	19
192	TACSTD2	TACSTD2.17	3.97931624257371e-129	3.22036425053755	0.965	0.627	7.95863248514742e-126	19
193	KRT8	KRT8.17	1.57502489601616e-117	2.3565491799213	0.952	0.567	3.15004979203232e-114	19
194	KRT18	KRT18.15	4.71313619520258e-109	2.33265016631752	0.943	0.599	9.42627239040517e-106	19
195	KRT5	KRT5	1.65495114140607e-106	2.65923470425182	0.865	0.507	3.30990228281214e-103	19
196	ATF3	ATF3.18	5.1306390833894e-105	2.52529708604171	0.957	0.665	1.02612781667788e-101	19
197	SFN	SFN.8	7.61665622642297e-97	2.56395005030882	0.852	0.511	1.52333124528459e-93	19
198	DST	DST.14	1.35955322656411e-89	3.08518991034788	0.861	0.609	2.71910645312823e-86	19
199	S100A2	S100A2.1	9.74826211309704e-56	2.29607677362414	0.687	0.459	1.94965242261941e-52	19
200	CCL2	CCL2.13	9.73168705093306e-43	3.13715495965092	0.735	0.668	1.94633741018661e-39	19
201	MS4A1	MS4A1.17	4.48129468931559e-92	2.7713041153417	0.987	0.416	8.96258937863117e-89	20
202	CD79A	CD79A.18	8.2104039994559e-89	2.43677441531417	1	0.414	1.64208079989118e-85	20
203	LRMP	LRMP.4	1.66618752662733e-81	2.04265704841349	0.961	0.317	3.33237505325466e-78	20
204	MEF2B	MEF2B	3.48261443857386e-81	2.00132151500706	0.942	0.324	6.96522887714773e-78	20
205	NEIL1	NEIL1.1	8.10704110199988e-80	2.12762204994493	0.948	0.383	1.62140822039998e-76	20
206	HLA-DRA	HLA-DRA.19	1.35820743354632e-77	2.17438094821798	1	0.827	2.71641486709265e-74	20
207	CCDC144A	CCDC144A.1	5.39879338533209e-75	2.35527031448702	0.916	0.377	1.07975867706642e-71	20
208	MARCKSL1	MARCKSL1.13	7.65957706747999e-71	1.96462458037329	0.994	0.647	1.531915413496e-67	20
209	CD83	CD83.18	1.08666143157222e-70	1.94572722531816	0.994	0.506	2.17332286314445e-67	20
210	VPREB3	VPREB3.11	1.76372976196805e-67	2.20539645420076	0.916	0.327	3.5274595239361e-64	20
211	PLD4	PLD4.2	4.72885756264102e-79	2.26846246377514	0.991	0.349	9.45771512528204e-76	21
212	JCHAIN	JCHAIN.12	1.27374262255923e-74	2.80887031201678	1	0.297	2.54748524511846e-71	21
213	GPR183	GPR183.19	5.06986016166164e-69	3.66118118950582	1	0.519	1.01397203233233e-65	21
214	GZMB	GZMB.14	3.79331427482092e-67	2.60087609245141	0.991	0.308	7.58662854964183e-64	21
215	IRF4	IRF4.4	2.92485657101473e-66	2.62619411407492	0.972	0.297	5.84971314202947e-63	21
216	NR4A3	NR4A3.14	1.86588797864782e-60	2.46790728198073	0.982	0.495	3.73177595729564e-57	21
217	THBD	THBD.18	2.32305686129365e-58	2.3089272785652	0.982	0.569	4.6461137225873e-55	21
218	LDLRAD4	LDLRAD4.13	2.52335385762042e-57	2.94480571712105	0.991	0.548	5.04670771524084e-54	21
219	HERPUD1	HERPUD1.13	5.0613981931246e-52	2.25577558112663	0.982	0.714	1.01227963862492e-48	21
220	SOX4	SOX4.17	2.611557359178e-15	2.41924266195512	0.743	0.579	5.22311471835601e-12	21
221	MS4A2	MS4A2	1.63113265157229e-79	4.04799798505961	0.918	0.153	3.26226530314457e-76	22
222	CPA3	CPA3	1.3704431741595e-76	4.59436223132812	0.965	0.147	2.74088634831901e-73	22
223	ADCYAP1	ADCYAP1	3.26371325689642e-73	2.63720407879647	0.753	0.061	6.52742651379284e-70	22
224	TPSAB1	TPSAB1	2.26924596415285e-66	5.50208177136769	0.976	0.301	4.53849192830569e-63	22
225	TPSB2	TPSB2	4.00794901756836e-62	5.60712961790858	0.988	0.293	8.01589803513672e-59	22
226	HPGDS	HPGDS.1	5.87841844178751e-36	2.92801774204364	0.765	0.176	1.1756836883575e-32	22
227	ANXA1	ANXA1.19	7.23843704345955e-36	2.66269477619995	1	0.739	1.44768740869191e-32	22
228	SLC18A2	SLC18A2	9.14447456496294e-22	2.84368433637892	0.682	0.349	1.82889491299259e-18	22
229	GLUL	GLUL.17	4.22616566123032e-20	2.77491245767982	0.765	0.576	8.45233132246064e-17	22
230	GATA2	GATA2.12	4.15356812720191e-17	2.66820396082913	0.694	0.566	8.30713625440381e-14	22
231	KLRB1	KLRB1.20	2.83558947086835e-28	3.1702502107432	1	0.393	5.6711789417367e-25	23
232	SCX	SCX	2.19518372126124e-21	2.09553209050061	0.841	0.35	4.39036744252248e-18	23
233	TNFRSF18	TNFRSF18.9	4.73632940014496e-19	1.90551405559584	0.841	0.334	9.47265880028992e-16	23
234	IL7R	IL7R.20	5.66312065776983e-19	2.2214673465595	0.977	0.514	1.13262413155397e-15	23
235	TRDC	TRDC.4	3.12114876266666e-18	1.81675622504424	0.818	0.261	6.24229752533331e-15	23
236	AREG	AREG.17	2.53926059210698e-17	2.73013353644427	0.909	0.51	5.07852118421395e-14	23
237	XCL2	XCL2.22	4.07211553218444e-16	2.99387546175312	0.886	0.539	8.14423106436887e-13	23
238	XCL1	XCL1.18	1.11247459700217e-15	3.41263540627838	0.818	0.358	2.22494919400434e-12	23
239	ANXA1	ANXA1.20	1.63743869710123e-13	1.91058197749964	0.977	0.739	3.27487739420246e-10	23
240	GNLY	GNLY.14	1.02882152516756e-07	1.96575343103874	0.614	0.273	0.000205764305033512	23
