# Supplementary material for: ScRNA-seq revealed an immunosuppression state and tumor microenvironment heterogeneity related to lymph node metastasis in prostate cancer
Source: Exp Hematol Oncol. 2023 May 23;12:49. doi: 10.1186/s40164-023-00407-0 (PMC10204220; doi:10.1186/s40164-023-00407-0)
Supplement: Supplementary file 13 — Supplementary Material 13: DEGs of all luminal subgroups. [file 40164_2023_407_MOESM13_ESM.csv]

	p_val	avg_log2FC	pct.1	pct.2	p_val_adj
MS4A1	1.72197789427954e-100	2.45545352121837	0.406	0.007	4.41394593640675e-96
CD19	3.24080169647379e-85	1.25624315871058	0.125	0	8.30714698857128e-81
TNFRSF13C	2.90417612059559e-58	1.65051310094245	0.281	0.007	7.44427464992268e-54
IGHM	8.60847777437564e-49	1.61416070442967	0.219	0.005	2.20661110790571e-44
CD37	2.07883806544006e-43	3.18314540212748	0.656	0.061	5.32868561314251e-39
RGS13	5.66336117715844e-38	1.67303156893311	0.156	0.003	1.45168937054102e-33
BLK	1.15016486311475e-37	0.926240267729419	0.156	0.003	2.94821759362203e-33
CD22	2.16070104116883e-35	1.37730379919391	0.156	0.003	5.53852497882806e-31
JCHAIN	1.51545323109099e-31	2.95685686393793	0.188	0.006	3.88456126725554e-27
IGHG3	3.0537038521021e-30	4.35434573407234	0.469	0.044	7.82755908409331e-26
CD79B	5.20916806490195e-29	1.30549688254383	0.188	0.007	1.33526605007632e-24
IGKC	4.05630691047694e-28	6.86214210421736	0.938	0.236	1.03975315036256e-23
CD79A	8.04652138035839e-27	1.84460439356681	0.219	0.01	2.06256482542727e-22
PRKCB	2.18226520789912e-24	1.72570146824628	0.25	0.015	5.59380040740782e-20
LTB	3.54364447801851e-24	2.42094642213005	0.438	0.047	9.08342389050483e-20
PAX5	2.99291277259256e-21	1.54262469508713	0.156	0.007	7.6717333099865e-17
BTK	6.00004919713993e-19	1.38288272099536	0.156	0.008	1.53799261070288e-14
IGLC3	2.18521477316367e-18	6.29683996099064	0.312	0.032	5.60136102805044e-14
IGHA1	2.06867201220485e-17	5.48749802450845	0.219	0.017	5.3026269688847e-13
PCED1B-AS1	5.16642934909341e-17	1.85008842898049	0.344	0.042	1.32431083505311e-12
ARHGDIB	4.04099146329227e-16	2.40555584396923	0.625	0.161	1.03582734178571e-11
TAGAP	6.20969323812664e-16	2.00188494197836	0.25	0.024	1.591730667729e-11
IGHA2	1.19729567263115e-15	1.88592439409318	0.125	0.006	3.06902799765542e-11
SASH3	2.06670875580266e-15	0.872518214091495	0.156	0.009	5.29759455374895e-11
CORO1A	2.12498214446906e-15	2.07025657340681	0.438	0.075	5.44696673091755e-11
RFTN1	4.46350401711729e-15	1.45634649871475	0.156	0.01	1.14412998470767e-10
KLHL6	5.3664749125386e-15	0.88633013148711	0.125	0.006	1.37558851433102e-10
CD52	5.43568589539358e-15	1.96335465891444	0.5	0.098	1.39332936556624e-10
LRMP	5.54022328010161e-15	1.24213973182896	0.125	0.006	1.42012543338845e-10
KRT18	5.86003969414219e-15	-3.45040865596431	0	0.797	1.50210397479947e-10
PTMS	5.96511404401651e-14	-2.45961745847611	0	0.765	1.52903768290275e-09
KRT8	7.32302351002467e-14	-3.04071529945734	0	0.762	1.87711061632462e-09
IGHG1	7.79010609359938e-14	5.09532191572614	0.375	0.062	1.99683789497233e-09
MEF2C	8.02723356143758e-14	2.46011530488899	0.312	0.044	2.05762077880329e-09
GPR18	9.25302609194198e-14	1.08193777679812	0.125	0.007	2.37182817814749e-09
LAPTM5	3.2370062812924e-13	2.27594981228626	0.344	0.054	8.29741820083682e-09
ELMO1	3.3842388374384e-13	1.23349454002663	0.156	0.011	8.67481941200586e-09
FXYD3	4.16052577603586e-13	-2.88804802533646	0	0.737	1.06646757217127e-08
CD74	5.47242018205736e-13	2.61539093643228	0.781	0.323	1.40274546526676e-08
KLK2	7.62780062213043e-13	-5.11294930888108	0	0.727	1.95523413347069e-08
LSP1	1.12832927871625e-12	1.6978963432578	0.312	0.046	2.89224644013337e-08
TMEM59	1.64080372829197e-12	-2.50833804843694	0	0.716	4.2058721967308e-08
KLK3	2.02446441306321e-12	-5.82344252791018	0	0.712	5.18930963000492e-08
CD9	2.10280929279411e-12	-3.06507575763384	0.031	0.725	5.39013106021914e-08
IKZF1	4.56401211030269e-12	1.37435909356789	0.219	0.025	1.16989322423389e-07
PIK3CD	6.03002590237183e-12	1.04466764113314	0.156	0.013	1.54567653955497e-07
CLDN4	7.87366751902306e-12	-3.48039437949133	0	0.691	2.01825719515118e-07
NUPR1	8.04496565291963e-12	-2.11354778529397	0.031	0.747	2.06216604581289e-07
HSPA1A	1.2092738925221e-11	-3.07332547410516	0.094	0.771	3.09973176870191e-07
H2AFJ	1.28769103584272e-11	-2.15062930885214	0.031	0.734	3.30073843217565e-07
IKZF3	1.37217939869422e-11	1.74703717261586	0.25	0.033	3.51730745267289e-07
MFNG	1.79420473604867e-11	0.833252789376505	0.125	0.008	4.59908499991357e-07
EPCAM	1.85799842281936e-11	-2.06176576272055	0	0.677	4.76260735721286e-07
LRRC26	1.93273022326218e-11	-2.18547068280607	0	0.676	4.95416738128795e-07
PDLIM5	2.05033211724957e-11	-2.71944357192668	0	0.675	5.25561631614583e-07
TBX3	2.64539178162972e-11	-1.89290244799016	0	0.671	6.78093275385147e-07
BRI3	2.72252876989724e-11	-2.00680352006688	0.062	0.762	6.97865799587761e-07
ZG16B	3.21417719906686e-11	-1.74115332604703	0	0.668	8.23890041436808e-07
NKX3-1	4.55113276213578e-11	-2.94837019563989	0	0.662	1.16659186091826e-06
S100A11	4.67941395764454e-11	-2.14990726639797	0.188	0.807	1.19947417976302e-06
IGLC2	4.70513468517727e-11	1.73970606451326	0.281	0.043	1.20606717385149e-06
TACSTD2	5.40843253248336e-11	-2.42843904456819	0	0.659	1.38634351105146e-06
PERP	6.06496187317692e-11	-1.80111773091624	0	0.657	1.55463167695144e-06
NCF4	6.29996054126758e-11	1.09916755883448	0.156	0.014	1.61486888554312e-06
P4HB	7.33359542759934e-11	-2.17164745478793	0.062	0.708	1.87982051595654e-06
ARL6IP5	7.67984470519586e-11	-1.84409560449638	0.031	0.668	1.96857459328285e-06
AZGP1	8.06275089289426e-11	-3.33298810990023	0	0.652	2.06672493637559e-06
TCEAL4	1.04942118911459e-10	-1.46288843915538	0	0.647	2.68998133405742e-06
TSPAN1	1.08950211570501e-10	-2.11499583510038	0	0.647	2.79272077318664e-06
ARHGAP15	1.12039192439807e-10	1.51993130610574	0.156	0.014	2.87190061980958e-06
TMED10	1.19630727100617e-10	-1.53120520784368	0	0.645	3.06649442777012e-06
SELENOP	1.21885447057616e-10	-1.71084401086867	0	0.645	3.12428966442787e-06
MPC2	1.23741695623855e-10	-2.01726257255025	0.094	0.755	3.17187088392629e-06
FOXA1	1.31323389130887e-10	-1.7607217495428	0	0.643	3.36621243359202e-06
DCXR	1.33127877944553e-10	-1.74613740531053	0.094	0.762	3.41246689535274e-06
TSC22D1	1.34165817759699e-10	-2.09297341911365	0.031	0.662	3.43907240663438e-06
NME3	1.40057578102639e-10	-1.47614132750147	0.031	0.663	3.59009589950494e-06
PRDX2	1.5410816692284e-10	-1.57531651230791	0.094	0.756	3.95025464273315e-06
VMP1	1.64085948092505e-10	-2.23222478047099	0	0.639	4.20601510745518e-06
PMEPA1	1.89311001333024e-10	-1.84956793802142	0.031	0.693	4.85260889716941e-06
MRFAP1	1.94407880148452e-10	-1.28857070110824	0.031	0.694	4.98325719184528e-06
IGHG4	2.0209738009634e-10	5.43666774123219	0.25	0.037	5.18036214400948e-06
TUBB4B	2.1499251408466e-10	-1.69285454724162	0.094	0.745	5.51090311353208e-06
KRT19	2.28522815328344e-10	-3.0669297133334	0	0.634	5.85772532531144e-06
DSTN	2.65205501852935e-10	-1.72385720106886	0.125	0.796	6.79801262899629e-06
TPD52	2.80034202282906e-10	-1.81498757300116	0.062	0.698	7.17811670711773e-06
YBX3	3.42114733615434e-10	-1.66146201696298	0.031	0.647	8.76942696676441e-06
NPDC1	3.73497571453218e-10	-1.47990397922885	0.031	0.682	9.57386324906035e-06
CD63	3.99575202357285e-10	-1.78876134255839	0.125	0.752	1.02423111620243e-05
ELF3	4.15769454721724e-10	-2.43744863712928	0	0.623	1.0657418432882e-05
CYTIP	4.30983543280474e-10	1.80144504001586	0.25	0.038	1.10474011649084e-05
APLP2	4.45264728075877e-10	-1.72062618046457	0.031	0.641	1.14134707747689e-05
GLO1	5.06297444433997e-10	-1.44670352413898	0	0.619	1.29779223931766e-05
NFIB	6.15771288409418e-10	-1.52511365278136	0	0.616	1.57840654357986e-05
TMPRSS2	6.2678891325187e-10	-2.10942464761849	0	0.615	1.60664802133852e-05
ALDH1A3	6.37997122759364e-10	-1.57632878381187	0	0.615	1.63537802476908e-05
HOXB13	6.60998180098991e-10	-1.56144649719219	0	0.614	1.69433663504774e-05
DHRS7	6.82565266581638e-10	-2.24950320127865	0.062	0.677	1.74961954782871e-05
STEAP2	6.8480057890453e-10	-2.58161109123031	0	0.614	1.75534932390598e-05
CTSD	6.84800584682982e-10	-1.36328181060498	0	0.614	1.75534933871789e-05
NEAT1	7.27003610964578e-10	-2.80670322299328	0.094	0.711	1.8635283559855e-05
PRAC1	7.34917711266291e-10	-1.63278509524626	0	0.612	1.88381456928888e-05
HDLBP	7.44513919112712e-10	-1.52851009763118	0.031	0.655	1.90841252886162e-05
IFITM3	7.94220821308657e-10	-1.76670535847526	0.031	0.664	2.03582623126048e-05
TNFSF10	8.25589693087748e-10	-2.15115680788087	0.062	0.675	2.11623406029182e-05
STEAP1	8.46011055696459e-10	-2.1455369680499	0	0.61	2.16858013906673e-05
CD46	8.75864250196533e-10	-1.4540420484649	0.031	0.629	2.24510283252877e-05
CCND1	1.09963932080794e-09	-1.65646978520364	0	0.605	2.818705471027e-05
TM9SF3	1.11587524992563e-09	-1.48067081191298	0.031	0.626	2.86032302813436e-05
MGST1	1.19947042443197e-09	-2.14363827820639	0	0.603	3.07460253894647e-05
TMED9	1.42607150769357e-09	-1.32919469344871	0	0.6	3.65544909567093e-05
TMEM54	1.45088361571281e-09	-1.31100631120238	0	0.6	3.71904997215665e-05
MSMB	1.63662883102219e-09	-5.7166663559917	0	0.597	4.19517068255918e-05
ADI1	1.63845454707534e-09	-1.35586647136673	0.062	0.706	4.19985054051821e-05
CD27	1.68126722256357e-09	0.91822971715478	0.188	0.023	4.30959227159719e-05
RHOC	1.72308671887163e-09	-1.19658419426201	0	0.596	4.41678818648366e-05
BNIP3	1.7894018975794e-09	-1.73173752932552	0.031	0.632	4.58677388406527e-05
CST3	1.85017519513881e-09	-1.50892721817618	0.062	0.703	4.74255407769932e-05
H1F0	1.94232699136561e-09	-1.6012184840858	0	0.594	4.97876677696748e-05
TPM1	2.09095433483035e-09	-0.99924985845195	0.031	0.652	5.35974324647064e-05
CLDN3	2.31135549456068e-09	-1.27665763499975	0.031	0.651	5.92469753920738e-05
DENND5B	2.36107961099402e-09	1.00639149778252	0.125	0.011	6.05215536686097e-05
HSPB1	2.48012829689898e-09	-2.08373063125736	0.188	0.744	6.35731286344116e-05
SLC44A4	2.63699551326684e-09	-1.28144812574183	0	0.588	6.75941059915688e-05
RAB2A	2.76164508243631e-09	-1.30300156349184	0.062	0.667	7.07892483980899e-05
ANAPC11	2.82046568567292e-09	-1.37949127201168	0.062	0.667	7.22969969208541e-05
SPINT2	2.85973129362743e-09	-1.67236435187275	0.094	0.688	7.3303492249552e-05
BCAP31	2.96739193362984e-09	-1.09731066874063	0	0.586	7.60631574347336e-05
SPDEF	3.01773805652695e-09	-1.62422504614208	0	0.585	7.73536796029552e-05
C19orf48	3.12091558305952e-09	-1.7302494619223	0	0.585	7.99984291405646e-05
CYB5A	3.1244826333805e-09	-1.09987984809862	0.094	0.69	8.00898633414425e-05
MLPH	3.22749484323107e-09	-1.18676318948948	0	0.584	8.2730375316542e-05
RAB25	3.45129225791415e-09	-1.10088882654237	0	0.583	8.84669744471133e-05
TMEM50A	3.53481225927691e-09	-1.2215570475813	0.062	0.634	9.06078426420451e-05
ANXA3	3.56873612781495e-09	-1.30654993910676	0	0.582	9.14774131642805e-05
GPR183	3.67511052976584e-09	1.5408795389198	0.188	0.024	9.42041082094878e-05
HSP90B1	4.24940191348172e-09	-1.78045448651636	0.094	0.703	0.000108924919248277
SORD	4.28643115075606e-09	-1.8576150478618	0.031	0.614	0.00010987408968733
LIMD2	4.44369274584352e-09	2.11173507331708	0.375	0.094	0.000113905176154207
RAB13	4.6032047318426e-09	-1.25095996747444	0.031	0.628	0.000117993946891321
SLC9A3R2	4.73999307124385e-09	-1.079871324225	0.031	0.635	0.000121500242395194
RAC2	5.23639313190276e-09	1.54832707596556	0.312	0.064	0.000134224465150063
NEDD4L	5.35113510115614e-09	-1.31300908886941	0.031	0.605	0.000137165646047935
CD151	5.41125761957606e-09	-1.10883402099245	0.031	0.633	0.000138706766562593
SLC39A6	5.49422338926394e-09	-1.4382961124996	0	0.574	0.000140833428137003
ATP2C1	5.58543636551962e-09	-1.33905588802053	0	0.573	0.000143171490357365
PRXL2A	5.67810900974771e-09	-1.16850799099228	0	0.573	0.000145546968246863
ACADVL	5.86792345086646e-09	-1.11867808239099	0	0.572	0.00015041248181606
DSP	6.26608027425567e-09	-1.24515114031634	0	0.571	0.000160618435669996
CLDN7	6.47480571996298e-09	-1.47371613606978	0	0.57	0.000165968695019811
MTCH1	6.49848389090874e-09	-1.12380304275386	0.031	0.626	0.000166575637575664
GPSM3	6.54483759121788e-09	1.62975307436219	0.281	0.054	0.000167763821975688
MORF4L2	6.90423657404153e-09	-0.846307051910885	0.031	0.628	0.000176976296102407
TMEM238	7.32607410900097e-09	-1.03152988452268	0.062	0.659	0.000187789257636022
RAB4A	7.65622954364263e-09	-1.14828445535016	0.031	0.601	0.000196252131892192
ASAH1	8.04615041082586e-09	-1.22060273583721	0.031	0.625	0.000206246973480699
GDF15	8.13538388015256e-09	-3.35134562410311	0	0.566	0.000208534294999951
NDRG1	8.15794829080526e-09	-1.70093463991116	0.031	0.611	0.000209112688538211
TMED4	8.26854825007226e-09	-1.04042580370866	0	0.566	0.000211947697294102
ADIRF	8.82252700816363e-09	-3.00642512221282	0	0.564	0.000226147834800258
AR	9.41219520681643e-09	-1.4401754423391	0	0.563	0.000241262799736325
HSPA1B	9.52263385215318e-09	-1.84982812974165	0.062	0.65	0.000244093673532242
EFNA1	9.56544420009178e-09	-1.15320975441871	0	0.563	0.000245191031180953
LRPAP1	9.72109657631706e-09	-1.01219293499382	0	0.562	0.000249180868540735
SEC11A	9.74069787295755e-09	-1.21475693201264	0.062	0.669	0.000249683308577521
TMEM141	1.01851607890956e-08	-0.947021231578028	0.062	0.68	0.000261076226506888
PDIA6	1.0247020512706e-08	-1.17433131706183	0.062	0.641	0.000262661876802194
COMT	1.05366929846461e-08	-1.07125175410603	0	0.561	0.000270087051275434
TOB1	1.08810624007704e-08	-1.18007922906082	0	0.56	0.000278914272518949
SNHG14	1.08810624415491e-08	-1.23969940190701	0	0.56	0.000278914273564227
STARD10	1.13084661645401e-08	-0.930842292349418	0.031	0.618	0.000289869913195658
TM4SF1	1.14180287341718e-08	-2.39896185722968	0	0.559	0.000292678330543025
MAL2	1.17900939516975e-08	-1.10385183550457	0	0.558	0.000302215478263862
MAOA	1.19804800488827e-08	-1.74666960504306	0	0.558	0.000307095645093009
TRGC1	1.20257651164927e-08	-3.05126143464192	0.031	0.578	0.000308256437231058
MDK	1.21738263862666e-08	-1.40419390875039	0	0.558	0.000312051691759172
AC004687.1	1.29801175220454e-08	1.07886162256962	0.125	0.012	0.000332719352442591
NENF	1.41706820028915e-08	-1.05762999478828	0.031	0.61	0.000363237091780118
PLEK	1.42754034311285e-08	0.649699105151083	0.125	0.012	0.000365921416150116
TEX264	1.42801352838378e-08	-1.04622805879767	0	0.554	0.000366042707730615
HEBP2	1.44096271298886e-08	-1.36063647850509	0.094	0.686	0.000369361972220435
LAPTM4A	1.47379770161888e-08	-1.01302078631853	0.094	0.665	0.000377778564855968
CD59	1.52174139010436e-08	-1.29179940722282	0	0.553	0.000390067970525451
NDUFS8	1.5290964507525e-08	-1.02346613324037	0.031	0.611	0.000391953293221388
NFIA	1.55151237988556e-08	-0.99453801543157	0.031	0.612	0.000397699168336066
IL16	1.56032330123747e-08	0.667131271940166	0.125	0.012	0.000399957671806202
AGTRAP	1.57079990587273e-08	-1.18324723442328	0	0.552	0.000402643139872356
RDH11	1.59589688663967e-08	-2.41503717019743	0	0.552	0.000409076248952348
GCC2	1.65203838683944e-08	-1.1760322271028	0.062	0.646	0.000423466999698554
SNRPN	1.66035702339724e-08	-1.2632095808625	0.094	0.68	0.000425599315807414
BCL2A1	1.71826944857585e-08	0.895012616659741	0.156	0.018	0.000440444007753448
FARP1	1.83983517623678e-08	-1.12155193703341	0	0.549	0.000471604950724773
IER3IP1	1.83983523010628e-08	-0.889388117739769	0	0.549	0.000471604964533142
TCEAL9	1.89872589226471e-08	-1.11883275444631	0	0.549	0.000486700407964212
PPDPF	1.99320075384433e-08	-1.33317499865483	0.188	0.801	0.000510917149232918
NORAD	2.00005189074666e-08	-1.18829261872603	0.031	0.579	0.000512673301155092
CXADR	2.02199837333164e-08	-1.095411679362	0	0.547	0.000518298843036099
CDH1	2.02199841017483e-08	-1.02526044259832	0	0.547	0.000518298852480114
ACPP	2.11947188682117e-08	-4.54924189703398	0	0.546	0.000543284228748872
SYPL1	2.18070379847755e-08	-1.09493035487197	0.062	0.628	0.000558979804663751
TTC3	2.19630185331173e-08	-0.761254472456322	0.062	0.664	0.000562978054059396
AGR2	2.25649383800376e-08	-2.49710532440505	0	0.545	0.000578407065495503
IDH1	2.25649384618581e-08	-1.21115279152421	0	0.545	0.00057840706759281
DPY30	2.39889145517441e-08	-1.0379387295551	0.031	0.58	0.000614907846704856
ARFGAP3	2.45341041437138e-08	-1.11687139944067	0.031	0.579	0.000628882691515816
PNKD	2.49549463195416e-08	-1.12798250134592	0.062	0.622	0.00063967013900881
TMEM98	2.51705074562395e-08	-0.915037027480202	0	0.543	0.000645195617625787
TCEA3	2.63737189795418e-08	-0.992543881883846	0	0.542	0.000676037538602596
MT2A	2.75200543215487e-08	-2.22479381978934	0.156	0.734	0.000705421552424258
CREB3L4	2.76321743030916e-08	-1.18775419409456	0	0.541	0.000708295523911146
JUN	2.77170549545533e-08	-2.17340956326329	0.219	0.751	0.000710471269650064
DHCR24	2.8503028958437e-08	-1.28542653260496	0	0.54	0.000730618141291615
NFIX	2.93797868452385e-08	-0.725641251331359	0.031	0.599	0.000753092076203999
MYDGF	2.98564622023325e-08	-1.32238791850115	0.094	0.629	0.000765310695632389
SEPTIN2	3.04670109928288e-08	-0.899881944013378	0.031	0.596	0.000780960892779181
ATF3	3.10231048853362e-08	-2.74564615885419	0.031	0.57	0.000795215247525823
ABHD11	3.12769205549536e-08	-1.12637056943543	0	0.538	0.000801721304585126
ATP1A1	3.12855688138431e-08	-0.948318862622012	0.031	0.597	0.000801942985405241
APP	3.17637916309984e-08	-1.05171002903441	0	0.538	0.000814201270877381
RPN2	3.19702276487794e-08	-1.11164892684063	0.031	0.591	0.000819492845321162
TRPM4	3.3785183584381e-08	-2.68150234578321	0	0.536	0.000866015610818438
ATP5IF1	3.40846563152569e-08	-1.28926823822886	0.156	0.731	0.000873691995328981
TMEM87A	3.48417232626194e-08	-0.934673581883582	0	0.536	0.000893097892390724
SKP1	3.60179994403798e-08	-0.98726092931075	0.25	0.785	0.000923249379655255
OS9	3.70509337217464e-08	-0.943579544192859	0	0.534	0.000949726584089527
TMEM14C	3.72069992570763e-08	-0.651438257376972	0.062	0.638	0.000953727011956636
SPINT1	3.87956136946813e-08	-0.900040622920471	0	0.534	0.000994447965835766
KLK4	3.87956147922498e-08	-1.67705814935904	0	0.534	0.000994447993969739
GNG10	3.91463269287111e-08	-1.26458324365119	0.062	0.628	0.00100343779816365
RALBP1	4.00352749506246e-08	-1.17059309190112	0.031	0.583	0.00102622420280936
AURKAIP1	4.01341949401334e-08	-1.23479938879358	0.094	0.684	0.00102875981890044
TMEM219	4.1043471969817e-08	-0.746262996850621	0.062	0.65	0.00105206731700232
SCOC	4.14321324621986e-08	-1.1049355937582	0.031	0.572	0.00106202985140354
SLC3A2	4.36742091201314e-08	-1.15014094643537	0.031	0.588	0.00111950100237633
MT1F	4.45165773075772e-08	-1.58272320102623	0	0.531	0.00114109342612513
SEC61A1	4.65977110618837e-08	-1.16534702552818	0	0.53	0.00119443912764926
HMGN2	4.70784034045439e-08	-1.34634629957842	0.219	0.764	0.00120676071446867
TP53TG1	4.73119733285911e-08	-1.05313699393542	0	0.529	0.00121274781233178
RASGRP2	4.82587943000305e-08	1.39700321575907	0.125	0.013	0.00123701767429268
RCN1	4.87722034735123e-08	-0.906121989826527	0	0.529	0.00125017789163654
SMS	5.03764221703338e-08	-1.41692342575683	0.094	0.629	0.00129129882949217
POU2AF1	5.14273465121535e-08	0.662394512012944	0.156	0.02	0.00131823717314603
MT1E	5.18248361683539e-08	-1.75699320890417	0.094	0.644	0.00132842602550342
HSD17B4	5.31720058793331e-08	-1.5114915132976	0.031	0.558	0.00136295802670495
CKB	5.45978584467093e-08	-1.88804800519246	0.031	0.571	0.0013995069055645
RPN1	5.58967072504897e-08	-1.0381088759062	0	0.526	0.0014328002969518
ACSL3	5.67474298565625e-08	-1.36455626516462	0	0.525	0.00145460686951327
MLF2	5.76593694975504e-08	-0.74441362427984	0.031	0.584	0.00147798261833071
AFDN	5.93748980805879e-08	-0.933990604450757	0	0.524	0.00152195676249971
TMSB4X	6.13491952116978e-08	1.57910871368634	0.938	0.917	0.00157256392086145
SERINC2	6.21190605929751e-08	-0.854024833442666	0	0.523	0.00159229788017973
CEBPB	6.3208953001538e-08	-1.06942410913751	0.031	0.582	0.00162023509228842
TMCO1	6.80602263417778e-08	-0.485039631719945	0.031	0.582	0.00174458778181879
FOSB	7.5139491995193e-08	-2.41545227993808	0.031	0.561	0.00192605059831278
CEBPD	7.51426025205681e-08	-1.62271093450319	0.031	0.573	0.00192613033040972
BAG1	7.55203991090345e-08	-0.828313136900383	0.031	0.578	0.00193581439036188
SERPINB6	7.71883015308121e-08	-0.968788355891522	0.062	0.633	0.00197856773313931
GOLGB1	7.75871989300494e-08	-0.95176547953959	0.062	0.636	0.00198879267017396
TMBIM4	7.77667760865883e-08	-1.07564617798021	0.094	0.651	0.00199339577142752
ENAH	8.13262912088477e-08	-0.954718944021202	0	0.517	0.00208463682255639
ATP6V0B	8.48146627360874e-08	-1.19687888644332	0.125	0.652	0.00217405424991413
MESP1	8.50377047317381e-08	-1.35492674497493	0	0.517	0.00217977148538864
CANX	8.88419329159415e-08	-1.19181922246337	0.094	0.661	0.00227728526643433
SAT2	9.13753419202169e-08	-0.627823048058422	0.031	0.575	0.00234222413944092
DPM3	9.15875343779743e-08	-0.926194484322317	0	0.515	0.00234766326871062
HM13	9.29543992551094e-08	-0.882725204305185	0	0.515	0.00238270011610622
BCAM	9.43408360226984e-08	-1.03573704027061	0	0.514	0.00241823864976983
MAP3K13	9.71735150894696e-08	-0.941999324978367	0	0.514	0.00249084871228838
SELENOW	1.03061529668667e-07	-0.688725804337668	0.062	0.631	0.00264177618999694
CALD1	1.03558156295368e-07	-1.07294694710779	0.031	0.57	0.00265450622031917
CNDP2	1.04258575250951e-07	-1.08297914459442	0.062	0.602	0.00267246005940763
LRRFIP2	1.04616965519476e-07	-0.90585417768503	0	0.512	0.00268164667716072
EHF	1.04616968343363e-07	-0.963099458110692	0	0.512	0.00268164674954541
RBM47	1.04656244991916e-07	-0.766011055198658	0.031	0.571	0.00268265352787777
CD99	1.04814694720276e-07	-0.872134946084071	0.062	0.631	0.00268671506976484
GOLM1	1.06169951740438e-07	-1.1429165995583	0	0.512	0.00272145437296266
FAM210B	1.07745054312757e-07	-0.9389770947862	0	0.511	0.00276182897719891
ATP6V0C	1.08425776890375e-07	-0.833184147581634	0.125	0.683	0.00277927793903099
CISD3	1.12606092025157e-07	-0.998542892509346	0	0.51	0.00288643195688085
SERINC5	1.1260609278235e-07	-0.970285155872049	0	0.51	0.00288643197628998
CYP51A1	1.14272716622927e-07	-1.0947374721899	0	0.51	0.00292915254519549
MT1G	1.14272718158637e-07	-2.67894439613437	0	0.51	0.00292915258456035
LEPROT	1.15962990007265e-07	-0.800091175867312	0	0.51	0.00297247932285623
LGALS3BP	1.15962995457889e-07	-1.12356249733925	0	0.51	0.00297247946257206
C1orf122	1.17094104175281e-07	-0.969316674011167	0.031	0.545	0.00300147317232499
CTNND1	1.17677255580316e-07	-0.894081874762183	0	0.509	0.00301642109229024
DUT	1.19012110316973e-07	-1.02296939109094	0.062	0.594	0.00305063742375497
RYBP	1.21179039445316e-07	-1.01908424993967	0	0.509	0.00310618231810178
DDAH2	1.22967217456177e-07	-0.944302771707968	0	0.508	0.00315201868505417
DYNC1LI2	1.24780703675356e-07	-0.832471829964537	0	0.508	0.00319850377731041
RRBP1	1.28484978895859e-07	-0.878466266949723	0	0.507	0.00329345546403754
CXCR4	1.28822311294768e-07	2.13449443245711	0.375	0.107	0.00330210230541878
DDT	1.32035284938852e-07	-1.2632262564667	0.156	0.724	0.0033844604588376
ANXA2	1.33301909739702e-07	-1.36858669283099	0.062	0.609	0.00341692785235778
ZBTB10	1.34239911852101e-07	-1.12691956377816	0	0.506	0.00344097166050491
NME4	1.36822094957592e-07	-1.04546966333562	0.062	0.595	0.00350716076004797
REEP3	1.38213073137242e-07	-0.844644228220082	0	0.506	0.00354281570372693
SFN	1.38213077738268e-07	-1.19443583022321	0	0.506	0.00354281582166503
NAMPT	1.40559829349694e-07	-1.26511261687328	0.125	0.669	0.00360297010572072
TSPAN13	1.44385081626782e-07	-0.907078238380605	0	0.505	0.00370102279733929
SAT1	1.48193886721915e-07	-1.73377479891557	0.219	0.738	0.00379865389834284
FAM3B	1.53026874054568e-07	-1.81028748802236	0	0.503	0.00392253786264073
PTPRF	1.5526363270324e-07	-0.82168649629291	0	0.503	0.00397987269708215
GNB2	1.56707201145935e-07	-0.714673685250133	0.094	0.679	0.00401687568697375
EI24	1.57088831482597e-07	-0.632656494017891	0.031	0.562	0.00402665801739342
RNASE4	1.57531733948147e-07	-1.00675460410359	0	0.503	0.00403801093629285
EBPL	1.58443789222747e-07	-0.810820412560298	0.031	0.561	0.00406138964914668
MT1M	1.59831603558989e-07	-2.02106685070171	0	0.502	0.00409696349402758
SMIM7	1.64435074433073e-07	-0.689371352986488	0.031	0.561	0.00421496426294297
FOS	1.70150607344074e-07	-2.31713587461006	0.188	0.699	0.00436147051805066
TMEM256	1.7129902496627e-07	-0.914611513133548	0.062	0.612	0.00439090790696039
FKBP3	1.72900424592249e-07	-0.961555236523687	0.031	0.556	0.00443195658357313
MGST2	1.7402568583825e-07	-0.902603751207517	0.031	0.538	0.00446080040509186
SOD2	1.74854137774112e-07	-1.36103170057827	0.062	0.597	0.00448203611356381
DAAM1	1.76856434218755e-07	-0.892200920314393	0	0.5	0.00453336097832934
IL1R1	1.79426166632861e-07	-0.92266900522464	0	0.5	0.00459923092930012
FAM177A1	1.83844797060634e-07	-0.858231186695235	0.062	0.59	0.00471249368305523
DPP7	1.83922686532792e-07	-0.772718291584007	0.062	0.613	0.00471449022389507
RNASET2	1.90670565486857e-07	-0.909833307376069	0.031	0.556	0.00488745860512461
ALCAM	1.93748028777661e-07	-0.787832315989774	0.031	0.558	0.0049663432216578
WDR45B	1.95612999414943e-07	-0.8507689766672	0	0.498	0.00501414801400323
COPRS	1.95644769697028e-07	-0.665202061308728	0.031	0.557	0.00501496238164392
TOMM5	1.98295557842194e-07	-0.840102031954888	0.062	0.613	0.00508291003416895
SP140	1.99861516833494e-07	0.702993966138917	0.125	0.014	0.00512305026099296
KRTCAP3	2.04222632712674e-07	-0.794685484707477	0	0.497	0.00523483874432398
HACD3	2.13194943809257e-07	-0.776988727324742	0	0.496	0.00546482599466268
TUT7	2.13194948672972e-07	-0.992820623652093	0	0.496	0.0054648261193343
TRIB1	2.19385151508671e-07	-1.262527518901	0	0.495	0.00562349958862177
CCDC186	2.23921383102589e-07	-0.877159734880936	0.031	0.553	0.00573977681306866
PTTG1IP	2.25747449940838e-07	-0.805468941179296	0	0.495	0.00578658438433349
HIGD2A	2.26609670370537e-07	-0.93025669344557	0.094	0.614	0.00580868568060798
HOMER2	2.28994566919628e-07	-0.927824077208658	0	0.494	0.00586981773385082
TMEM248	2.28994569894347e-07	-0.783984925845584	0	0.494	0.00586981781010179
CMPK1	2.31516687646722e-07	-0.677467510384584	0.125	0.686	0.00593446725444842
RAB1A	2.37925894607096e-07	-0.511737016874496	0.031	0.553	0.0060987544564637
KDELR2	2.38410028374122e-07	-0.804627204039443	0.125	0.67	0.00611116425731387
SPINT1-AS1	2.49437787906356e-07	-0.79375177350159	0	0.492	0.00639383881740363
ERBB3	2.49437789519658e-07	-0.783653511144469	0	0.492	0.00639383885875739
RAB7A	2.53893200189738e-07	-0.743826714574078	0.062	0.607	0.00650804440046355
NR2F6	2.56632718494223e-07	-0.817760467084909	0	0.492	0.00657826647316243
ATP6AP1	2.64026324045856e-07	-0.799767380950602	0	0.491	0.00676778676426742
SSR1	2.67799247242692e-07	-0.8467269080865	0	0.491	0.00686449810457193
AFF4	2.67799249831638e-07	-0.831817171342931	0	0.491	0.00686449817093438
SOX4	2.68256495543777e-07	-0.538793947346643	0.031	0.551	0.00687621875027364
AQP3	2.71623823280587e-07	-1.06098787431671	0	0.49	0.0069625334621513
HSP90AA1	2.76207350277467e-07	-1.38964052273021	0.469	0.908	0.00708002300966231
IFI6	2.83414147542418e-07	-1.76470015861908	0	0.489	0.00726475484395479
PRDX3	2.87297861456492e-07	-0.916407155398965	0.094	0.611	0.00736430608271427
IFT57	2.9425142797593e-07	-0.764608489225127	0.062	0.606	0.00754254685330702
VWA1	3.0416203683026e-07	-0.79160322787948	0	0.488	0.00779658549007004
DNAJC3	3.06098515575157e-07	-0.606838550815893	0.031	0.548	0.00784622324973799
ARMCX3	3.10193696885092e-07	-0.761589622086041	0.031	0.546	0.00795119503225557
FKBP4	3.1042831604504e-07	-0.806965429122434	0.062	0.577	0.00795720902518251
TFF3	3.12862166521189e-07	-2.02456572166776	0	0.487	0.00801959591443763
PRKCSH	3.17301131394951e-07	-0.850040876979723	0	0.487	0.00813337990104678
FLNB	3.21800414960173e-07	-0.853211364025942	0	0.486	0.00824871003667412
NDUFA7	3.24872887805033e-07	-1.11016511716414	0.094	0.615	0.00832746673310642
EEF1A2	3.26360743897362e-07	-2.05857430343318	0	0.486	0.00836560494832108
KDM5B	3.26360773056013e-07	-0.83284877340696	0	0.486	0.00836560569574477
CTSZ	3.30983005625832e-07	-0.813934300495265	0	0.486	0.00848408738320695
AMACR	3.30983013013539e-07	-1.98296111006995	0	0.486	0.00848408757257605
FAM120A	3.3234867540516e-07	-0.932826325809741	0.031	0.526	0.00851909359666047
COPS9	3.34130223429319e-07	-0.833753196761647	0.094	0.648	0.00856476001716374
MAFF	3.40416331084362e-07	-1.28498628002358	0	0.485	0.00872589181468546
CPE	3.40416335420123e-07	-1.62010396281711	0	0.485	0.00872589192582402
HIST1H2AC	3.42623754591068e-07	-1.16058254340814	0.031	0.539	0.00878247470143284
BCAP29	3.45229024553494e-07	-0.79183365537457	0	0.485	0.0088492555863797
SDCBP	3.4585585741647e-07	-1.06810857694695	0.062	0.56	0.00886532319315637
RTN3	3.49397166753508e-07	-0.805388665655721	0.031	0.524	0.00895609757539268
CYB561	3.50106870618488e-07	-0.748561846503563	0	0.484	0.00897428941456369
CHID1	3.55050672128205e-07	-0.71871957908327	0	0.484	0.00910101387866229
TUSC3	3.60061328216258e-07	-0.85724571594311	0	0.484	0.00922945202616735
DYNLRB1	3.68895015496812e-07	-0.509989647586128	0.125	0.683	0.00945588593222979
ATP6AP2	3.70790848041749e-07	-0.825418524452538	0.031	0.523	0.00950448180785415
TJP1	3.80789556949188e-07	-0.773348222164216	0	0.483	0.00976077871327854
TGIF1	3.91577541965664e-07	-0.957051994880029	0	0.482	0.0100373071332059
PIGP	4.14038049363968e-07	-0.741003912186319	0	0.481	0.0106130373193466
SURF4	4.14038066334919e-07	-0.753470686857672	0	0.481	0.010613037754363
RNF7	4.14477887196124e-07	-0.867820728464345	0.094	0.625	0.0106243116824983
RSRP1	4.19930520599297e-07	-0.657983824842551	0.062	0.592	0.0107640790345218
LMNA	4.25951136217631e-07	-0.976759743117465	0.031	0.539	0.0109184054746665
ARFGEF3	4.31687611833222e-07	-0.956136177654016	0	0.48	0.011065448554121
DANCR	4.35204801145928e-07	-0.972771356452169	0.031	0.532	0.0111556046677736
IGFBP2	4.38157910542822e-07	-1.18727543884879	0.031	0.539	0.0112313017209441
TXNIP	4.38710257585277e-07	-1.06597824613179	0.062	0.587	0.0112454600326834
CYHR1	4.50046370350024e-07	-0.520395664895153	0.031	0.538	0.0115360386111822
SCCPDH	4.55545135626711e-07	-0.878490177254799	0.031	0.53	0.0116769884615195
ACTN4	4.69171815145463e-07	-0.882145768438432	0	0.478	0.0120262811376237
NDUFC2	4.69242159280679e-07	-0.932336526477713	0.125	0.697	0.0120280842688416
COPB2	4.77774906382798e-07	-0.851090641165495	0.031	0.534	0.0122468041753103
TMC5	4.82344728927751e-07	-0.776736957373483	0	0.477	0.0123639424366051
DEGS1	4.82344730436885e-07	-0.832316808081723	0	0.477	0.0123639424752887
EMP2	5.02769973138799e-07	-0.803256915885912	0	0.476	0.0128875027214668
BSG	5.12698255769828e-07	-0.734146977093759	0.062	0.59	0.013141994390148
RERE	5.15522028977305e-07	-0.896093809382608	0.031	0.517	0.0132143761687752
DNAJA1	5.22752766535097e-07	-0.793919432307177	0.188	0.746	0.0133997216645941
FERMT3	5.31257947262855e-07	1.02636160844213	0.188	0.032	0.0136177349621888
ZBTB16	5.31294666998101e-07	-1.04341401950856	0	0.475	0.0136186761991623
ABHD2	5.36713667301582e-07	-1.1897215085856	0.062	0.551	0.0137575814339415
CUTA	5.38146705068574e-07	-0.394527770427211	0.125	0.676	0.0137943144910228
MMP24OS	5.47442378804121e-07	-0.85070575202238	0.031	0.529	0.014032590495886
FMC1	5.53411180848511e-07	-0.674533045260073	0.031	0.533	0.0141855887986899
GLUL	5.53697905949663e-07	-0.911238113507421	0	0.474	0.0141929384232077
VAMP8	5.55502892723548e-07	-0.634205219099286	0.125	0.657	0.0142392056491827
EVI2B	5.72112129794814e-07	1.0548320331336	0.188	0.031	0.0146649502230305
ITM2B	5.75628240991514e-07	-1.21374407896707	0.188	0.75	0.0147550787013355
ALDH6A1	5.84978653653713e-07	-0.850424533622277	0	0.472	0.0149947578291056
NEU1	5.9305912201881e-07	-0.815439686523991	0	0.472	0.0152018844747082
GCSH	6.0124630909156e-07	-0.737941844605015	0	0.472	0.015411746640944
MT-ND2	6.12656304518139e-07	-1.18306318126677	0.781	0.917	0.0157042190537134
SKAP1	6.12833790021361e-07	0.715794304377896	0.188	0.032	0.0157087685396175
PCBD1	6.19750534280866e-07	-0.62729029900062	0.125	0.68	0.0158860654452214
GAMT	6.26461913700397e-07	-0.79186161389045	0	0.471	0.0160580982338823
RAB27B	6.26461917568665e-07	-0.826742760060843	0	0.471	0.0160580983330376
NCF1	6.33709933353979e-07	1.05252734132246	0.156	0.023	0.0162438867216625
C3orf14	6.35089691555484e-07	-0.859225462385615	0	0.47	0.0162792540636417
TMED7	6.37168766649293e-07	-0.768442457143989	0.031	0.512	0.0163325469955213
CALR	6.54234084968374e-07	-1.12286360028473	0.188	0.698	0.0167699822999943
MRPL36	6.79961577024981e-07	-0.785319496877476	0	0.469	0.0174294551038813
LAMP2	6.80202095031247e-07	-0.644987353246733	0.031	0.529	0.017435620301936
NFIC	6.80504431922799e-07	-0.380743910012384	0.031	0.529	0.0174433701034771
C11orf1	6.89292783036713e-07	-0.766128948084233	0	0.468	0.0176686419075801
TXNDC12	6.9874637760058e-07	-0.660420032417224	0	0.468	0.0179109658970357
SLC45A3	6.98746409779642e-07	-1.73853359877875	0	0.468	0.0179109667218816
CD24	7.13598461674293e-07	-0.871657530377396	0.062	0.581	0.0182916693680972
FCGRT	7.2323467998434e-07	-0.776395315189693	0.031	0.508	0.0185386745520386
ERLEC1	7.27857174438457e-07	-0.833442400435635	0	0.467	0.018657162952381
FNBP1L	7.37815964226138e-07	-0.760958979026344	0	0.467	0.0189124366110086
SPTSSA	7.47905007169027e-07	-0.72830801682684	0	0.466	0.0191710490487637
PRSS23	7.78970004677061e-07	-1.75670357540532	0	0.466	0.0199673381298871
BAD	7.81948281109907e-07	-0.676624425346963	0.031	0.524	0.0200436802896903
FDFT1	7.86194942571644e-07	-0.85376018148243	0.031	0.524	0.020152534962939
METRN	7.89596432730041e-07	-0.846198500160134	0	0.465	0.0202397253601692
TMEM50B	7.89596439957062e-07	-0.686868488755484	0	0.465	0.0202397255454194
MAGED2	7.93489107891741e-07	-0.598674239485631	0.062	0.582	0.020339506302589
BEX3	8.14024156542205e-07	-0.661650700816679	0.125	0.661	0.0208658812046463
VKORC1	8.15024690789642e-07	-0.750179688645153	0.031	0.506	0.0208915278990109
ACLY	8.22314077870221e-07	-0.939191370216534	0	0.464	0.0210783767580474
KRTCAP2	8.30202294286427e-07	-0.673811256039174	0.125	0.684	0.021280575409444
FAM162A	8.30685492821812e-07	-1.07141612640315	0.094	0.6	0.0212929612375015
C8orf82	8.33505156544748e-07	-0.918661796609135	0	0.464	0.0213652376777115
HES4	8.69078727373678e-07	-0.802047243992806	0.031	0.522	0.0222770950187695
TMEM165	8.91680214689867e-07	-0.732902132429745	0	0.462	0.0228564389431454
MT-CO2	8.92712698044995e-07	-1.04049179490343	0.719	0.946	0.0228829045889873
HIST1H1C	8.9489412912765e-07	-1.20658173980982	0.031	0.519	0.022938821211929
MIEN1	9.22613735423539e-07	-0.701859783889237	0.062	0.556	0.0236493578801116
AP1M2	9.28427739541726e-07	-0.779633956685145	0	0.461	0.0237983882476731
PLA2G12A	9.46348028038309e-07	-0.864872502364209	0.031	0.502	0.024257739002706
SRSF8	9.53725759725553e-07	-0.795867022916122	0	0.461	0.0244468523990451
MT-ATP6	9.54426987323911e-07	-1.05290256383466	0.812	0.972	0.0244648269660738
CCDC47	9.84458439422321e-07	-0.518605544810803	0.031	0.52	0.0252346231777124
TUFM	1.0100437746685e-06	-0.620383731410486	0.094	0.632	0.0258904520760778
MICOS10	1.01154974517471e-06	-0.969246886421134	0.156	0.72	0.0259290546180633
PSMB5	1.01161418770211e-06	-0.721860280064708	0.094	0.604	0.0259307064733682
TMED2	1.01414220909323e-06	-0.715015020455261	0.125	0.657	0.0259955072456868
DYNC1I2	1.01969573332006e-06	-0.831669787310791	0.031	0.503	0.0261378607321931
GK5	1.03363449029514e-06	-0.790963661343147	0	0.459	0.0264951528897353
TPM4	1.04609243309667e-06	-0.926727266259996	0.094	0.618	0.026814487337567
IGLC1	1.05948222727015e-06	6.79796705070823	0.156	0.024	0.0271577079316157
COX16	1.06072661694774e-06	-0.527429109500014	0.094	0.605	0.0271896053722214
ZFHX3	1.06166452189468e-06	-0.725408544605274	0	0.458	0.0272136466897264
GLRX2	1.07022407084969e-06	-1.06193964417725	0.031	0.507	0.02743305360809
GNL3	1.07574175734925e-06	-0.51560456819743	0.062	0.567	0.0275744884661333
BSCL2	1.0759505524731e-06	-0.698957384532801	0	0.458	0.0275798405115429
PDXDC1	1.09042023816363e-06	-0.783683908687756	0	0.457	0.0279507419648483
NDUFC1	1.09184492565176e-06	-0.874033525145013	0.125	0.677	0.0279872609792316
SURF1	1.09709052887154e-06	-0.744700373952508	0.031	0.501	0.0281217215265642
RHEB	1.11439097912778e-06	-0.512234150459163	0.094	0.633	0.0285651839679824
SELENOS	1.1290923950981e-06	-0.452419008810361	0.062	0.577	0.0289420253635495
BACE2	1.13436490919997e-06	-0.569844084607411	0.031	0.517	0.0290771757175229
PLPP5	1.15867985313419e-06	-0.57888944960936	0.062	0.572	0.0297004406753888
PART1	1.16560239807313e-06	-0.862956000448666	0	0.456	0.0298778862698085
TMEM9	1.18122184417726e-06	-0.680495845100446	0	0.455	0.0302782595317957
ZKSCAN1	1.19135016647348e-06	-0.597163623301558	0.062	0.547	0.0305378788172146
RAMP1	1.19704126537161e-06	-1.24533829837124	0	0.455	0.0306837587552706
ATRAID	1.21083749489609e-06	-0.640469602950369	0.094	0.604	0.0310373975066715
TMX2	1.21306295601084e-06	-0.656066056566892	0	0.455	0.0310944427514258
GRN	1.21533158197864e-06	-0.410773882143083	0.031	0.515	0.0311525944408585
MDH2	1.22155851387363e-06	-1.08343423840278	0.125	0.64	0.0313122093861229
ATXN7L3B	1.22928940729537e-06	-0.696496294481385	0	0.454	0.0315103753772022
PCCA-DT	1.22928944028276e-06	-1.05760215104634	0	0.454	0.0315103762227681
ASH1L	1.23249313673698e-06	-0.815023711924157	0.031	0.496	0.0315924965739791
ATP8B1	1.24572315147486e-06	-0.656338176169858	0	0.454	0.0319316215417551
CALU	1.25208924128122e-06	-0.594134675751496	0.031	0.514	0.0320948035217615
PBX1	1.26236672907985e-06	-0.755359164808702	0	0.454	0.0323582463665038
CERS2	1.31358174321036e-06	-0.628971078486285	0	0.453	0.033671040823711
PGM3	1.33109020064546e-06	-0.779912315858005	0	0.452	0.0341198351131451
CFAP36	1.33109020855004e-06	-0.719923614231514	0	0.452	0.0341198353157631
NUCB2	1.3408312090977e-06	-0.902383520226456	0.062	0.542	0.0343695263828013
XBP1	1.35063342849261e-06	-0.999953336503093	0.156	0.706	0.0346207866725511
GGCT	1.36425980469777e-06	-0.428094594090174	0.062	0.559	0.034970071573818
H1FX	1.38145748107677e-06	-0.875022158475121	0.125	0.671	0.0354108996124408
SH3YL1	1.40337937298039e-06	-0.762962968279813	0	0.451	0.0359728234676064
FLYWCH2	1.40337939375729e-06	-0.756685896054154	0	0.451	0.0359728240001807
COPG1	1.40337940622342e-06	-0.795783605872009	0	0.451	0.035972824319725
YIPF3	1.42658456871184e-06	-0.583296670597711	0.062	0.563	0.0365676422497907
LAMTOR4	1.43195504664662e-06	-0.618588590041564	0.125	0.686	0.0367053037106927
ZRANB2	1.45314293969275e-06	-0.799225114307668	0.031	0.494	0.0372484129731442
DDOST	1.46142522665565e-06	-0.403030795677809	0.031	0.51	0.0374607128348643
CTNNA1	1.47135421816158e-06	-0.469696850789468	0.031	0.51	0.0377152226741359
SF3B2	1.4735224769524e-06	-0.87967506053472	0.031	0.494	0.0377708016517209
RABAC1	1.54048611176713e-06	-0.673323355065209	0.094	0.599	0.0394872805029268
RHOH	1.5634352730987e-06	1.9057850152287	0.219	0.045	0.040075536355339
TRAM1	1.57947839672957e-06	-0.603318476986737	0.062	0.566	0.040486769743369
PGRMC1	1.58606564020612e-06	-0.495554278019494	0.062	0.546	0.0406556205554035
SNX22	1.58760607826537e-06	1.04630726804898	0.125	0.016	0.0406951066041763
DGCR6L	1.62202259259807e-06	-0.688986889973931	0	0.448	0.0415773051160664
MT1X	1.62671897243771e-06	-1.21302556340002	0.094	0.607	0.0416976874204959
STAP2	1.66512226680501e-06	-0.711942499968171	0	0.447	0.0426820790650128
SEMA3C	1.66512228146348e-06	-1.06899782754021	0	0.447	0.0426820794407533
LIMCH1	1.68708005147036e-06	-0.822241645061957	0	0.447	0.0432449229593398
EAPP	1.68708006631186e-06	-0.692745490479502	0	0.447	0.0432449233397719
GATA2	1.68708007125902e-06	-0.825986142380619	0	0.447	0.0432449234665825
GUCY1A1	1.68708011083634e-06	-0.958366606349924	0	0.447	0.0432449244810678
SPAG16	1.69133577705139e-06	-0.878017955496505	0.031	0.491	0.0433540099731583
ADH5	1.69230609898005e-06	-0.837622445146172	0.062	0.554	0.0433788822351557
ZNF428	1.7093142454635e-06	-0.774333916220079	0	0.446	0.043814852053966
PET100	1.71738734675908e-06	-0.546663539083437	0.094	0.614	0.0440217898594754
BEX4	1.73889638867776e-06	-0.834037773336195	0.062	0.54	0.044573131130977
EIF1AX	1.75102479715167e-06	-0.504963752419592	0.125	0.683	0.0448840186253887
SNHG19	1.774226871339e-06	-1.15533871118531	0.031	0.495	0.0454787573930325
PPT1	1.82474700454958e-06	-0.594231501743438	0	0.445	0.0467737399676194
ARHGAP5	1.82474700987826e-06	-0.766668661700959	0	0.445	0.0467737401042093
COPB1	1.82727691644776e-06	-0.600970331782656	0.031	0.504	0.0468385891993055
MSRB2	1.8487098765672e-06	-0.646229664900681	0	0.444	0.0473879802660471
MESD	1.86031492141527e-06	-0.687337122052537	0.031	0.488	0.0476854523806375
TMEM14B	1.86899473086154e-06	-0.437383448581954	0.094	0.625	0.0479079419361738
PSMB7	1.88209346651331e-06	-0.606269968263227	0.094	0.61	0.0482437018271357
GLUD1	1.92206335899541e-06	-0.888120349300181	0.062	0.537	0.0492682500811292
SYNGR2	1.93348006066439e-06	-0.507596559859248	0.094	0.595	0.0495608943950102
SELENOF	1.93950039026179e-06	-0.613466850240858	0.094	0.591	0.0497152135035804
MARCH5	1.94759984632184e-06	-0.657896312390414	0	0.443	0.0499228268607676
SAR1B	1.95703485603032e-06	-0.525756110444628	0.062	0.563	0.0501646744646251
DAZAP2	1.95776502252215e-06	-0.622485906905411	0.062	0.558	0.0501833908223103
TM9SF1	1.97310018666946e-06	-0.581431923010498	0	0.443	0.0505764770848982
TXN	1.97506600476098e-06	-1.25627473630607	0.25	0.803	0.0506268669000381
TIMM13	1.98295153766267e-06	-0.875740359390937	0.125	0.623	0.0508289967649072
CMAS	1.99891900950302e-06	-0.645407393922098	0	0.442	0.0512382909705908
CTTN	2.01356657565311e-06	-0.587755461903231	0.031	0.501	0.0516137520337161
MPST	2.01706127692941e-06	-0.525368407046248	0.031	0.501	0.0517033317115315
MRPS26	2.02287305668996e-06	-0.455480734326139	0.062	0.561	0.0518523050621338
ACSL1	2.02506015632719e-06	-0.80399654293519	0	0.442	0.0519083669871348
MT-ND4	2.0300143762151e-06	-0.99571632247115	0.75	0.942	0.0520353585055215
PSAP	2.04731991659525e-06	-0.535440401632677	0.094	0.621	0.052478951422086
C1orf116	2.05152740697028e-06	-0.792358524677394	0	0.442	0.0525868020228691
ZNF217	2.0783247326746e-06	-0.831606380436465	0	0.441	0.0532736978726481
FASN	2.07840021654581e-06	-0.940942542129075	0.031	0.499	0.0532756327507187
CCNL1	2.09403924068703e-06	-0.692024135756199	0.094	0.616	0.0536765078565307
IQGAP2	2.11889981308648e-06	-0.870740110700835	0.031	0.482	0.0543137589088457
TM7SF2	2.13336775252456e-06	-0.846445813583767	0.031	0.483	0.0546846156004622
PSMA4	2.14232654074848e-06	-0.874160857624019	0.125	0.665	0.0549142562190058
UTRN	2.14606909624367e-06	-0.896324784870805	0.031	0.482	0.055010189144014
RNF11	2.16073587879548e-06	-0.693913912762453	0	0.44	0.0553861427811647
FIS1	2.16102138565276e-06	-0.756811354815075	0.156	0.7	0.0553934611784371
COPS6	2.1620593542555e-06	-0.391302123553716	0.062	0.559	0.0554200674276311
TBC1D10C	2.17309979928176e-06	0.727350080061277	0.156	0.024	0.0557030671549893
SBDS	2.18104867610756e-06	-0.616541692157006	0.094	0.61	0.0559068207146652
KRT10	2.18139403749321e-06	-0.761993524402407	0.156	0.69	0.0559156733630634
ZNF652	2.18889266340665e-06	-0.686013473734844	0	0.44	0.0561078856411026
RCSD1	2.21976033395167e-06	1.509968717145	0.125	0.016	0.0568991166401833
CIR1	2.23756854645455e-06	-0.768659121870457	0.031	0.483	0.0573555945512694
MLEC	2.25999272376203e-06	-0.515291047095999	0.094	0.619	0.0579303934881921
WIPI2	2.27547943054938e-06	-0.67383454879911	0	0.439	0.0583273642432721
TMEM179B	2.29381751884511e-06	-0.457665815997959	0.062	0.554	0.0587974244605567
FSTL1	2.33500950588359e-06	-0.837805133301085	0	0.438	0.0598532986643142
UQCC3	2.36546075313613e-06	-0.292871997453014	0.031	0.498	0.0606338554851384
EEF1A1	2.37065115516105e-06	0.839454938044066	1	0.995	0.0607669010602431
ANKRD37	2.374566333647e-06	-0.749139163519236	0.031	0.498	0.0608672588303735
HSBP1L1	2.39602390727985e-06	-0.655140599907266	0	0.438	0.0614172808153045
MRPL43	2.41978287064054e-06	-0.650530353525437	0.062	0.542	0.062026294323129
CCPG1	2.44105597601524e-06	-0.532525161214408	0.031	0.497	0.0625715878331987
SLC4A4	2.45855799145321e-06	-1.31917666572541	0	0.437	0.0630202169949202
COX7A2L	2.45869012525786e-06	-0.585890671315037	0.156	0.699	0.0630236039807348
TFG	2.48318563624543e-06	-0.334491961384153	0.031	0.497	0.0636514974138792
CANT1	2.49040598678061e-06	-0.713008903045561	0	0.437	0.0638365766591473
AKR1A1	2.5033428862069e-06	-0.517115850017665	0.094	0.607	0.0641681882021415
CHMP2B	2.51604502322874e-06	-0.63874832952877	0.062	0.553	0.0644937820804224
GATAD1	2.51892881097324e-06	-0.546672612623776	0.031	0.496	0.0645677022116772
SC5D	2.5279006493891e-06	-0.735089672148765	0.031	0.482	0.0647976773457909
POLR2L	2.54949569284187e-06	-0.916303586384748	0.188	0.732	0.0653512230946157
TUG1	2.5810268708989e-06	-0.739275590671807	0.031	0.48	0.0661594617817514
SSR2	2.60659569290908e-06	-0.861208372799348	0.156	0.693	0.0668148673963386
SNF8	2.61909389935294e-06	-0.445601218842229	0.031	0.495	0.0671352339221139
JAGN1	2.62036116181467e-06	-0.703552397421007	0.031	0.493	0.0671677176607955
CENPX	2.62957425613053e-06	-0.873006123700968	0.125	0.622	0.067403876907394
RAB5C	2.69019323909021e-06	-0.462010617508332	0.031	0.494	0.0689577232975993
GADD45B	2.69735743424818e-06	-1.33255602858765	0.062	0.528	0.0691413631120836
KLF4	2.73763867089972e-06	-0.986138003026572	0.031	0.492	0.0701738920511726
ERGIC3	2.77239868776225e-06	-0.695708918103826	0.062	0.55	0.0710648955634098
DNAJC19	2.78673495560806e-06	-0.656014145235965	0.031	0.492	0.0714323771171014
NBL1	2.79530569753504e-06	-1.05541441594864	0	0.434	0.0716520709449158
PATJ	2.94196112502337e-06	-0.626524564005484	0	0.432	0.075411289517724
ECI1	2.95456445295014e-06	-0.358139002784769	0.062	0.551	0.075734350622471
RNF13	2.97615205531692e-06	-0.392923677383424	0.031	0.492	0.0762877056339386
BAIAP2	2.97975564204599e-06	-0.713312385502682	0	0.432	0.0763800763725649
HADHA	2.9838105867281e-06	-0.345052508172968	0.062	0.537	0.0764840167696013
ERGIC1	3.0168556244283e-06	-0.51801910652642	0.094	0.602	0.0773310602209707
MTHFD2L	3.01801301603961e-06	-0.662800154214344	0	0.432	0.0773607276401433
PFN2	3.09593779332618e-06	-0.786397829574002	0	0.431	0.0793581734563298
HSPA5	3.10592532108053e-06	-0.686416796586067	0.125	0.639	0.0796141837552572
TBL1XR1	3.12209901073932e-06	-0.511333440501824	0.062	0.55	0.080028763942281
CTSF	3.17577915105812e-06	-0.630782399098163	0	0.431	0.0814047469790728
IER3	3.1757791690641e-06	-1.24451494461029	0	0.431	0.0814047474406201
HIPK2	3.21232037396272e-06	-0.779814537392106	0.031	0.474	0.0823414081457865
PRKAR2A	3.21643246030221e-06	-0.667050040279162	0	0.43	0.0824468132549265
DCTN3	3.22573868712231e-06	-0.890198908187166	0.094	0.566	0.0826853597670061
GADD45G	3.2575818254322e-06	-1.02659828391084	0	0.43	0.0835015949313037
C12orf57	3.2849202258422e-06	-0.810857151459163	0.188	0.722	0.0842023601490131
EMC3	3.30092455591502e-06	-0.669584040579531	0.031	0.479	0.0846125991417697
PLPP1	3.31177564849133e-06	-0.996404446992386	0.031	0.487	0.0848907451977782
MINDY2	3.34139137877775e-06	-0.663759931105763	0	0.429	0.0856498852122101
LTBP3	3.42725455852509e-06	-0.625625238624488	0	0.429	0.0878508160986737
IL6ST	3.42725464560837e-06	-0.857872582589666	0	0.429	0.0878508183308792
RNF187	3.43015870022082e-06	-0.788265360216043	0.031	0.483	0.0879252579627603
CHMP5	3.47661291786406e-06	-0.48531665400486	0.125	0.65	0.0891160189236095
GNAQ	3.51521913251537e-06	-0.736157491464961	0	0.428	0.0901056120237665
ANG	3.51521919197923e-06	-0.679426390310107	0	0.428	0.0901056135480035
DRAP1	3.54174993144169e-06	-0.549397921526215	0.094	0.602	0.0907856759926448
RNF5	3.56000457315392e-06	-0.714468111249218	0	0.428	0.0912535972236545
USP47	3.56000459321396e-06	-0.746439727178219	0	0.428	0.0912535977378534
GALNT7	3.6053337467927e-06	-0.726013757682616	0	0.427	0.0924155199315373
HES1	3.60533375694347e-06	-1.92123837664514	0	0.427	0.092415520191732
CTBS	3.65121286298606e-06	-0.661401146502721	0	0.427	0.0935915393169216
CCNG1	3.7140607375168e-06	-0.737679522032641	0.031	0.475	0.0952025188847682
ENY2	3.77612054925499e-06	-0.404468848195745	0.094	0.595	0.0967932980390531
SERINC3	3.85198181515905e-06	-0.391501271986845	0.031	0.485	0.098737849867972
POLR2K	3.86242208347055e-06	-0.549865910224847	0.094	0.58	0.0990054652656005
PEBP1	3.89475458657852e-06	-0.880588924611245	0.281	0.814	0.0998342443177673
NR2F2	3.93839566620437e-06	-0.719272565772268	0	0.425	0.100952896111817
SLC25A4	3.95970619899772e-06	-0.488762313924795	0.031	0.484	0.101499148998908
CAB39L	3.98830546536066e-06	-0.735078373391617	0	0.425	0.10223223399359
LTBR	3.98830547652821e-06	-0.573311705067647	0	0.425	0.102232234279848
IPO7	3.98830552119847e-06	-0.673703882840207	0	0.425	0.10223223542488
UCP2	4.01072186260114e-06	1.90850439925467	0.25	0.062	0.102806833504055
DDRGK1	4.02423233141917e-06	-0.557971143650952	0.031	0.483	0.103153147351268
AIG1	4.0810870936046e-06	-0.318278587248737	0.031	0.484	0.104610505470367
ATP6V1D	4.10316784463015e-06	-0.655690563588095	0.031	0.482	0.105176501361405
EMC10	4.14167785469658e-06	-0.607219176464561	0	0.424	0.106163628449437
SEL1L	4.18798507971037e-06	-0.773317335438719	0.031	0.483	0.107350621548216
STXBP6	4.19403942574922e-06	-0.700307018518113	0	0.423	0.10750581260023
PRKCI	4.19403943746072e-06	-0.657568707124992	0	0.423	0.107505812900431
TSTD1	4.258219582036e-06	-0.665485608159407	0.219	0.74	0.109150942546329
PAWR	4.29656605592728e-06	-0.459262853217172	0.062	0.525	0.110133877711584
RAB3IP	4.35493671171224e-06	-0.632789959160904	0	0.422	0.11163009273132
EMC7	4.43424584321093e-06	-0.421247485477236	0.031	0.482	0.113663023699026
AP2M1	4.4418910001876e-06	-0.511461946638084	0.062	0.537	0.113858992007809
ANKH	4.48529413387059e-06	-0.728781522627947	0.031	0.48	0.114971544533505
CAMTA1	4.50619367796416e-06	-0.568358520017509	0.062	0.539	0.115507262547255
UNC50	4.52170593533005e-06	-0.535226357505475	0	0.421	0.115904888240315
NECTIN2	4.57863551084578e-06	-0.641263767397656	0	0.421	0.11736416404951
NET1	4.5786355235701e-06	-0.744138441007134	0	0.421	0.117364164375672
CFL1	4.58391645190669e-06	-0.498849297205576	0.25	0.822	0.117499530411724
TM9SF2	4.62433656389248e-06	-0.399104534101949	0.062	0.54	0.118535619142256
ECHDC2	4.64821311346786e-06	-0.418362823940315	0.031	0.481	0.119147646737522
VEGFA	4.69455012773096e-06	-0.93472176220634	0	0.42	0.120335403424128
NMRAL1	4.81325767822275e-06	-0.635233745380551	0	0.42	0.123378234065884
DMAC1	4.84287098590773e-06	-0.489516569861104	0.031	0.479	0.124137311981773
PSMC2	4.87367872344987e-06	-0.637940938256087	0	0.419	0.124927006718191
USO1	4.9966955583948e-06	-0.636980279841008	0	0.419	0.128080297248334
ECHS1	5.05404223490184e-06	-0.585638322292208	0.125	0.6	0.129550264607239
SLC35A3	5.08326425934269e-06	-0.322840071707688	0.031	0.479	0.130299312759731
GABARAPL1	5.12266719733665e-06	-0.584295134661997	0	0.418	0.13130932826933
ZNHIT1	5.12832859323315e-06	-0.425120105424218	0.125	0.628	0.131454446830345
TMEM208	5.13020225429044e-06	-0.643019519844949	0.062	0.517	0.131502474384227
YIPF6	5.14185255979763e-06	-0.334179384802195	0.031	0.478	0.131801106665293
PODXL2	5.18678221882105e-06	-0.82460112654856	0	0.418	0.13295278861504
SLC38A2	5.19948077120647e-06	-0.817904112699636	0.031	0.47	0.133278290608336
TECR	5.22577077455137e-06	-0.411031868068485	0.062	0.537	0.133952182264075
LINC00963	5.31731247282782e-06	-0.682776845291807	0	0.417	0.136298670615995
ERG28	5.33787019709889e-06	-0.330790092023283	0.031	0.477	0.136825626762236
TRAPPC4	5.42568214522839e-06	-0.720416897786473	0.031	0.472	0.139076510428639
NDUFS6	5.47790031859161e-06	-0.552916106856704	0.125	0.647	0.140415018866459
IVD	5.5189906477561e-06	-0.602938018198567	0	0.416	0.141468287273932
NUDT4	5.5702162318352e-06	-0.701539585311267	0.125	0.631	0.142781352670632
TTC19	5.5878210056372e-06	-0.568233153225042	0	0.416	0.143232615837498
P4HTM	5.59910178373661e-06	-0.688900241644535	0.031	0.462	0.143521776022521
H2AFY	5.62057591328262e-06	-0.634915892935844	0.094	0.565	0.144072222385173
ZFYVE21	5.72794219609174e-06	-0.620267827554838	0	0.415	0.14682434231242
ALDH9A1	5.7380373052025e-06	-0.775824475661565	0.031	0.47	0.147083110244256
PRSS8	5.87140605291495e-06	-0.597369855407895	0	0.415	0.150501751354369
TGOLN2	5.90113446689196e-06	-0.727800078030011	0.062	0.502	0.151263779789842
YWHAE	5.90899690439651e-06	-0.598654280477292	0.219	0.752	0.151465317650396
SERTAD1	5.94441511586398e-06	-0.84823665606715	0	0.414	0.152373192664941
ATP1B3	5.99022835264126e-06	-0.54266505254267	0.031	0.473	0.153547523363254
MT-ND3	6.03130712986225e-06	-0.948443009653186	0.812	0.938	0.154600495659759
CDK2AP1	6.05711216891215e-06	-0.380415440050097	0.031	0.474	0.155261956225725
NDFIP2	6.16866561298482e-06	-0.553739707441408	0	0.413	0.15812140565764
PM20D2	6.1686656804425e-06	-0.744547851356881	0	0.413	0.158121407386783
ACAA1	6.24256465713879e-06	-0.796906487134355	0.094	0.562	0.160015659856439
TARDBP	6.24518967377371e-06	-0.596087661654741	0	0.413	0.160082946907842
PTGR1	6.24518969083572e-06	-0.744437171504823	0	0.413	0.160082947345192
CASC4	6.32261721316388e-06	-0.727702776942461	0	0.413	0.16206764702503
RCAN3	6.34732722723504e-06	-1.12327095925289	0.031	0.452	0.162701038815716
TAX1BP1	6.35609687014191e-06	-0.505807428847006	0.156	0.672	0.162925831072347
NAA10	6.36263753674834e-06	-0.772098233858166	0.031	0.458	0.16309348797947
WASL	6.40095822839187e-06	-0.627154757729442	0	0.412	0.164075762268369
PDIA4	6.57752135090312e-06	-0.474843006360677	0.031	0.471	0.1686016047877
CBR3-AS1	6.64156543671338e-06	-0.603662454239054	0	0.411	0.170243246839274
BET1	6.64156550904625e-06	-0.662684215457052	0	0.411	0.170243248693383
HSPA9	6.67529229535591e-06	-0.723815095159442	0.125	0.61	0.171107767406858
SEC22B	6.70528662144338e-06	-0.632519718807817	0.031	0.468	0.171876611967458
MCFD2	6.71428852957954e-06	-0.437038380726993	0.031	0.471	0.172107357878712
POLR2I	6.73898500116774e-06	-0.723070636572871	0.062	0.512	0.172740402534933
ARHGAP6	6.79677438576461e-06	-0.40472086442393	0.031	0.471	0.174221717830304
TRPM8	6.8067283080775e-06	-0.973279248535342	0	0.411	0.174476866720951
IER2	6.86281351326422e-06	-1.22464936954505	0.156	0.629	0.175914498785502
DMXL1	6.89076898416022e-06	-0.6969284709881	0	0.41	0.176631081370979
RAD50	6.97579702716841e-06	-0.632793176404003	0	0.41	0.178810605197408
ATP5MC1	7.08726605540399e-06	-0.79924325438959	0.156	0.637	0.18166789079817
SSB	7.09093736829248e-06	-0.463072727231699	0.125	0.612	0.181761997561441
PSMD11	7.27638689379822e-06	-0.73546618395158	0.062	0.51	0.18651562524873
RER1	7.28050476569243e-06	-0.721061507319547	0.094	0.575	0.186621178658994
SORBS2	7.4161353841301e-06	-0.619266832173128	0	0.408	0.190097798301407
PLXNB2	7.41613540419902e-06	-0.539366633341411	0	0.408	0.190097798815833
AMD1	7.49839965985797e-06	-0.801290765477416	0.156	0.623	0.192206478481139
COPZ1	7.58649553892417e-06	-0.513183828871042	0.094	0.582	0.194464640149243
DYNLL2	7.69290734498784e-06	-0.71176978002428	0	0.407	0.197192293974073
PTPRC	7.70791731355658e-06	1.51623827160748	0.281	0.078	0.197577044498396
REEP5	7.77686795832136e-06	-0.568989631253336	0.125	0.614	0.199344456375651
NECAB3	7.78732943257766e-06	-0.641198140020121	0	0.407	0.199612615345263
FUCA1	7.78732949562633e-06	-0.563291358663394	0	0.407	0.19961261696139
FBP1	7.78732964273985e-06	-0.762337269065152	0	0.407	0.199612620732351
SECISBP2	7.80523361244396e-06	-0.699832134539842	0.031	0.454	0.200071553187776
MAP7	7.88285425791614e-06	-0.59959948396476	0	0.407	0.202061203193164
SOX9	7.88285442799273e-06	-0.911443204929249	0	0.407	0.202061207552738
ARF4	7.9982652960854e-06	-0.383423057691363	0.156	0.668	0.205019534334557
FAM114A1	8.0772599568535e-06	-0.614502800148234	0	0.406	0.207044404474026
ACTN1	8.0772599568535e-06	-0.663709500922324	0	0.406	0.207044404474026
EPHX1	8.17616559676062e-06	-0.609624660991453	0	0.406	0.209579652741765
ORMDL2	8.29721656275998e-06	-0.619067787571366	0.031	0.451	0.212682552153227
AKT1	8.31154919837954e-06	-0.547010906265862	0.062	0.508	0.213049940602063
RCN2	8.3562474693703e-06	-0.517315504131362	0.062	0.51	0.214195691382369
KIF5C	8.37744557985068e-06	-0.68918894122793	0	0.405	0.214739062548312
MAGT1	8.37744557985068e-06	-0.573836318603107	0	0.405	0.214739062548312
TMEM30B	8.37744560236759e-06	-0.529308315298589	0	0.405	0.214739063125488
DPP4	8.47984549904784e-06	-1.0211815495278	0	0.405	0.217363879677093
NDUFA10	8.51245019821644e-06	-0.274446750411158	0.062	0.523	0.218199635930882
PHLDA2	8.58343571542511e-06	-1.11105145435619	0	0.404	0.220019207693492
LDLR	8.58343589973939e-06	-0.782643819647273	0	0.404	0.22001921241802
RHBDF2	8.67965909009236e-06	1.55500023491592	0.188	0.039	0.222485701456338
CAB39	8.68822955344499e-06	-0.648239767615402	0	0.404	0.222705388143455
ABI2	8.68822960005445e-06	-0.576737071766708	0	0.404	0.222705389338196
YIPF1	8.68822962335921e-06	-0.569117034909975	0	0.404	0.222705389935567
LMO7	8.68822971657827e-06	-0.616282616542761	0	0.404	0.222705392325051
AHCYL1	8.69365109781166e-06	-0.697900258114061	0.031	0.461	0.222844358590206
PTS	8.75430852355656e-06	-0.505275399166968	0.031	0.463	0.224399190384325
ACAP1	8.77719662395535e-06	1.48558559936072	0.219	0.051	0.224985881061848
ARF3	8.79424017725636e-06	-0.588213850723754	0	0.404	0.225422758463612
NDUFB6	8.86583159254371e-06	-0.688557083432595	0.062	0.517	0.227257861211673
AC127526.5	9.00996527706019e-06	-0.55236725883164	0	0.403	0.230952439946884
RNF103	9.00996539765347e-06	-0.547555560155936	0	0.403	0.230952443038051
PPP1R15A	9.06862757363405e-06	-0.807160743062599	0.094	0.529	0.232456130594962
MPG	9.09857599339941e-06	-0.3449471655674	0.062	0.519	0.233223798438807
VCP	9.10031789622768e-06	-0.473328256400072	0.094	0.577	0.233268448634004
MORN2	9.11970707546751e-06	-0.57522237472144	0	0.403	0.233765451465459
SPCS2	9.1631410256304e-06	-0.575344341021018	0.188	0.682	0.234878793909984
AP1S1	9.18305753363792e-06	-0.769404819532012	0.062	0.495	0.235389313759741
TMEM35B	9.23072004630965e-06	-0.57046403495042	0	0.402	0.236611046947055
COX20	9.4118920217735e-06	-0.476507680244382	0.094	0.556	0.24125502819412
UBL3	9.45661477315444e-06	-0.656916171584579	0	0.402	0.242401406480268
BAZ1B	9.45661487413752e-06	-0.632871326892396	0	0.402	0.242401409068767
REXO2	9.64211154613321e-06	-0.961281417518372	0.156	0.629	0.247156245262033
SEC63	9.73358713129605e-06	-0.452134413731999	0.031	0.461	0.249501038936512
FXR1	9.90310841530854e-06	-0.709136789638291	0.031	0.45	0.253846378009604
CREB3	9.92428028199964e-06	-0.553424939533837	0	0.4	0.254389076468497
RAB3B	9.92428036126751e-06	-0.818362971714388	0	0.4	0.25438907850037
TRIM56	9.92428036126751e-06	-0.68356084968559	0	0.4	0.25438907850037
SCARB2	9.9844514923864e-06	-0.268399072902032	0.094	0.583	0.255931445104341
MIPEP	1.00445889061788e-05	-1.09044836613876	0	0.4	0.257472947432081
COPS2	1.01662844065732e-05	-0.554678836155037	0	0.4	0.26059236819369
FAM200B	1.02233279803055e-05	-0.647813210340826	0.031	0.451	0.26205456611917
ICA1	1.02877920933194e-05	-0.356768454137543	0.031	0.46	0.263706974728055
INPP5D	1.03514245934176e-05	0.646226534793593	0.125	0.018	0.265338066603073
ORMDL1	1.03867781966096e-05	-0.356823969796204	0.062	0.503	0.266244285513695
CLK1	1.03890182339513e-05	-0.474502020585264	0.062	0.503	0.266301704390874
NCKAP1	1.04138954787744e-05	-0.592856794646057	0	0.399	0.266939382807425
ATP2A2	1.04138956999845e-05	-0.546614037122547	0	0.399	0.266939388477703
TMEM106C	1.04947409604086e-05	-0.74337004417391	0.031	0.455	0.269011695038154
NFKBIA	1.0495754226539e-05	-0.715946853092211	0.094	0.571	0.269037668088874
FAM174B	1.05398421613401e-05	-0.58100560365577	0	0.399	0.270167774121631
CD2AP	1.05577830983015e-05	-0.649685041942932	0.031	0.455	0.270627654158764
CDK5RAP3	1.06016015089534e-05	-0.592067720178508	0.031	0.456	0.271750851479004
NME1	1.07218892140499e-05	-0.68043924604881	0.062	0.512	0.27483418622374
YIPF4	1.07851629157532e-05	-0.463633637038384	0.031	0.458	0.276456081019502
NCOA4	1.08638480460691e-05	-0.814485632615285	0.062	0.495	0.27847301696489
BMPR1B	1.09264333020657e-05	-0.721306472974137	0	0.398	0.280077264831849
IFRD1	1.09619727515631e-05	-0.657226424047729	0.031	0.443	0.280988247540816
MRPL33	1.09923776855932e-05	-0.490207139297558	0.125	0.63	0.28176761721481
B3GAT3	1.1058267018402e-05	-0.568055492434164	0	0.398	0.283456558482699
NUDT8	1.11643270092532e-05	-1.60817833618325	0.031	0.442	0.286175194228187
PAK1IP1	1.1191613085981e-05	-0.783864015033735	0	0.397	0.286874618232952
GDE1	1.11970034740557e-05	-0.606224725941215	0.031	0.445	0.287012790050469
ARHGAP29	1.13264874974049e-05	-0.690803618698113	0	0.397	0.290331854020979
NRARP	1.1366738200266e-05	-1.20421511560045	0.031	0.44	0.291363600287419
KIF5B	1.13888600499465e-05	-0.568802889730946	0.125	0.608	0.291930649660278
PSMD12	1.13959047901218e-05	-0.642235396787374	0.031	0.448	0.292111227485193
SDC4	1.1462906756939e-05	-0.714200695735992	0	0.397	0.293828688900617
UQCR11	1.15303206086491e-05	-0.854487029444366	0.219	0.747	0.295556708161502
FAM50A	1.15674861168734e-05	-0.537140082893954	0.031	0.455	0.296509371633815
GATA2-AS1	1.16008876572875e-05	-0.698367255158622	0	0.396	0.29736555331925
DHRS3	1.17136848961827e-05	-0.612760135184589	0.031	0.452	0.30025688494385
UQCC2	1.17182467005936e-05	-0.799925426646913	0.062	0.495	0.300373817676315
SRPRB	1.17196159675488e-05	-0.544799562987516	0.031	0.456	0.300408916096177
PRKAR1A	1.18443904393244e-05	-0.641610020694512	0.062	0.509	0.303607260131202
MBOAT2	1.18816023556127e-05	-0.723149953528094	0	0.396	0.304561113181421
MDM4	1.19798547031357e-05	-0.462525545257626	0.031	0.455	0.307079615605476
NFKBIZ	1.20243703563062e-05	-0.765744711604329	0	0.395	0.308220685343197
POLR2C	1.20243704196455e-05	-0.607682800543944	0	0.395	0.308220686966772
FLOT1	1.2059824386428e-05	-0.680379498516689	0.031	0.452	0.309129478497308
CHCHD5	1.20743201135128e-05	-0.462422088813788	0.062	0.498	0.309501047469674
CRK	1.21687688770194e-05	-0.576841948633431	0	0.395	0.311922052624639
YBEY	1.21687690371612e-05	-0.596919351276687	0	0.395	0.311922056729554
PPP1R7	1.22512449270591e-05	-0.441446124632025	0.062	0.511	0.314036161215307
PDGFA	1.2314815397279e-05	-0.52436212272242	0	0.395	0.315665663078452
SYT7	1.2314815397279e-05	-0.638687159572383	0	0.395	0.315665663078452
TSPAN6	1.2462527602222e-05	-0.487003647949811	0	0.394	0.319451970027756
TXNDC17	1.25725519613548e-05	-0.47307536887769	0.125	0.606	0.322272224425409
PYCR1	1.27085507470343e-05	-0.895569707779111	0.031	0.437	0.325758281298731
ZNF704	1.27630214246855e-05	-0.602858005400158	0	0.394	0.327154528178963
WEE1	1.27630214246855e-05	-0.83598121836236	0	0.394	0.327154528178963
CADM1	1.27630214246855e-05	-0.676987426795418	0	0.394	0.327154528178963
CTBP2	1.27630214581874e-05	-0.562075924611508	0	0.394	0.327154529037718
KLF5	1.27630215251913e-05	-0.82134284818211	0	0.394	0.327154530755229
RASD1	1.29158395181127e-05	-0.809936304722367	0	0.393	0.331071714367784
TRAPPC5	1.29469971559758e-05	-0.559314254963422	0.156	0.666	0.331870378099127
SPATS2L	1.30260941743073e-05	-0.259962807535614	0.031	0.453	0.33389787197002
PTK2	1.3070395935681e-05	-0.577815140880991	0	0.393	0.335033459019311
INTS10	1.30703960384687e-05	-0.563519427668021	0	0.393	0.335033461654068
FOXO3	1.30703960727313e-05	-0.665757802582598	0	0.393	0.335033462532321
GLT8D1	1.30703961412564e-05	-0.511193771511098	0	0.393	0.335033464288825
UQCRC1	1.30856867703076e-05	-0.636784830620827	0.031	0.451	0.335425408983294
NSMCE1	1.32129928108118e-05	-0.519149045907831	0.094	0.547	0.338688644719539
FAAH	1.3384800682145e-05	-0.629567591500637	0	0.392	0.343092595885424
CMBL	1.3384800682145e-05	-0.552519107268658	0	0.392	0.343092595885424
C9orf152	1.35446861853781e-05	-0.591224489329702	0	0.392	0.347190940989797
ENOSF1	1.35446863979832e-05	-0.549013831229377	0	0.392	0.347190946439502
DAP	1.36674827086077e-05	-0.609713308741526	0.031	0.449	0.350338584269741
PLAAT4	1.36836190443643e-05	-1.07411607618719	0.094	0.546	0.35075220696419
MYO6	1.37063863981713e-05	-1.03736507801949	0	0.392	0.351335802544325
SIGIRR	1.37063864698374e-05	-0.527791936304869	0	0.392	0.351335804381343
HOXA10	1.37063865415036e-05	-0.625386043512242	0	0.392	0.351335806218361
CLDN12	1.3706386792335e-05	-0.666806996456927	0	0.392	0.351335812647923
PTPRA	1.3706386792335e-05	-0.602831756054402	0	0.392	0.351335812647923
C11orf54	1.38699211165267e-05	-0.634061350258706	0	0.391	0.355527687979928
ARL4A	1.40353093946055e-05	-0.716993446000015	0	0.391	0.359767085711923
MMAB	1.4258523880997e-05	-0.835188720078523	0.062	0.486	0.365488742641597
MYO1C	1.4371727034183e-05	-0.656553346452202	0	0.39	0.368390479067212
KCNQ1OT1	1.43717270716544e-05	-1.11674010886624	0	0.39	0.368390480027718
RBIS	1.43771953923426e-05	-0.691991416456078	0.125	0.615	0.368530649491919
ARHGEF12	1.45427966474081e-05	-0.609207856107544	0	0.39	0.372775506463011
SLC2A12	1.4542796723192e-05	-0.65324120241445	0	0.39	0.372775508405582
SCD	1.46735420145714e-05	-0.99080446425572	0.031	0.425	0.376126902459508
ZNF580	1.48907594856931e-05	-0.516269303686507	0	0.389	0.381694837896771
RAC1	1.48980686396821e-05	-0.811981622219408	0.25	0.78	0.381882193440971
TMED3	1.49038258937667e-05	-0.524449826786672	0.125	0.593	0.382029769134922
SLC2A4RG	1.49148291211414e-05	-0.570536311943778	0.031	0.448	0.382311814862217
ARFIP2	1.49702578567336e-05	-0.598680157656757	0.031	0.441	0.383732619641653
GTF2I	1.49906974663124e-05	-0.432827722939713	0.125	0.618	0.384256548153987
UGDH	1.52466267624468e-05	-0.826955669399626	0	0.389	0.390816783801798
GRSF1	1.52466269209234e-05	-0.610934263320887	0	0.389	0.39081678786403
CRAT	1.52466269209234e-05	-0.782195235761008	0	0.389	0.39081678786403
EPHX2	1.52466271190191e-05	-0.656789643498808	0	0.389	0.390816792941817
DERL2	1.52921169827966e-05	-0.275906672635312	0.031	0.449	0.391982834620026
MEAF6	1.53823650849491e-05	-0.646030945117234	0.125	0.607	0.394296164222501
SETD2	1.54275774883403e-05	-0.622006442375889	0	0.388	0.395455093758626
MARC1	1.542757764859e-05	-0.598786597970793	0	0.388	0.395455097866307
GABARAPL2	1.54458386672636e-05	-0.492388377782605	0.156	0.64	0.395923182557968
NDUFAF8	1.55309800244239e-05	-0.258013182026351	0.094	0.566	0.398105610966057
SYTL1	1.5537843963848e-05	-0.293450678351547	0.062	0.493	0.398281554325317
HLA-DPA1	1.55835130858831e-05	1.49637885501355	0.469	0.21	0.399452190930442
MB	1.56105677801251e-05	-0.625221925157726	0	0.388	0.400145683907946
MXI1	1.56105679421665e-05	-0.578953159923535	0	0.388	0.400145688061555
EMP1	1.57956201757745e-05	-0.920660226065625	0	0.388	0.404889131965627
MRPL57	1.60699199886922e-05	-0.553040593729603	0.156	0.655	0.411920259070148
TSPAN8	1.61719970060536e-05	-1.17231611770174	0	0.387	0.414536799256173
MCRIP2	1.62974095553022e-05	-0.700422969753852	0.031	0.443	0.41775149913106
TRIP11	1.63004579826306e-05	-0.491297773290233	0.031	0.447	0.41782963946877
PNN	1.63375566384993e-05	-0.372038898837131	0.094	0.566	0.418780589314651
ERBB2	1.63633658067161e-05	-0.483045769214145	0	0.387	0.419442155723555
ADAM9	1.63633661455162e-05	-0.487222249927677	0	0.387	0.419442164408017
PEA15	1.63633661878662e-05	-0.606000606403186	0	0.387	0.419442165493575
TMCO3	1.63633661878662e-05	-0.512495102177598	0	0.387	0.419442165493575
TSPAN15	1.63633662302162e-05	-0.533228004375501	0	0.387	0.419442166579133
PAXX	1.64392981429158e-05	-0.375687848514837	0.062	0.491	0.42138852929736
OTUD6B-AS1	1.65264444140811e-05	-0.457773060453769	0.031	0.446	0.42362234966614
ENDOD1	1.67525799413483e-05	-0.636142277489863	0	0.386	0.429418881636582
TMC4	1.6752580114545e-05	-0.454685069096232	0	0.386	0.429418886076132
AAK1	1.68035509309291e-05	-0.492439317250184	0.031	0.446	0.430725421012507
SLC39A7	1.68752245042521e-05	-0.452995472193597	0.062	0.488	0.432562629717494
COX14	1.69285044706852e-05	-0.624829573905061	0.125	0.587	0.433928355097073
RYK	1.6950470685177e-05	-0.55638457778945	0	0.386	0.434491415073142
MRPL23	1.72128191607291e-05	-0.611174713627956	0.031	0.435	0.441216193546968
MIDN	1.72213816394177e-05	-0.281408960461034	0.062	0.505	0.441435675563195
PRPF38B	1.74946024129602e-05	-0.438264733730287	0.062	0.504	0.44843914365141
EBNA1BP2	1.75716769055277e-05	-0.561180020901707	0.031	0.443	0.450414794119391
BIRC6	1.7764467615631e-05	-0.599859882861261	0	0.384	0.45535659839147
STAT1	1.79736950499967e-05	-0.820768971618207	0	0.384	0.460719725216566
FDX1	1.80263275502355e-05	-0.650339663038705	0.031	0.441	0.462068854095186
DNAJC4	1.81762116590241e-05	-0.279710428586137	0.031	0.444	0.465910833455765
PRKDC	1.81778239812587e-05	-0.626284433684465	0.031	0.442	0.465952162111604
GFPT1	1.81920875537567e-05	-0.45274747454198	0.031	0.444	0.466317780265446
KIAA0319L	1.83991947005384e-05	-0.492408573106443	0	0.383	0.4716265577589
MSMO1	1.83991948424403e-05	-0.700295129519736	0	0.383	0.471626561396272
WLS	1.86155162703972e-05	-0.532428579641812	0	0.383	0.477171528559092
HACD2	1.86155163660467e-05	-0.58198006077883	0	0.383	0.477171531010874
HEXIM1	1.86155166051701e-05	-0.60522743165086	0	0.383	0.477171537140325
SEC31A	1.87017633911593e-05	-0.417995432268728	0.062	0.499	0.479382301005587
PYURF	1.87402528692193e-05	-0.261935816032198	0.125	0.595	0.480368901796697
MRPL3	1.89756541217528e-05	-0.416416493152537	0.094	0.554	0.48640294210289
IRS2	1.90554296687508e-05	-0.663167069709869	0	0.382	0.48844782869909
ABHD14A	1.90554297176402e-05	-0.530896746422416	0	0.382	0.488447829952271
MTUS1	1.90554300109762e-05	-0.549142474177357	0	0.382	0.488447837471354
CCDC85B	1.92012173683161e-05	-0.795366315869878	0.062	0.491	0.492184804802045
RHOBTB3	1.92790721836336e-05	-0.656975645727206	0	0.382	0.49418045728308
TMBIM1	1.92790723813537e-05	-0.535448960703836	0	0.382	0.494180462351239
TFDP2	1.96455515389086e-05	-0.506101125972792	0.031	0.441	0.503574422596845
KIAA1143	1.97338600604547e-05	-0.67490928395633	0	0.381	0.505838034929636
ECI2	1.98664590549185e-05	-0.673252045153163	0.031	0.438	0.509236944954727
WDR13	1.99650571741009e-05	-0.569102519748044	0	0.381	0.511764310543729
CTSL	1.99650574295317e-05	-0.541765882050035	0	0.381	0.511764317091186
MPHOSPH8	1.99747376185198e-05	-0.253264080669652	0.094	0.541	0.512012449375519
DPM2	2.00828423991808e-05	-0.600782105537523	0.031	0.431	0.514783499218201
ZNF593	2.02592919513712e-05	-0.584120403469419	0.031	0.439	0.519306430589499
TMX4	2.04351939666223e-05	-0.5681425107154	0	0.381	0.523815326946428
CREG1	2.06741869002688e-05	-0.508352723450748	0	0.38	0.52994143281459
POLDIP2	2.09158328860042e-05	-0.596416329034129	0	0.38	0.536135544366945
PRDX4	2.09404731287002e-05	-0.575533629897315	0.094	0.554	0.536767147707973
TIMM8B	2.10016048749405e-05	-0.37021792684682	0.094	0.552	0.538334137759351
SHARPIN	2.11601601628901e-05	-0.516781660396678	0	0.38	0.542398385455363
RAD23B	2.12836192927279e-05	-0.343235294951309	0.094	0.554	0.545563013330493
CALCOCO2	2.14071964986129e-05	-0.580022290133076	0	0.379	0.548730667848943
ITFG1	2.14071968259545e-05	-0.460092010848784	0	0.379	0.548730676239692
DCAF6	2.16569701984749e-05	-0.566975766914893	0	0.379	0.555133117097508
BCL2L1	2.19095106245625e-05	-0.587010256632092	0	0.379	0.561606485839411
TOX4	2.22122713803836e-05	-0.525464193654036	0.031	0.437	0.569367152293373
XRCC5	2.22921520371653e-05	-0.702540675174512	0.125	0.587	0.571414733168657
RNF10	2.23872088818422e-05	0.3453589390412	0.031	0.439	0.573851325268262
RETREG2	2.24230045732363e-05	-0.488288480948702	0	0.378	0.574768876225767
ALDH7A1	2.24230046302296e-05	-0.591220138838011	0	0.378	0.574768877686676
HLA-DRA	2.24918570445673e-05	1.83133180095482	0.625	0.41	0.576533771623393
MMADHC	2.25593835180587e-05	-0.502009223820653	0.062	0.482	0.578264677718398
CPD	2.29479137396058e-05	-0.479646100536411	0	0.377	0.588223872887315
SYTL2	2.29479139726045e-05	-0.774483497210396	0	0.377	0.58822387885977
EGR1	2.30704667043772e-05	-1.25783215263498	0.031	0.434	0.591365273033302
SH3GLB2	2.33281753592677e-05	-0.318713121167898	0.031	0.437	0.597971118984108
ATAD1	2.34844778980388e-05	-0.471167117614711	0	0.377	0.601977621960428
ATP5MF	2.36520089657942e-05	-0.904775459513907	0.281	0.738	0.606271945820202
PAPOLA	2.38349398472878e-05	-0.252064054485424	0.125	0.609	0.610961013105527
CLIP1	2.39446779835923e-05	-0.422489207670489	0.031	0.436	0.613773930753423
UAP1	2.39953360954044e-05	-0.459517314094665	0.094	0.536	0.615072450133502
TPD52L1	2.40329410137177e-05	-0.526731367361171	0	0.376	0.616036377004625
MIR99AHG	2.42188477472052e-05	-0.649355797910446	0.031	0.435	0.62080172430411
MT-CYB	2.4294083210574e-05	-0.845671457843198	0.688	0.937	0.622730234936643
CRNDE	2.43117119969567e-05	-0.610770195561071	0	0.376	0.623182113617991
TMEM106B	2.45935511458468e-05	-0.571549763756757	0	0.375	0.630406496521491
TTLL7	2.45935516432669e-05	-0.515580585653327	0	0.375	0.630406509271861
C1orf35	2.5457800601341e-05	-0.53148244947775	0	0.374	0.652559802814174
ABHD5	2.5457800601341e-05	-0.570571088797566	0	0.374	0.652559802814174
STEAP4	2.5457800794043e-05	-0.834859984456717	0	0.374	0.652559807753704
CD164	2.56243220064002e-05	-0.400595432080913	0.125	0.583	0.656828245990056
PXMP2	2.57522353630075e-05	-0.535584359953978	0	0.374	0.66010704905997
MIA3	2.57537260729692e-05	-0.28465081522977	0.062	0.476	0.66014526042842
LIMA1	2.57925978142554e-05	-0.311656180658693	0.031	0.434	0.66114165977281
BAG3	2.58826558544331e-05	-0.753263947751483	0.031	0.428	0.663450117516684
STT3B	2.62397562180531e-05	-0.255349138532479	0.031	0.434	0.672603671137354
CBX4	2.63508320763407e-05	-0.560278659375994	0	0.373	0.675450878612841
SNRPD2	2.64598611312972e-05	-0.64772058317087	0.156	0.645	0.67824562037854
BUD31	2.64968431012044e-05	-0.299607842508595	0.125	0.581	0.679193579213173
COA4	2.66157135979347e-05	-0.430523585804891	0.094	0.549	0.68224058665586
NPC2	2.66333441271963e-05	-0.86937326088576	0.156	0.641	0.682692510012424
NKTR	2.66964996895797e-05	-0.329976398376287	0.125	0.584	0.684311376542995
TMEM18	2.67585346124703e-05	-0.552978332870115	0.031	0.425	0.68590151772145
LSM3	2.67597463181966e-05	-0.412846925601739	0.188	0.66	0.685932577374332
DDAH1	2.69626209177473e-05	-0.612806675612282	0	0.373	0.691132861984615
INSR	2.69626210533569e-05	-0.556147143740875	0	0.373	0.691132865460698
ALOX15B	2.69626213923808e-05	-0.98184157296188	0	0.373	0.691132874150897
EIF4E	2.69824394353942e-05	-0.566267713641977	0.031	0.43	0.691640870047461
CD81	2.72062600889444e-05	-0.652211068328741	0.219	0.712	0.697378064859912
MACF1	2.72320639402705e-05	-0.594092222247555	0.031	0.422	0.698039494980953
TMEM79	2.72735484892061e-05	-0.634024674685985	0	0.372	0.699102868423819
SHTN1	2.72735491060756e-05	-0.557796098772545	0	0.372	0.699102884236037
KLF3	2.73071405896071e-05	-0.55290254625168	0.031	0.429	0.699963934733398
ZNF664	2.75878780600706e-05	-0.616592057917721	0	0.372	0.70716007831379
LIFR	2.79056434288034e-05	-0.732411926831889	0	0.372	0.715305358010516
NARF	2.79056437089488e-05	-0.536114792400007	0	0.372	0.715305365191483
VPS25	2.79378896038861e-05	-0.465012660078506	0.031	0.431	0.716131924216411
SLC9A3R1	2.80528336365849e-05	-0.300974170246986	0.031	0.432	0.71907828460658
AHCY	2.81463699450163e-05	-0.652128961867979	0.031	0.423	0.721475900800603
SPOP	2.81622626859543e-05	-0.291450532516901	0.031	0.432	0.721883279429066
RHOU	2.82268816497284e-05	-0.592095641176658	0	0.371	0.723539657327488
SOCS2	2.82268816497284e-05	-0.61449473143598	0	0.371	0.723539657327488
ABHD12	2.85516268981789e-05	-0.468230450043149	0	0.371	0.731863852281021
BLCAP	2.85516270413037e-05	-0.475575226469073	0	0.371	0.731863855949737
YIPF2	2.92117867930874e-05	-0.480568813332462	0	0.37	0.748785730867209
SLC2A10	2.92117870124469e-05	-0.513163076269182	0	0.37	0.748785736490051
VDAC3	2.94843815106731e-05	-0.566972395016327	0.031	0.428	0.755773151263083
SCAMP1	2.95472742014015e-05	-0.481557961153644	0	0.37	0.757385279604523
SECISBP2L	2.98864165323352e-05	-0.557457955697257	0	0.37	0.766078514973349
DBI	3.0088454244826e-05	-0.948307993316495	0.25	0.736	0.771257347657624
PGM2L1	3.01730076361562e-05	-0.813279767136575	0.031	0.411	0.773424704737593
PTBP3	3.02292508265978e-05	-0.568040575093406	0	0.369	0.774866386438181
MRPS16	3.03043378244342e-05	-0.437434833287985	0.062	0.487	0.776791091453722
EIF3I	3.04394687915014e-05	-0.611852000353164	0.156	0.651	0.780254903532555
RDX	3.05758147694225e-05	-0.627939321624855	0	0.369	0.783749859984607
CAMK2N1	3.05758149220846e-05	-1.35325681837948	0	0.369	0.783749863897795
SLC1A5	3.05758153800709e-05	-0.521520420676278	0	0.369	0.783749875637356
GPAA1	3.0583826606144e-05	-0.544207658792183	0.031	0.419	0.783955227395289
CLTB	3.07332672044975e-05	-0.32872241412463	0.062	0.487	0.787785838252886
TPT1	3.07399040222295e-05	0.641542639126683	1	0.979	0.787955959801809
POLD2	3.08014734511981e-05	-0.535732648595496	0.062	0.485	0.78953416897456
ACACA	3.09261476355519e-05	-0.596455449901077	0	0.369	0.792729942342102
PFDN1	3.09529456297336e-05	-0.496440517917262	0.031	0.428	0.793416855326962
SLC35F5	3.09745078805051e-05	-0.518300195567352	0.031	0.419	0.793969560500987
PIK3C2A	3.1280287395317e-05	-0.48657630885203	0	0.368	0.801807606804161
TFPT	3.14193149449029e-05	-0.682647182016972	0.031	0.426	0.805371299982697
RPL10	3.14749263139603e-05	0.612770307760172	1	0.988	0.806796786205744
MEF2B	3.1658069195033e-05	1.42229933338936	0.219	0.057	0.81149128767628
ANXA1	3.16927992835907e-05	-1.29826884808167	0.094	0.523	0.81238152403628
ADPGK	3.20001431802041e-05	-0.481713782341887	0	0.368	0.820259670138172
HSD17B6	3.23659397264292e-05	-1.31656065754656	0	0.367	0.829636133007561
BANF1	3.27116836787013e-05	-0.528408622420775	0.156	0.621	0.83849858773615
TSSC4	3.27357006297562e-05	-0.549862366775029	0	0.367	0.83911421424254
NAA50	3.28386233718703e-05	-0.419750888850929	0.031	0.426	0.841752432891151
DHPS	3.28921475420227e-05	-0.580468301649403	0.062	0.472	0.843124417944668
YME1L1	3.29636431485163e-05	-0.594293703319625	0.031	0.418	0.844957064825919
EPN2	3.31094684594167e-05	-0.464984500704002	0	0.367	0.848695005020229
TMEM230	3.33208153304634e-05	-0.317114086510138	0.156	0.647	0.854112459365767
ZFAND5	3.33404134586384e-05	-0.512061130764104	0.062	0.483	0.854614818185277
SEZ6L2	3.3487281770363e-05	-0.512095430332168	0	0.366	0.858379493619714
RFNG	3.34872821861478e-05	-0.484580253278707	0	0.366	0.858379504277527
SLC25A16	3.34872825187758e-05	-0.553232907303723	0	0.366	0.85837951280378
SRARP	3.34872827682467e-05	-1.30832168884773	0	0.366	0.858379519198467
SUMF2	3.37074240205791e-05	-0.559449571457889	0.031	0.415	0.864022399919504
PPIB	3.38347218153537e-05	-0.634921203232538	0.219	0.718	0.86728542429296
PON2	3.38691842814987e-05	-0.432273362519234	0	0.366	0.868168800687655
HEXB	3.38691844495978e-05	-0.527037525154551	0	0.366	0.868168804996541
ERI3	3.3869184617697e-05	-0.521993705486063	0	0.366	0.868168809305427
IRF6	3.38691847017467e-05	-0.540958322720925	0	0.366	0.868168811459874
PCF11	3.40690514028192e-05	-0.278678882415869	0.031	0.426	0.873291994608464
SRSF6	3.41538044122453e-05	-0.279910173353378	0.062	0.485	0.875464468499083
HNRNPH3	3.42359678852837e-05	-0.62196332548625	0.094	0.534	0.877570564803477
DDR1	3.42552165579658e-05	-0.471592757893248	0	0.366	0.878063966030338
PRR15L	3.42552166429171e-05	-0.554873801852011	0	0.366	0.878063968207894
TMEM134	3.44110413801105e-05	-0.497412024289643	0.125	0.589	0.882058223696373
RASEF	3.46454207156102e-05	-0.49345867437373	0	0.365	0.888066069203237
CLTC	3.46457268511171e-05	-0.417413196918471	0.094	0.527	0.888073916374684
HNRNPH2	3.47125428492324e-05	-0.29349845245541	0.062	0.472	0.889786610854373
MAP9	3.48245815598945e-05	-0.457022846663912	0.031	0.425	0.892658499124776
HRAS	3.49010918184848e-05	-0.588906721383967	0.031	0.423	0.894619686583221
TMEM192	3.50398390991378e-05	-0.46586707082894	0	0.365	0.8981761956282
NDUFA8	3.54463582618766e-05	-0.486422452402827	0.094	0.515	0.908596501326683
PPP1R35	3.54517516029397e-05	-0.582059801024285	0.031	0.415	0.908734748838154
NCAPD3	3.55894457501121e-05	-1.33305574995973	0.031	0.417	0.912264262912624
TRIOBP	3.58414910713532e-05	-0.511929589386003	0	0.364	0.918724940631996
EIF1B	3.59072983339604e-05	-0.49714843332002	0.125	0.575	0.920411778194408
SAV1	3.59876159296714e-05	-0.279829439600345	0.031	0.425	0.922470559125267
SMURF2	3.62488127245904e-05	-0.514294183093171	0	0.364	0.929165816569425
FAM53C	3.66605222373358e-05	-0.594150156745281	0	0.364	0.939719166509628
REPS2	3.66605227806717e-05	-0.762238125413196	0	0.364	0.939719180436958
ATP6V1G1	3.70061470005488e-05	-0.88525832153629	0.344	0.814	0.948578566065067
LYRM2	3.7076665361005e-05	-0.506338356412203	0	0.364	0.95038616319864
CNBP	3.71678753880428e-05	-0.602950510662909	0.281	0.748	0.952724149821702
STARD3NL	3.74304686151134e-05	-0.734208154872864	0.062	0.456	0.959455202011203
RWDD4	3.74972863791631e-05	-0.511327597758836	0	0.363	0.961167941757089
PSENEN	3.74972863791631e-05	-0.48437014921317	0	0.363	0.961167941757089
TNFRSF19	3.74972872116674e-05	-0.708264408644503	0	0.363	0.96116796309667
KIF9	3.79224321223676e-05	-0.556586122071938	0	0.363	0.972065702592648
ETFRF1	3.79977672581754e-05	-0.353571849704387	0.031	0.423	0.973996768128811
MRPS23	3.86973273016852e-05	-0.598180887859107	0.031	0.419	0.991928590724096
STMP1	3.8827482104261e-05	-0.366313165653235	0.094	0.54	0.995264848778523
MGAT1	3.92254695745759e-05	-0.533732783984398	0	0.362	1
ICK	3.92254700571169e-05	-0.543482744473596	0	0.362	1
CBLL1	3.92254704431496e-05	-0.719182874609318	0	0.362	1
ANAPC13	3.93733110364369e-05	-0.601284665876074	0.062	0.467	1
FUCA2	3.96691723799667e-05	-0.456825723996278	0	0.362	1
NDUFA9	3.96691723799667e-05	-0.491930690133844	0	0.362	1
CTNNBIP1	3.96691724775022e-05	-0.498953386966096	0	0.362	1
BRD3	3.96691729651792e-05	-0.553976670123665	0	0.362	1
PRPF19	4.01176327402234e-05	-0.642646536812091	0	0.361	1
YWHAQ	4.05134625254665e-05	-0.307414879260481	0.219	0.721	1
YES1	4.05708994452049e-05	-0.466737003201893	0	0.361	1
NAA20	4.07196636358229e-05	-0.374106865055694	0.094	0.525	1
SWI5	4.0801391623163e-05	-0.425157487623668	0.031	0.42	1
XIAP	4.10099525433798e-05	-0.277102781611496	0.031	0.421	1
TAX1BP3	4.10290188500477e-05	-0.566296123311465	0	0.361	1
TM2D2	4.10290191520858e-05	-0.410395010037038	0	0.361	1
AKT3	4.14920423560294e-05	-0.533030763440722	0	0.36	1
C5orf15	4.18855841638885e-05	-0.48688928397228	0.031	0.41	1
GCAT	4.19600176117283e-05	-0.531282966836412	0	0.36	1
GPT2	4.19600179202126e-05	-0.562084080099194	0	0.36	1
HOXA13	4.19600179202126e-05	-0.597166175497102	0	0.36	1
DUSP16	4.24329960845573e-05	-0.553846928883609	0	0.36	1
HOXA11-AS	4.24329962923946e-05	-0.555486050053205	0	0.36	1
PPM1A	4.28366712170868e-05	-0.449898916320805	0.062	0.476	1
DDI2	4.29110271534877e-05	-0.529345082308549	0	0.359	1
DUS1L	4.41024554225406e-05	-0.4169275732423	0.094	0.534	1
METTL5	4.44543959507671e-05	-0.471377191956304	0.062	0.474	1
TMEM125	4.48747048953223e-05	-0.506410838438079	0	0.358	1
FBXW5	4.50154544886327e-05	-0.620291527190007	0.062	0.463	1
POLR2E	4.52532125810234e-05	-0.605344693396833	0.062	0.462	1
ERGIC2	4.53659892519417e-05	-0.379833165253317	0.094	0.521	1
CFAP97	4.57970724609163e-05	-0.410267662014745	0.062	0.475	1
SMC3	4.58191542723665e-05	-0.311052558091576	0.031	0.417	1
IAH1	4.59480184202753e-05	-0.516362437710537	0.031	0.415	1
SLC39A10	4.60832725758655e-05	-0.52840688653629	0.031	0.417	1
ELF2	4.62989604656847e-05	-0.552857637372475	0.031	0.407	1
MYADM	4.64376747276801e-05	-0.448010572725104	0.031	0.417	1
SPTY2D1	4.69233879117457e-05	-0.506386206811687	0	0.357	1
AKIRIN1	4.70391947514006e-05	-0.433792138291855	0.062	0.473	1
ABHD14B	4.73949561227437e-05	-0.454789166290734	0.031	0.415	1
RAB14	4.73983630907221e-05	-0.38719767235385	0.094	0.517	1
RPS27	4.75509496553787e-05	0.651115026763595	1	0.985	1
LRIG1	4.79806823388462e-05	-0.471436026616271	0	0.356	1
SPTLC1	4.7980682688816e-05	-0.387750703436824	0	0.356	1
TXNDC5	4.79889625791251e-05	-0.274708407968364	0.031	0.416	1
SEC22C	4.80196011940441e-05	-0.257613879304356	0.031	0.416	1
RAC3	4.8517760395542e-05	-0.676869060123729	0	0.356	1
TP53INP1	4.85177613386214e-05	-0.661690021080378	0	0.356	1
PCYOX1	4.90605364359266e-05	-0.493939750643307	0	0.355	1
MPC1	4.90609371148293e-05	-0.562814990230979	0.031	0.413	1
NUB1	4.91332897375423e-05	-0.308536240763643	0.031	0.415	1
ROCK2	4.96090643145193e-05	-0.57735652840296	0	0.355	1
FAR1	4.96090643145193e-05	-0.547699712957115	0	0.355	1
P4HA1	4.96090645552756e-05	-0.457032032718113	0	0.355	1
PEX13	5.01634019372933e-05	-0.413074242837589	0	0.355	1
ATP6V1A	5.01634023022232e-05	-0.560681855651689	0	0.355	1
GLIPR2	5.01634025455095e-05	-0.598066282162527	0	0.355	1
MANBAL	5.01634029104392e-05	-0.459336666384197	0	0.355	1
PTP4A3	5.02995264625135e-05	-0.904194280607561	0.031	0.411	1
DCAF7	5.06757838580335e-05	-0.565268191529821	0.031	0.412	1
SCP2	5.07374159810485e-05	-0.429158897870433	0.219	0.682	1
DERL1	5.08767334109227e-05	-0.46296671376655	0.031	0.407	1
RBM18	5.12897436856199e-05	-0.528851421172164	0	0.354	1
AZI2	5.1861863475726e-05	-0.492353278463435	0	0.354	1
GPN3	5.18618637267545e-05	-0.483023600883479	0	0.354	1
VTI1B	5.19982038156327e-05	-0.389292175118726	0.062	0.463	1
BUD23	5.22922587960749e-05	-0.490713392172548	0.094	0.51	1
C1GALT1C1	5.24400284764216e-05	-0.444128998590807	0	0.353	1
RAB27A	5.2475452213545e-05	-0.735837918141483	0.062	0.461	1
CNPY2	5.31648692254932e-05	-0.271249316479174	0.156	0.614	1
MSI2	5.34207942899836e-05	-0.532137430311445	0.031	0.411	1
FKBP11	5.38356182902189e-05	-0.501643508280943	0.062	0.467	1
HSPD1	5.40520645637731e-05	-0.734625252246695	0.25	0.742	1
KCTD3	5.42114053077318e-05	-0.52727202897396	0	0.352	1
RBL2	5.42114057003016e-05	-0.528457339056177	0	0.352	1
GLMP	5.42114058311583e-05	-0.580634645887832	0	0.352	1
C15orf61	5.42114058311583e-05	-0.478830264128563	0	0.352	1
PSMG3	5.42114059620148e-05	-0.509737554069089	0	0.352	1
DSC2	5.42114060928712e-05	-0.504187368364888	0	0.352	1
DYNLT3	5.42114060928712e-05	-0.513488468021316	0	0.352	1
NEMF	5.44559752334895e-05	-0.327091408772939	0.031	0.412	1
RAB1B	5.45042521998129e-05	-0.448968959157648	0.062	0.469	1
GPR108	5.48143613589591e-05	-0.463537432542421	0	0.352	1
SNHG25	5.48143621523106e-05	-0.566735909580932	0	0.352	1
REEP6	5.48143622845358e-05	-0.481491270843837	0	0.352	1
MGP	5.54236690693896e-05	-3.30061062999575	0	0.352	1
CETN2	5.54236704054634e-05	-0.486729413067549	0	0.352	1
CAPRIN1	5.56015634590066e-05	-0.423790475594579	0.062	0.462	1
CCDC12	5.59870307431442e-05	-0.49672872587002	0.031	0.411	1
MRPS28	5.6039394701285e-05	-0.523580233199337	0	0.351	1
ST14	5.6039394701285e-05	-0.422186350057978	0	0.351	1
CDK6	5.60393948362882e-05	-0.647074504137259	0	0.351	1
SCAMP2	5.60393948362882e-05	-0.429583627788875	0	0.351	1
PDIA3	5.60706634714197e-05	-0.396646350640335	0.156	0.646	1
CCN1	5.66615970525758e-05	-0.938551972614107	0	0.351	1
GOLGA2	5.67168396992328e-05	-0.520117024969083	0.031	0.409	1
ANTXR2	5.6741783140406e-05	-0.824578922166325	0.031	0.393	1
ERP44	5.78105272501762e-05	-0.275641528423523	0.062	0.461	1
SQSTM1	5.83444562529893e-05	-0.494999828734799	0.156	0.637	1
PCOTH	5.8567725195416e-05	-0.733372139894994	0	0.35	1
TOM1L1	5.85677253361408e-05	-0.482423789115388	0	0.35	1
TUSC1	5.85677258990397e-05	-0.472550433579017	0	0.35	1
BTF3L4	5.86318970732347e-05	-0.272899981277871	0.094	0.527	1
TMEM115	5.9216491845688e-05	-0.42766636781562	0	0.35	1
IFT22	5.93782443029607e-05	-0.365961469229795	0.031	0.41	1
ATP5PD	5.95402950583588e-05	-0.617426077832279	0.219	0.676	1
NUDCD2	5.96158840045404e-05	-0.492863885232583	0.062	0.466	1
SPON2	5.98720658865612e-05	-1.51846335591516	0	0.349	1
CLNS1A	5.99391286008194e-05	-0.33838810339665	0.094	0.501	1
ANXA11	6.07061685340971e-05	-0.297934719271641	0.125	0.56	1
SPCS1	6.07323317370114e-05	-0.470283320095212	0.219	0.729	1
DCTPP1	6.08748588373387e-05	-0.275044017825935	0.031	0.409	1
ELOC	6.13879645051264e-05	-0.379788446204283	0.125	0.58	1
MACROD1	6.14437742947479e-05	-0.428857730672222	0.031	0.408	1
RTL8A	6.18802966585012e-05	-0.534137324673824	0	0.348	1
MSL1	6.18802973994928e-05	-0.501499181309071	0	0.348	1
CPB2-AS1	6.18802978440878e-05	-0.826946963581076	0	0.348	1
PSMA6	6.24332572656839e-05	-0.420914732363821	0.156	0.624	1
PRCP	6.25637735976022e-05	-0.401194752590532	0	0.348	1
OARD1	6.25723865126353e-05	-0.470939237789021	0.031	0.407	1
KIF22	6.39522431851974e-05	-0.585838793887162	0	0.347	1
MRPS35	6.39666861982498e-05	-0.600111151607604	0.062	0.452	1
MGST3	6.41856489985375e-05	-0.491248635830366	0.125	0.573	1
CCDC6	6.45808246310466e-05	-0.564913163823186	0.031	0.4	1
IER5L	6.46573766759601e-05	-0.643485600402987	0	0.347	1
SLC25A11	6.48609037807994e-05	-0.501479874037416	0.031	0.401	1
PRDX5	6.49051619969653e-05	-0.467058038545586	0.219	0.713	1
ADAM28	6.5300946665649e-05	1.58134585538911	0.156	0.033	1
BROX	6.53698718092114e-05	-0.536676871570334	0	0.347	1
CHKA	6.53698719652562e-05	-0.492761922092513	0	0.347	1
CD302	6.53698724333903e-05	-0.495525839315148	0	0.347	1
GALNT11	6.60898023738305e-05	-0.460111613864862	0	0.347	1
B3GALNT2	6.60898026891509e-05	-0.446623070498878	0	0.347	1
APMAP	6.62417360099227e-05	-0.515820670133343	0.031	0.397	1
ZDHHC4	6.67840345857438e-05	-0.333970186984744	0.031	0.406	1
REV1	6.68172401749913e-05	-0.442573852920779	0	0.346	1
VDAC1	6.69234834726209e-05	-0.56054290806195	0.188	0.672	1
BAG5	6.75522586028545e-05	-0.480066962773352	0	0.346	1
PIAS1	6.75522586028545e-05	-0.45227277077627	0	0.346	1
MAFB	6.75522589247319e-05	-0.646360554917341	0	0.346	1
CCNG2	6.8241082156083e-05	-0.390324869417355	0.094	0.508	1
CRYL1	6.82949317113091e-05	-0.51052402195387	0	0.346	1
ZMPSTE24	6.82949323617169e-05	-0.425567764554869	0	0.346	1
SND1	6.8790749858679e-05	-0.287689542086784	0.062	0.464	1
DR1	6.90453350448265e-05	-0.466646353266665	0	0.345	1
NUDT22	6.90453355376704e-05	-0.476847870719568	0	0.345	1
RAB3D	6.90453357019517e-05	-0.593400843989821	0	0.345	1
TMED1	6.9045335866233e-05	-0.408253578784598	0	0.345	1
ANKRD10	6.9052406760599e-05	-0.36762345282106	0.031	0.405	1
C1QBP	6.91557566529732e-05	-0.484002769291056	0.156	0.61	1
AP3S1	6.93401878928174e-05	-0.414881462405907	0.062	0.463	1
LYPLAL1	6.95849289606588e-05	-0.553924559920344	0.031	0.396	1
RAPH1	7.05696382818705e-05	-0.557531588621637	0	0.345	1
TXNDC16	7.05696396233839e-05	-0.446956132037822	0	0.345	1
HMG20B	7.12991348629507e-05	-0.332541856090861	0.125	0.559	1
VKORC1L1	7.13436911519734e-05	-0.408395111999564	0	0.344	1
DEK	7.16442740009561e-05	-0.480298535894186	0.156	0.602	1
MDH1	7.16675593439227e-05	-0.552605363102767	0.125	0.572	1
HPN	7.21257813180742e-05	-0.498666017690195	0	0.344	1
MAPK10	7.2125781831565e-05	-0.487440369934473	0	0.344	1
UGP2	7.28129330851997e-05	-0.360300188727346	0.062	0.461	1
F11R	7.29159878624102e-05	-0.497324907012769	0	0.344	1
ROMO1	7.30732024082738e-05	-0.29769543141284	0.156	0.632	1
BCLAF1	7.342141587301e-05	0.363047740661921	0.125	0.56	1
SYNE4	7.3714390082654e-05	-0.441584376299318	0	0.343	1
TMEM203	7.45210669420627e-05	-0.454458306758308	0	0.343	1
LRATD1	7.45210674715704e-05	-0.745381508478404	0	0.343	1
RAF1	7.45210674715704e-05	-0.462351691819376	0	0.343	1
ARRDC1	7.58700898102767e-05	-0.395708766186687	0.062	0.459	1
PDZK1IP1	7.61595721594018e-05	-0.526693719762307	0	0.342	1
PCNP	7.6316308957745e-05	-0.321941092661804	0.125	0.563	1
VPS26A	7.68358747588556e-05	-0.519298314137042	0.031	0.396	1
CCNL2	7.69915627986042e-05	-0.436173404295968	0	0.342	1
TMC8	7.74852933382362e-05	0.875954578217392	0.125	0.022	1
MNAT1	7.7832157476442e-05	-0.471678603122122	0	0.342	1
HID1	7.7832157476442e-05	-0.55737095679998	0	0.342	1
RASSF7	7.86814384730679e-05	-0.444638765441816	0	0.341	1
SELENBP1	7.86814386588187e-05	-0.712509653289313	0	0.341	1
SREBF1	7.86814386588187e-05	-0.441706467208449	0	0.341	1
INSIG1	7.86814394018224e-05	-0.637261113559917	0	0.341	1
LMAN1	7.88832900857029e-05	-0.334449736843779	0.125	0.582	1
WDR6	7.9114460608012e-05	-0.380413703896298	0.031	0.401	1
PRNP	7.9539490647002e-05	-0.4782718820865	0	0.341	1
STX3	8.04063996404446e-05	-0.451449707040245	0	0.341	1
PKP3	8.0406399830021e-05	-0.573802731006552	0	0.341	1
DNM1L	8.04064003987502e-05	-0.450545381595344	0	0.341	1
DNAJB9	8.07682169126141e-05	-0.330150503079274	0.031	0.401	1
KLF9	8.08003624381483e-05	-0.603819928899617	0.031	0.391	1
SPOCK1	8.12822518861299e-05	-0.735638226798033	0	0.34	1
NIPSNAP2	8.15122047721588e-05	-0.391743100262028	0.062	0.451	1
TRIM44	8.18876091817845e-05	-0.539346910734004	0.062	0.445	1
COQ4	8.20863436854784e-05	-0.484624987239649	0.031	0.398	1
PSMG4	8.21671317120963e-05	-0.484141052165234	0	0.34	1
PEBP4	8.21671320990488e-05	-0.663368047481385	0	0.34	1
GSTT2B	8.21671322925245e-05	-0.502368528958363	0	0.34	1
UBE2L6	8.22409184592032e-05	-0.52282976330234	0.031	0.398	1
MIF	8.27995003394806e-05	-0.892258144148132	0.469	0.888	1
LINC01578	8.29110865546501e-05	-0.465305587368754	0.188	0.677	1
BCAS1	8.30611280411957e-05	-0.49213425708369	0	0.34	1
CREB3L2	8.30611296048287e-05	-0.458727525453334	0	0.34	1
TMOD3	8.34090297655996e-05	-0.491544880000912	0.031	0.398	1
CCT3	8.36064119135263e-05	-0.443017036517146	0.188	0.651	1
STX8	8.39643300535951e-05	-0.463254643721767	0	0.339	1
CCS	8.41032911421139e-05	0.348504484726086	0.031	0.4	1
BLOC1S4	8.42958010283997e-05	-0.491119149717057	0.031	0.392	1
DUSP1	8.50627333177225e-05	-0.619772109396252	0.188	0.637	1
OLA1	8.52204337514128e-05	-0.552040345008318	0.094	0.507	1
PSMD8	8.53859045341398e-05	-0.288740805497274	0.156	0.624	1
SH3BP4	8.57987092028976e-05	-0.44037132213015	0	0.339	1
IL10RB	8.57987094044008e-05	-0.39272400586562	0	0.339	1
C6orf89	8.57987102104133e-05	-0.416293149155477	0	0.339	1
TMEM181	8.57987106134195e-05	-0.434402636460841	0	0.339	1
UQCRQ	8.63394149410992e-05	-0.749963529886273	0.281	0.733	1
ZMYM4	8.67300663974759e-05	-0.442682222363705	0	0.338	1
ESRP1	8.67300663974759e-05	-0.45762823527437	0	0.338	1
SLC30A4	8.67300666010345e-05	-0.900332585728301	0	0.338	1
ACP1	8.76057328500918e-05	-0.568980606861668	0.125	0.564	1
DENND10	8.76709910081183e-05	-0.408537728071604	0	0.338	1
ANKRD9	8.76709912137518e-05	-0.477959865397354	0	0.338	1
EP300	8.76709912137518e-05	-0.460832151136887	0	0.338	1
COA3	8.80940639254896e-05	-0.31805417921473	0.125	0.555	1
NT5C3B	8.83661985828733e-05	-0.250816055448853	0.031	0.398	1
MTCH2	8.86215734479601e-05	-0.487494630855908	0	0.338	1
C1orf21	8.86215744866005e-05	-0.523940152775456	0	0.338	1
EDEM3	8.95819118063026e-05	-0.496268933416029	0	0.337	1
MAT2A	8.96033854078682e-05	-0.381240380034531	0.062	0.444	1
SNRNP200	9.00838594971783e-05	-0.34105928469551	0.031	0.397	1
FRMD4B	9.05520941877594e-05	-0.472628347037843	0	0.337	1
SRPK2	9.05728072869622e-05	-0.540056329330155	0.031	0.389	1
NPTN	9.08176419006525e-05	-0.52714027224754	0.031	0.387	1
ABCC4	9.15322191486529e-05	-0.540487108745459	0	0.337	1
ATP5MD	9.17953201083762e-05	-0.489405643481253	0.219	0.719	1
HIGD1A	9.19846379436676e-05	-0.40128170781649	0.062	0.451	1
HERPUD1	9.2124794040248e-05	-0.92818332895052	0.25	0.692	1
AL121790.1	9.25223832201105e-05	-0.534958132727825	0	0.336	1
PPP1R14B	9.29822323747027e-05	-0.510611198717102	0.156	0.614	1
APPL1	9.35825151249658e-05	-0.263358373914141	0.062	0.453	1
AUP1	9.37072692107717e-05	-0.442601867298743	0.031	0.388	1
NUTF2	9.40422375897898e-05	-0.452728000902048	0.031	0.391	1
ENTPD5	9.45332097898838e-05	-0.51877646470859	0	0.336	1
MPZL2	9.55540694203971e-05	-0.497381230833543	0	0.335	1
TMEM159	9.57349698489866e-05	-0.29988824626379	0.031	0.396	1
S100A10	9.65573305974888e-05	-0.386550702073813	0.219	0.721	1
ODC1	9.74403569990506e-05	-0.703642485298164	0.188	0.636	1
ARIH2	9.76271804339194e-05	-0.414358542112627	0	0.335	1
CYB5R1	9.86796325720295e-05	-0.379917213476025	0	0.334	1
LNPEP	9.86796332614618e-05	-0.445019716288564	0	0.334	1
PGRMC2	9.87778943756335e-05	-0.335200358671683	0.031	0.395	1
RFK	9.94209635222221e-05	-0.458490569190003	0.031	0.393	1
ENTPD6	9.97428170133187e-05	-0.447528126375144	0	0.334	1
KIAA1522	9.97428174775921e-05	-0.460808402975478	0	0.334	1
NSFL1C	9.97428188704111e-05	-0.52037656238754	0	0.334	1
ILK	9.99533275786873e-05	-0.460957053378893	0.062	0.442	1
MALT1	0.000100044945320551	-0.285808958239623	0.094	0.495	1
RPAIN	0.000100777374873802	-0.388054173448492	0.094	0.486	1
CALM2	0.000100853995390701	-0.686707551991812	0.375	0.819	1
FBXL15	0.000101901801668947	-0.487929882019574	0	0.333	1
IP6K2	0.000102589036781055	-0.265709190201877	0.094	0.496	1
XAB2	0.000103268999594773	-0.524319523817352	0.031	0.387	1
RBM39	0.00010355301272404	-0.423657459583673	0.219	0.701	1
HMGN4	0.00010362962485343	-0.424591852483632	0.031	0.392	1
SUCO	0.000104104966560296	-0.40816638499161	0	0.333	1
MED31	0.00010410496752695	-0.451149835572731	0	0.333	1
ARRDC3	0.000104411175870611	-0.555933965816123	0.031	0.389	1
HSD17B12	0.000104493053485993	-0.531471998929418	0.031	0.383	1
TCEAL3	0.000104687279962027	-0.346737253651007	0.062	0.442	1
DSG2	0.0001052233830009	-0.431990433544714	0	0.332	1
GOLPH3	0.000105867880316011	-0.350282801425092	0.094	0.504	1
ATPAF1	0.000106353163568524	-0.476424998856316	0	0.332	1
TSTA3	0.00010665134745888	-0.314236144955955	0.062	0.441	1
NDUFB2	0.000106673714639793	-0.53236924091497	0.219	0.703	1
EPS8L2	0.000107494419603416	-0.454235239721461	0	0.332	1
SLC33A1	0.000107494420350561	-0.430050553058705	0	0.332	1
GSTM3	0.000108647259249446	-0.539115797213237	0	0.331	1
WSB1	0.000108831228508135	-0.322130356827619	0.156	0.612	1
PDXK	0.000109442127505577	-0.325677264523353	0.094	0.493	1
IMPDH2	0.00010968583526632	-0.614716459061022	0.125	0.553	1
SDHAF3	0.000109871998592052	-0.421323649241353	0.031	0.39	1
PSMA1	0.000110015568564094	-0.434325554507542	0.156	0.622	1
STAU1	0.000110059988252189	0.269003199529719	0.094	0.496	1
HIBADH	0.00011047600358815	-0.481661704923575	0.031	0.386	1
JMJD8	0.000110988129629554	-0.487991410343003	0	0.331	1
CDC34	0.000111057948369908	-0.320058004841979	0.031	0.391	1
MT-ND4L	0.000111061628621059	-0.550386359270538	0.25	0.743	1
CBY1	0.000112176387554191	-0.427974308155065	0	0.331	1
TMX1	0.000112176388591096	-0.40390867883971	0	0.331	1
LPAR3	0.000113376676604129	-0.519656777918858	0	0.33	1
RNF144B	0.000113376677389622	-0.485011752679074	0	0.33	1
MTIF3	0.000113668665713048	-0.390520474840906	0.094	0.483	1
UBA2	0.000114589111867088	-0.503232731241464	0	0.33	1
SGMS2	0.000114589112396009	-0.414323424067273	0	0.33	1
BAIAP2L1	0.000114589112396009	-0.462772842362927	0	0.33	1
ZBTB20	0.000115022808137498	-0.380674654707653	0.062	0.447	1
TST	0.000117050886593806	-0.425615547221041	0	0.329	1
HIST3H2A	0.000117050887133395	-0.545816899836547	0	0.329	1
PPIE	0.000118300458473179	-0.448080567972901	0	0.329	1
PLEKHJ1	0.000118797520627975	-0.632752914822425	0.094	0.478	1
UPK3A	0.000119562647900209	-0.547167917739408	0	0.329	1
DNAJB1	0.000120114026296794	-0.622215326521226	0.188	0.607	1
PSMB2	0.000120247336209567	-0.51276318443906	0.125	0.546	1
PHKB	0.000120711706897068	-0.569025308371949	0.031	0.38	1
MRPS17	0.000120837569988366	-0.439235223411853	0	0.328	1
KDM1A	0.000122125346621779	-0.482836742034208	0	0.328	1
RNF43	0.000122125348306381	-0.532688627093498	0	0.328	1
DCTN2	0.000122313244620857	-0.407770549410608	0.062	0.445	1
STK25	0.000123426103635064	-0.470316816048025	0	0.328	1
CASP7	0.000124739960367744	-0.411554232889996	0	0.327	1
PREPL	0.000126067042307766	-0.493543694764257	0	0.327	1
DNAJC7	0.000126636419861524	-0.29035212711166	0.094	0.49	1
APOL6	0.000126743641795658	-0.346571628903269	0.031	0.387	1
CHD3	0.000126861008152721	-0.326951421838938	0.031	0.387	1
COLCA1	0.000127407472299976	-0.637059796071778	0	0.327	1
POU2F2	0.000127763440661492	1.96826483540877	0.281	0.101	1
ITM2C	0.000127855579130804	0.462718308247493	0.062	0.448	1
ARL16	0.000127887516242851	-0.394662833809477	0.031	0.385	1
PALLD	0.000128761379809346	-0.541777737415616	0	0.326	1
PSMF1	0.000130760413769535	-0.340128372286638	0.062	0.444	1
SELENOH	0.000130774152609103	-0.399931555938887	0.219	0.722	1
HSBP1	0.000130925017534042	-0.269676517199098	0.188	0.643	1
CSRP1	0.000131030713120689	-0.300026827084881	0.062	0.434	1
EEA1	0.000131071437315272	-0.306255162043999	0.031	0.386	1
HEBP1	0.000131112716569785	0.265455560297451	0.062	0.447	1
GMPR2	0.000131510130704836	-0.405881237181363	0	0.326	1
ATP6V0A1	0.000131510131908778	-0.405745436913167	0	0.326	1
ST6GALNAC4	0.000131799651906849	1.35261983411655	0.125	0.023	1
RBM5	0.000131938390175966	-0.383735325574029	0.062	0.442	1
ATG101	0.000132015889031673	-0.275712327392794	0.062	0.436	1
NTPCR	0.000132716452421244	-0.444639189477154	0.031	0.384	1
FAM89B	0.00013311991841763	-0.497773897997472	0.062	0.441	1
RABEP2	0.000134314330625099	-0.494742786773678	0	0.325	1
PTPN22	0.000134888369985037	0.754197695103848	0.125	0.023	1
HECTD1	0.000135737552199303	-0.429696857647611	0	0.325	1
MID1IP1	0.000135737553439557	-0.502114261190436	0	0.325	1
TACC3	0.000137921970567949	1.06086004924992	0.125	0.023	1
ERH	0.000138231149527726	-0.443631955279657	0.219	0.691	1
SNHG16	0.000138327172875932	-0.382811525629252	0.125	0.537	1
GAA	0.000138626900104744	-0.387745604346809	0	0.324	1
RDH14	0.000138626900421002	-0.404169324510056	0	0.324	1
GNMT	0.000138626900421002	-0.52482586958678	0	0.324	1
RAB5B	0.00013862690073726	-0.461237424017953	0	0.324	1
APEH	0.000138626901053518	-0.555676190535232	0	0.324	1
DPCD	0.000138626901369775	-0.41059209989158	0	0.324	1
SF3B6	0.000139809795348021	-0.519439094906886	0.219	0.696	1
ERRFI1	0.000140093298368203	-0.684093038683023	0	0.324	1
C12orf10	0.00014038908627189	-0.50865979053787	0.031	0.377	1
LRPPRC	0.00014048916077087	-0.439881914872754	0.031	0.382	1
EIF2AK1	0.000140722965445832	-0.446850818216443	0.094	0.487	1
SLC25A1	0.000140739026689975	-0.417262200035779	0.062	0.434	1
TOB2	0.000141138967632096	-0.439899940789747	0.031	0.382	1
ECSIT	0.000141574358221904	-0.477567910646639	0	0.323	1
CYFIP1	0.000141574358867041	-0.534752592414918	0	0.323	1
EMD	0.000141660848208479	-0.37571565203746	0.031	0.382	1
TNFRSF1A	0.000143070220379801	-0.419501772573339	0	0.323	1
SQLE	0.000143070220705569	-0.465404837720302	0	0.323	1
TC2N	0.000143469313249718	-0.336198213926563	0.062	0.441	1
SLC7A8	0.000143924171187594	-0.260710098983841	0.031	0.383	1
PICALM	0.000144581022604254	-0.524032318214556	0	0.323	1
CFAP69	0.000146106908477644	-0.611143081352843	0	0.322	1
TIPARP	0.000146292809631621	-0.65979949851438	0.031	0.375	1
OFD1	0.000147035218425109	-0.32856737471117	0.031	0.382	1
CD53	0.000147464914425468	0.864204596085339	0.156	0.034	1
PCGF5	0.000147648012541796	-0.45305972277951	0	0.322	1
TM7SF3	0.000147648015226166	-0.408392475596522	0	0.322	1
SNHG7	0.000147982883097731	-0.597728244665694	0.188	0.644	1
ERP29	0.000148720433299984	-0.460732948181804	0.25	0.705	1
SMIM4	0.000149537941697531	-0.465917837271543	0.031	0.38	1
EBP	0.000149860429776781	-0.525322361338745	0.062	0.425	1
RPL23	0.000150634574407794	-0.767266422071134	0.656	0.937	1
TRIQK	0.000150776469559538	-0.424368040654106	0	0.321	1
SPATC1L	0.000151303303414832	-0.491465360007189	0.031	0.38	1
STARD7	0.000151582283488382	-0.473555285979858	0.031	0.38	1
MYL6	0.000152010923385598	-0.693624245488351	0.5	0.872	1
ATL3	0.000152364103314682	-0.400598016567306	0	0.321	1
GMPR	0.000152364104697084	-0.709883161679144	0	0.321	1
SHROOM3	0.000152364105042684	-0.463434034445386	0	0.321	1
OCIAD2	0.000152422977498397	-0.353661977790167	0.125	0.536	1
RTN4	0.000154537482482304	-0.338814487619044	0.156	0.599	1
NINJ1	0.000155586924869803	-0.466282820404523	0	0.32	1
ELOVL5	0.000156570811708093	-0.356956195597958	0.094	0.475	1
GCLM	0.000157222410002371	-0.424105946594435	0	0.32	1
LAMB2	0.000157222410358308	-0.410684708900132	0	0.32	1
SDC2	0.000157222410714246	-0.600602268998312	0	0.32	1
AC010642.2	0.000157222411426121	-0.478163722291549	0	0.32	1
PFDN2	0.00015748873660649	-0.473149015053918	0.125	0.55	1
MED13	0.00015784371998588	-0.355842915502523	0.031	0.38	1
SLK	0.000157859623270456	-0.408475731055784	0.031	0.379	1
SNX6	0.000158178252270677	-0.499560299457886	0.094	0.473	1
RAB10	0.000158266595554923	-0.55950307765141	0.125	0.532	1
PNRC2	0.000158534296703666	-0.487765341707898	0.125	0.532	1
SCAND1	0.000158627495845085	-0.519006244578375	0.219	0.672	1
PIAS2	0.00015880627609911	-0.371720655157262	0.031	0.38	1
BICDL2	0.000158874139590458	-0.411834747359106	0	0.32	1
CNOT2	0.000159130144000365	0.27909141041665	0.031	0.381	1
SLC35B1	0.000159942116139027	-0.33711763594289	0.031	0.379	1
RUNX3	0.000160140390859175	1.33374392805266	0.156	0.035	1
PHB2	0.000160294418895988	-0.301768963379383	0.156	0.61	1
ATP6V1F	0.000160439449935966	-0.282753301774315	0.188	0.638	1
PURB	0.000160530663530288	-0.313979252980082	0.031	0.379	1
MRPL19	0.000160542274672626	-0.429260487556277	0	0.319	1
LLGL2	0.000160542275035616	-0.413098980322367	0	0.319	1
ZCCHC17	0.000160542275761594	-0.482222522833709	0	0.319	1
SMDT1	0.000160629385619882	-0.414380896224693	0.25	0.703	1
OGFOD3	0.000162226960384931	-0.368370851980782	0	0.319	1
YPEL2	0.00016222696111806	-0.550768103857644	0	0.319	1
MRPS25	0.000163834378468768	-0.47417350381479	0.031	0.377	1
NOL3	0.000163928353987687	-0.408545736678369	0	0.319	1
AC007009.1	0.000165646610836425	-0.42739067341052	0	0.318	1
NDUFA5	0.000167242198454548	-0.330600666700128	0.188	0.647	1
TSC22D2	0.000167381883852555	-0.447308849749634	0	0.318	1
UBE2Q2	0.000167381886117491	-0.423713812309605	0	0.318	1
THBS1	0.000167381886872469	-0.746001735741994	0	0.318	1
HNRNPF	0.00016780682639375	-0.414827296477323	0.219	0.705	1
MAPK13	0.000170170053290041	-0.383305748649699	0.031	0.377	1
NIBAN2	0.000170904133049316	-0.52909860931443	0	0.317	1
ASL	0.000170904134589084	-0.416512330521778	0	0.317	1
TMEM222	0.000170904134974026	-0.380627285745256	0	0.317	1
ALAS1	0.000170904135358967	-0.474163145789325	0	0.317	1
RALGAPA1	0.000171736570543703	-0.379899557438952	0.031	0.377	1
SMOX	0.00017269142767298	-0.488990951128219	0	0.317	1
TTC6	0.00017269142845042	-0.450515025295744	0	0.317	1
ELP2	0.00017269181930142	-0.400562424147758	0.031	0.376	1
ING5	0.000174496382728741	-0.469616639235803	0	0.317	1
SPPL3	0.000174496382728741	-0.379084805355414	0	0.317	1
CXCL16	0.000174496384298872	-0.410466389603753	0	0.317	1
RAB6A	0.000175086439763509	-0.347883593817893	0.062	0.425	1
PDCD5	0.000175774846760803	-0.413011302961385	0.094	0.491	1
DAD1	0.000176219245827041	-0.309201133056993	0.188	0.669	1
SARNP	0.000177047790140334	-0.394342538747631	0.062	0.429	1
SNAPC2	0.000178159940596633	-0.438861181147915	0	0.316	1
GPR160	0.000180045329340604	-0.365117000637671	0.062	0.426	1
EIF2AK4	0.000180983879302113	-0.474808289401945	0.031	0.368	1
PPP1R12A	0.00018215460733008	-0.408406888735777	0.094	0.472	1
HAGH	0.000182447945678566	-0.467640577649731	0.031	0.371	1
GINM1	0.000183169723450647	-0.263537740551664	0.062	0.428	1
MAP2K2	0.000183178134705893	-0.301909915304424	0.156	0.601	1
ARHGAP12	0.000183791888860365	-0.426990101692714	0	0.315	1
OLMALINC	0.000183791888860365	-0.549447667834339	0	0.315	1
VIPR1	0.000183791889272496	-0.368119756520892	0	0.315	1
TSPO	0.000183889832403378	-0.56280202175757	0.281	0.734	1
CDKN1A	0.000186238333621178	-0.576428316816793	0.031	0.371	1
ABHD16A	0.000187639577924757	-0.363864349829484	0	0.314	1
PTPN12	0.000187639577924757	-0.414872899667857	0	0.314	1
SLC11A2	0.000187639577924757	-0.350129141621966	0	0.314	1
IL17RC	0.000187639578765203	-0.427955127817443	0	0.314	1
FAM3A	0.000187639578765203	-0.371348258995592	0	0.314	1
FGF7	0.000187639580025873	-1.14500473309022	0	0.314	1
IDH2	0.000188112693752146	-0.459436701420986	0.156	0.579	1
NDUFV2	0.000188129163023738	-0.494526636448254	0.219	0.697	1
SLC30A7	0.0001895918590554	-0.389117330548782	0	0.314	1
COPS7A	0.000189591860328377	-0.412782872713798	0	0.314	1
SCYL1	0.000191563331740193	-0.450400755565805	0	0.314	1
PCAT19	0.000191563331740193	-0.654216184212592	0	0.314	1
GGNBP2	0.000191766792153639	0.286027831439024	0.062	0.433	1
SMCO4	0.000192213911762104	-0.351659482095813	0.062	0.419	1
PHF14	0.000192538343883373	-0.386914949415679	0.062	0.43	1
SARS	0.000193337776452787	-0.435365344996136	0.062	0.425	1
PCMTD2	0.000193554168479023	-0.442488727917799	0	0.314	1
CDKN1C	0.000193554170209599	-0.571490224895074	0	0.314	1
PCYT2	0.000193554170209599	-0.48231560832154	0	0.314	1
NDUFB7	0.000194006664890351	-0.314223092017278	0.25	0.72	1
OAZ2	0.00019484735760568	-0.276052880536354	0.031	0.373	1
RING1	0.000195564552725795	-0.403401717489241	0	0.313	1
PLAAT3	0.000195564553162655	-0.71854585294885	0	0.313	1
MED19	0.000195564555346957	-0.425490627556249	0	0.313	1
SHLD2	0.000197594665248768	-0.455965560909192	0	0.313	1
NFE2L1	0.000197594667013229	-0.376491081544093	0	0.313	1
NFKBIL1	0.000197594667454344	-0.4004854375508	0	0.313	1
HOXA10-AS	0.00019759466877769	-0.518839132012147	0	0.313	1
NDUFAB1	0.000199419769318739	-0.536400509847873	0.188	0.637	1
RSBN1L	0.000201815698656085	-0.472206043725924	0.062	0.428	1
FAIM	0.00020259953864267	-0.447690823419689	0.031	0.365	1
TJP2	0.000203805191527974	-0.387818946265567	0	0.312	1
KHSRP	0.000203805191982089	-0.433824575919711	0	0.312	1
DTWD1	0.000203805193344435	-0.388742315392162	0	0.312	1
MPZL1	0.000204585317897929	-0.399194080018185	0.031	0.367	1
RTCA	0.000207832901643984	-0.446617288567857	0.031	0.366	1
PKIB	0.000208047555276618	-0.551904895609922	0	0.311	1
UBXN6	0.000208468993157476	-0.517259102966232	0.031	0.364	1
MRPL17	0.00020895826936478	-0.486639256736472	0.094	0.47	1
ID2	0.000210847836182575	-0.927277230166388	0.031	0.364	1
ATP5MPL	0.000212023050343696	-0.590326379236385	0.219	0.705	1
ZNF277	0.000212373285723552	-0.427352684972676	0	0.311	1
MRPL52	0.000214065869318977	-0.29475479746651	0.125	0.545	1
HAT1	0.00021436859771085	-0.472249285377814	0.062	0.419	1
EFR3A	0.000214567892021147	-0.434272296006997	0	0.31	1
PHYHD1	0.000214567892021147	-0.423267869405404	0	0.31	1
ELL2	0.000214567893450902	-0.448497789059424	0	0.31	1
ADGRL2	0.00021678392513232	-0.453063081926215	0	0.31	1
FAM111A	0.000217592969333694	-0.323598404604035	0.094	0.474	1
HIST2H2BE	0.000219021570447552	-0.55653137877848	0	0.31	1
RPS6KA3	0.000219021570933414	-0.447794967519923	0	0.31	1
CACUL1	0.000219873168262185	-0.35861396681556	0.031	0.369	1
FBXO9	0.000220179816226723	0.661287528641959	0.062	0.431	1
SRA1	0.000220472967833906	-0.358165982078731	0.031	0.369	1
NUDT9	0.00022128102932558	-0.404583974256449	0	0.309	1
HNRNPUL2	0.000221281029816143	-0.514777188132886	0	0.309	1
TMEM254	0.000221281030306708	-0.369494677953314	0	0.309	1
TULP4	0.000221281032268964	-0.453092988175702	0	0.309	1
PRPS2	0.000222312350622263	-0.437220931903892	0.031	0.364	1
PSMD1	0.000222427071933999	-0.516999708423263	0.031	0.367	1
GNG12	0.000223562509902474	-0.411315259467615	0	0.309	1
LTN1	0.00022477216498158	-0.521815496799052	0.031	0.36	1
PCM1	0.000224939014158955	-0.31289636884947	0.094	0.486	1
TIFA	0.000225866201342431	-0.430434956342068	0	0.309	1
ADRB2	0.0002258662058433	-0.404784572200473	0	0.309	1
ZNF827	0.000225866206343396	-0.548594928668154	0	0.309	1
AHI1	0.000228022853694031	-0.400612087489095	0.031	0.363	1
TMEM41B	0.000228104315953156	-0.398838425034648	0.031	0.362	1
EIF3B	0.000230023254025937	-0.510869213093101	0.062	0.416	1
SLC35D2	0.000230541057678084	-0.371962313317532	0	0.308	1
SPG21	0.0002318517733769	-0.322710020755726	0.031	0.367	1
ETS2	0.000235307239280422	-0.623422576720007	0	0.307	1
RPRD1A	0.000235307240839481	-0.400140483162554	0	0.307	1
HBEGF	0.000235307241359167	-0.456546450820805	0	0.307	1
RPS19BP1	0.000235933109234119	-0.348746973011745	0.219	0.661	1
GNPNAT1	0.000237286004877927	-0.295939567928436	0.031	0.367	1
PIGM	0.000240166422275597	-0.346137185860416	0	0.307	1
HOOK1	0.000240166422805346	-0.466048404589868	0	0.307	1
ARSD	0.000240166423864844	-0.361408096307225	0	0.307	1
TCEAL1	0.000240166424394594	-0.423481564654766	0	0.307	1
BBS4	0.000240448814188997	-0.538448193954851	0.031	0.356	1
MT-CO3	0.000240626995882225	-0.712971655993897	0.844	0.959	1
PBDC1	0.000240934824611898	-0.45238779230897	0.031	0.36	1
GPATCH4	0.000242631426386127	-0.450562109116498	0	0.306	1
PNPLA2	0.000243134114997461	-0.409638960010405	0.031	0.364	1
PLEKHA5	0.000245120317492964	-0.359149017838456	0	0.306	1
SIAH1	0.000247633312927887	-0.346631141741915	0	0.306	1
CLPTM1L	0.000248684519573251	-0.373567747392334	0.062	0.417	1
REPIN1	0.000249367345131286	-0.313380380771607	0.062	0.423	1
STX17	0.000249706232097792	-0.348464602590568	0.031	0.365	1
USP3	0.000250170645077969	-0.403800828655898	0	0.305	1
FCMR	0.000252189483097291	1.58142083319608	0.188	0.051	1
ZSCAN18	0.000252732523134552	-0.39945409152919	0	0.305	1
AFG3L2	0.000252732526468834	-0.395739117049926	0	0.305	1
MYBPC1	0.000252732526468834	-0.528785296080736	0	0.305	1
CHMP4C	0.000252732527024548	-0.370312607731172	0	0.305	1
HIST1H2BD	0.000252732528135975	-0.471036769048018	0	0.305	1
NAP1L1	0.000252842074905971	-0.527671139701082	0.219	0.687	1
ETNK1	0.000253835232286095	-0.266841613829639	0.062	0.417	1
ENOPH1	0.000254402726033089	-0.473208962053132	0.031	0.358	1
XRN2	0.000254906277883547	-0.364139304434615	0.094	0.478	1
ARFIP1	0.000255319176776251	-0.412545357017814	0	0.305	1
UQCR10	0.000256435880021899	-0.515020260113105	0.281	0.744	1
C1orf115	0.000257803542453533	-0.379896654885944	0.031	0.364	1
PCAT14	0.00025793082763385	-0.901393873252568	0	0.304	1
NCSTN	0.00025793082820028	-0.341490631385524	0	0.304	1
RSBN1	0.000257930828766711	-0.441058982898519	0	0.304	1
CDS1	0.000257930828766711	-0.30395632040177	0	0.304	1
SPINK1	0.000257930828766711	-2.62606528615183	0	0.304	1
CSNK1A1	0.000257980578746299	-0.508074530634803	0.25	0.73	1
FOXN3	0.000258084406113483	-0.416249622897898	0.031	0.359	1
TIMM10B	0.000260567701403125	-0.37676964161516	0	0.304	1
LARP6	0.000260567704262433	-0.371834410237427	0	0.304	1
OXLD1	0.00026217415512608	-0.420338740760416	0.031	0.358	1
CIB1	0.000265387860481806	-0.494037195790427	0.219	0.691	1
AP001816.1	0.000265918042683607	-0.478222816084645	0	0.303	1
CBR1	0.00026607641864719	-0.252978317980813	0.031	0.364	1
HTATIP2	0.00026764484595631	-0.333462264798772	0.031	0.363	1
LIN7C	0.000268543109964905	-0.470231323086853	0.031	0.357	1
COPS4	0.000268631964213492	-0.418760653055432	0	0.303	1
PTPN13	0.000268631967155739	-0.626594200767287	0	0.303	1
B4GALT7	0.000268631971274885	-0.354550718110168	0	0.303	1
CRB3	0.000268631972451784	-0.34735263374832	0	0.303	1
C1orf43	0.000268706869790502	-0.426720460387704	0.156	0.585	1
EIF4EBP1	0.00026884941688791	-0.46883631124391	0.031	0.362	1
AP3D1	0.000269034545398586	-0.41841146937957	0.031	0.362	1
TARS	0.000270421308728545	-0.446737255959079	0.031	0.361	1
JKAMP	0.000270701429055374	-0.353080673174635	0.031	0.357	1
TRAC	0.000272055220514296	1.22874474461891	0.188	0.05	1
N4BP2L2	0.000272785245954961	-0.394812972013765	0.188	0.65	1
ERLIN2	0.000274138515052764	-0.315591732548486	0	0.302	1
TDG	0.000274138519850828	-0.372246262284612	0	0.302	1
NUCKS1	0.000274818134049135	-0.408413251820291	0.281	0.754	1
ARL8A	0.00027555679329897	-0.438499696365688	0.031	0.358	1
RPP21	0.000276357980877935	-0.273455471198131	0.094	0.469	1
UBA1	0.000276408771575893	-0.542185064753591	0.031	0.355	1
HMGN3	0.000276774676676155	0.540568393051829	0.125	0.538	1
ZNF33A	0.000278384072896752	-0.418694491044253	0.031	0.355	1
CELF1	0.000278955616932084	-0.459318494713535	0.031	0.36	1
TRIM24	0.000279751573276667	-0.406931355995055	0	0.302	1
IFT27	0.000279751575110479	-0.376427809684876	0	0.302	1
CHM	0.00027975157572175	-0.373479006795923	0	0.302	1
ENDOG	0.000281271937594707	-0.487770290474439	0.031	0.354	1
CHP1	0.000282039400153281	0.402992154384158	0.094	0.469	1
SMARCC2	0.000282254392705385	-0.259743357024145	0.031	0.362	1
NPR3	0.000282598645631206	-0.715630205199586	0	0.301	1
APPBP2	0.000285473074469492	-0.402535184394011	0	0.301	1
SLC25A33	0.000288331336570553	-0.358638334581069	0.094	0.476	1
LZIC	0.000288335988697484	-0.45701526599962	0.031	0.356	1
MAP2K3	0.000288375099060312	-0.431909974645564	0	0.301	1
SLC38A11	0.000288375101576028	-0.568412172810521	0	0.301	1
SIX1	0.000288375101576028	-0.38024881034064	0	0.301	1
SSNA1	0.000288454046806432	-0.268967807011122	0.125	0.531	1
PDCL3	0.000289621860022724	-0.407175040249801	0.031	0.359	1
KLF10	0.000291304976336243	-0.47507841244772	0	0.3	1
MAGI1	0.000291304978875927	-0.365083617044264	0	0.3	1
SPTAN1	0.000292239306770608	-0.416569183100093	0.031	0.359	1
ATF4	0.000293751852353273	-0.535760619501341	0.188	0.643	1
ALKBH5	0.00029408468459981	-0.390000049181724	0.031	0.359	1
ZNF358	0.000294262956661452	-0.438124987643792	0	0.3	1
FAM3C	0.000297179209592818	-0.436979725717721	0.031	0.352	1
HINT3	0.000297249287957523	-0.40305421487012	0	0.3	1
IFT43	0.000297249289898722	-0.378210430795227	0	0.3	1
CNOT1	0.000297249290545788	-0.432600496178999	0	0.3	1
CCDC112	0.00029724929183992	-0.400986045313269	0	0.3	1
ACOT13	0.000298633187622855	-0.463069413644518	0.031	0.354	1
GOLGA7	0.000299806934237862	-0.400481659788748	0.031	0.359	1
EFCAB14	0.000300494904528627	-0.289375704021846	0.031	0.359	1
EPRS	0.000300784049734369	-0.367956974579471	0.062	0.416	1
ETF1	0.00030100187403614	-0.43196529210288	0.031	0.358	1
ZNF326	0.000302722865455528	-0.338472646397449	0.031	0.359	1
ATP11B	0.000303308041081868	-0.402533208214585	0	0.299	1
PPME1	0.000303308043719585	-0.363530208094568	0	0.299	1
CITED2	0.000303750888961275	-0.504610057623375	0.031	0.351	1
RPLP2	0.000306072932813146	0.417771276837594	0.969	0.974	1
MMUT	0.000306380975800651	-0.378720817508844	0	0.299	1
GADD45A	0.00030638097912912	-0.659924076043164	0	0.299	1
SEC16A	0.000306380979794814	-0.428595144944711	0	0.299	1
HDHD2	0.000309483299637056	-0.433975065458256	0	0.298	1
ADAM15	0.000309483300981085	-0.370613745906917	0	0.298	1
SLC12A2	0.000310350181178133	-0.345572139265405	0.062	0.405	1
CAPN2	0.000311047053974715	-0.495167166833886	0.031	0.35	1
TOR1A	0.000312615273079837	-0.334963016497241	0	0.298	1
COBL	0.000312615277150181	-0.420154581760391	0	0.298	1
TMCO4	0.000312615277828572	-0.390184962056133	0	0.298	1
MT-CO1	0.000313660971413057	-0.525291338188588	0.781	0.939	1
GTF2F1	0.000318344534554651	-0.307103376696238	0.031	0.357	1
STOML2	0.000319076044853998	-0.252762706261636	0.125	0.532	1
MRPL50	0.000319229955132996	-0.506609558924685	0.031	0.351	1
SSBP3	0.000320121615585061	-0.304219671929182	0.031	0.357	1
MGAT4B	0.000320921478378058	-0.28284095742408	0.031	0.357	1
THAP7	0.000322191780993938	-0.400679836867956	0	0.297	1
DCUN1D5	0.000325385599011734	-0.293555020764518	0.031	0.357	1
ZNRD2	0.000326200778204416	-0.461506682355188	0.031	0.351	1
NHP2	0.000327097198480645	-0.307096607901021	0.156	0.579	1
ZFPL1	0.000328729314485468	-0.365765310052093	0	0.297	1
RHOT2	0.000328729317330009	-0.391533288290307	0	0.297	1
THYN1	0.000329403349037038	-0.272142475525039	0.062	0.405	1
GLIPR1	0.000330020347601872	1.48041362979395	0.188	0.052	1
POLR2A	0.000330246522686442	-0.47709670997522	0.031	0.349	1
KIAA1217	0.000332044864049468	-0.407050441467973	0	0.296	1
C6orf132	0.000332044864767328	-0.406372073112901	0	0.296	1
TMEM223	0.000334542664608262	-0.342041922697067	0.031	0.355	1
CEP70	0.000335391974269069	-0.357355441388542	0	0.296	1
YAP1	0.00033539197789229	-0.404185513149335	0	0.296	1
DLG1	0.000338770930796208	-0.366142683665771	0	0.296	1
TMEM265	0.000338770931527696	-0.52587231542975	0	0.296	1
ZFYVE16	0.000342182015126556	-0.378048075878658	0	0.295	1
KNOP1	0.000342182015126556	-0.46554981048689	0	0.295	1
MTLN	0.000344831684158928	-0.293219474680875	0.062	0.413	1
ATN1	0.000345625510270174	-0.377458527475553	0	0.295	1
AP003498.2	0.000345625511760894	-0.369068034351193	0	0.295	1
LGALSL	0.000345625513996976	-0.377797142329139	0	0.295	1
HDDC3	0.000349101714275236	-0.382243483402252	0	0.295	1
C9orf78	0.000355147893072849	-0.369454059493404	0.094	0.467	1
ALG2	0.000356153394249597	-0.363128725456565	0	0.294	1
PMM1	0.000356153397316122	-0.400607440424206	0	0.294	1
STXBP2	0.000357190983224134	-0.404242981866436	0.031	0.353	1
GOT2	0.000357826035578537	-0.449800343269957	0.031	0.348	1
EFHD2	0.000359313868603947	-0.29704781590054	0.031	0.353	1
BMPR2	0.000359729466623152	-0.410095378938217	0	0.294	1
IST1	0.000359729468170846	-0.40006699191476	0	0.294	1
SPIN1	0.000361148199209328	-0.412185464514351	0.031	0.352	1
NECTIN4	0.000363339417163796	-0.345037412900651	0	0.293	1
CRELD1	0.000363339421069434	-0.31173474530988	0	0.293	1
NDUFS4	0.000363736859801948	-0.40919915162139	0.062	0.404	1
GNAI3	0.00036399103682524	0.367682789148018	0.094	0.474	1
TRIM36	0.00036698355965568	-0.491635381035626	0	0.293	1
ICE2	0.000366983561232623	-0.386967606500791	0	0.293	1
NIBAN1	0.00036714652602976	-0.272445472044722	0.031	0.353	1
TM2D3	0.000370395943041103	-0.371520635671422	0.031	0.349	1
ACSL5	0.000370662194141351	-0.397613097962459	0	0.293	1
SEC23IP	0.000370662194141351	-0.366122984599496	0	0.293	1
GMFG	0.000370821263061349	0.96478803098209	0.219	0.066	1
RIOK3	0.00037088142120193	0.340897009650265	0.062	0.414	1
LDHA	0.000372560092416685	-0.730258055737783	0.281	0.713	1
CLN3	0.000372573456221833	-0.369910227759109	0.031	0.347	1
FBXO32	0.000374375616610253	-0.445147310014184	0	0.292	1
MTFR1L	0.000374375618216964	-0.378518300494808	0	0.292	1
CWC25	0.000374375619020319	-0.380683025895731	0	0.292	1
SLC39A3	0.000374375621430384	-0.346564370939447	0	0.292	1
COX5B	0.000375411219125939	-0.579020167215078	0.281	0.757	1
HLA-DPB1	0.000375578091100625	1.70495802839818	0.469	0.27	1
RNF213	0.000376066603238732	-0.303658460124323	0.062	0.408	1
MYC	0.000376482105254189	-0.667840684460524	0.031	0.348	1
SLC40A1	0.00037812414871639	-0.624476493953482	0	0.292	1
TERF1	0.00038036946278532	-0.288380891036779	0.031	0.352	1
AK4	0.000381908097148612	-0.423686728843163	0	0.292	1
CCDC28A	0.000381908097967114	-0.35492556750003	0	0.292	1
PWWP3A	0.000381908100422621	-0.343023780141576	0	0.292	1
RABL6	0.000384124914769865	-0.348990111305984	0.062	0.401	1
HSP90AB1	0.000385191190838437	-0.524197916814463	0.438	0.882	1
NBN	0.00038572777429743	-0.403148409940674	0	0.291	1
AHSA1	0.000387226009545701	-0.262452282814401	0.125	0.505	1
TNFRSF12A	0.000387885866501362	-0.373470150669898	0.031	0.352	1
FASTK	0.00038910430332687	-0.274751810388974	0.031	0.351	1
CITED4	0.000389583499259552	-0.458305510846881	0	0.291	1
RNPEP	0.000389583500927386	-0.410105873637832	0	0.291	1
TENT4B	0.000389583500927386	-0.351485878115645	0	0.291	1
SYCE1L	0.000389583500927386	-0.425245390950161	0	0.291	1
CSGALNACT1	0.000393475592159638	-0.412216054750859	0	0.291	1
GOLGA3	0.000393475592159638	-0.401798677632395	0	0.291	1
MAGED1	0.000393475593001365	-0.485649008233091	0	0.291	1
MAP3K20	0.000393475594684818	-0.400779002383709	0	0.291	1
DCAF5	0.000393475595526545	-0.354149092095505	0	0.291	1
TRA2A	0.00039362504462622	0.326683611409966	0.094	0.472	1
TUBB2A	0.000395147207046678	-0.379741370255708	0.031	0.35	1
APEX1	0.000397038929286305	-0.30471772392071	0.156	0.569	1
WDR34	0.000397404368146445	-0.414476733715348	0	0.29	1
ZNF83	0.000397404368146445	-0.34233925104373	0	0.29	1
RBM12	0.000397404369845652	-0.350722848573259	0	0.29	1
SHROOM1	0.000397404371544861	-0.396347730531777	0	0.29	1
AKAP1	0.000397404371544861	-0.370776453030028	0	0.29	1
NEDD9	0.00039740437324407	-0.463978793055573	0	0.29	1
BCAS2	0.000400879026188902	-0.492605306328522	0.094	0.446	1
ESF1	0.000400975235430069	-0.404744571405759	0.062	0.399	1
KHDC4	0.000401370158494924	-0.337241761583303	0	0.29	1
TOR1AIP2	0.000401370162782681	-0.423168368101844	0	0.29	1
MIB1	0.000401370162782681	-0.410420164597855	0	0.29	1
TPD52L2	0.000401370166212886	-0.399729892278235	0	0.29	1
CUX1	0.000401979227104782	0.356228851981006	0.062	0.411	1
CORO2A	0.000405373299144455	-0.382592856625301	0	0.29	1
TMEM183A	0.000407038306492416	-0.327502722533716	0.062	0.408	1
CTDSPL	0.000409414095859623	-0.423943717305837	0	0.289	1
DDIT3	0.000410362340275235	-0.401596068453238	0.062	0.395	1
MRPS12	0.000410611934057734	-0.412725469326895	0.031	0.344	1
C5orf24	0.000412914014889156	-0.447726662430541	0.062	0.395	1
TIMP2	0.000413492900307547	-0.408059905709674	0	0.289	1
SRP9	0.000414440080119718	-0.31606736527765	0.25	0.697	1
RAB22A	0.00041780590488474	-0.260131065047835	0.031	0.348	1
ATXN10	0.000418347419710519	-0.263218150067054	0.125	0.507	1
SLC30A9	0.000421520907866037	-0.426866161698575	0.031	0.342	1
CHD9	0.000423012459665714	0.612829588660199	0.094	0.471	1
AK2	0.000424548300350149	-0.451957101530435	0.094	0.453	1
IGF2R	0.000425960697606549	-0.338582637089006	0	0.288	1
PSMA7	0.000426216857654122	-0.419888906247526	0.25	0.734	1
VPS51	0.000428649628637482	-0.353167870557652	0.125	0.505	1
KLHDC3	0.000429672824807804	-0.330133170518176	0.031	0.347	1
MFSD10	0.000429713497593603	0.337509666609672	0.094	0.459	1
HPS4	0.000430194892098457	-0.378741604184307	0	0.288	1
ZNF131	0.000430194894843956	-0.364736429295777	0	0.288	1
HIST1H2AE	0.000430194895759123	-0.418364604240112	0	0.288	1
PTRHD1	0.000431311187509846	-0.372371697004196	0.125	0.504	1
BTF3	0.000434283004373917	0.990929854813003	0.75	0.821	1
MARCH2	0.000434468795767838	-0.410554619464821	0	0.287	1
YTHDF3	0.000434468798538903	-0.378406877582947	0	0.287	1
MYL12B	0.000438005372560622	-0.50835781480269	0.312	0.785	1
DHRS4L2	0.000438572867359131	-0.30388191040404	0.031	0.347	1
WWTR1	0.000438782756223417	-0.388545840473468	0	0.287	1
SH3BGRL2	0.000438782756223417	-0.382525854290527	0	0.287	1
BCL7C	0.000440001867288406	-0.314950858361942	0.062	0.405	1
SORBS3	0.000443137124815816	-0.379128561683135	0	0.287	1
ZMYND11	0.000443137126697726	-0.43113550350146	0	0.287	1
TFAP2C	0.000443137128579637	-0.360058346331426	0	0.287	1
ID1	0.000443137130461545	-1.14401346153885	0	0.287	1
SNX2	0.000446916909113885	0.269666984119751	0.094	0.466	1
RALY	0.000447238880536382	-0.423252369771589	0.094	0.46	1
SLC25A26	0.00044753225575199	-0.31049256976715	0	0.286	1
PARL	0.0004475322623999	-0.390673968719911	0	0.286	1
TMSB15A	0.000447532265249005	-0.503310813227159	0	0.286	1
PDLIM1	0.000448118315574415	-0.402119551154615	0.062	0.403	1
COX17	0.000453183867380596	-0.421747825523259	0.188	0.604	1
DYNLT1	0.000454487898943152	0.365753926920356	0.188	0.656	1
RPL26L1	0.000455065403929401	-0.282367677343416	0.062	0.398	1
DNAJA4	0.000456446258143646	-0.433299794735783	0	0.286	1
MAGI3	0.00045644625911107	-0.379539876637638	0	0.286	1
SAP18	0.000458266393566398	-0.432683262634697	0.281	0.75	1
SCAMP4	0.000460036609167119	-0.35620388238723	0.031	0.34	1
NOSTRIN	0.000460965846065022	-0.46093705801434	0	0.285	1
SOD3	0.000460965847041423	-0.562186188867603	0	0.285	1
GYPC	0.000462535930347217	1.17932278423749	0.188	0.053	1
CAMKK2	0.000462550285939399	-0.520429129048138	0.031	0.338	1
MAF1	0.000464308461468917	-0.317372456467877	0.125	0.507	1
RXYLT1	0.000465527644411425	-0.335033374886215	0	0.285	1
NBR1	0.000467082466469127	-0.31777462754588	0.062	0.402	1
RETREG3	0.00047013202801964	-0.347572917166797	0	0.285	1
BMP7	0.000470132031003416	-0.570158992353533	0	0.285	1
PDZD11	0.00047029101121481	-0.444936152674261	0.031	0.341	1
PRRC2A	0.000472089130520151	-0.464461567864016	0.031	0.339	1
SVIP	0.000475476351308412	-0.534568085122416	0.031	0.337	1
BEX1	0.000479470046175093	-0.65322046625105	0	0.284	1
ZNF462	0.00047947005225369	-0.394692554460562	0	0.284	1
CREB3L1	0.00047947005225369	-0.480190650267992	0	0.284	1
ADM	0.000479470055292989	-0.497238980973862	0	0.284	1
SOD1	0.000479643479121394	-0.617659482748973	0.281	0.769	1
ATP13A3	0.000484204437990699	-0.39169214190938	0	0.284	1
PLA2G2A	0.000484204440035647	-2.84480496462448	0	0.284	1
TOMM70	0.000484204441058122	-0.4347285908929	0	0.284	1
GGA1	0.000484204442080596	-0.404233387456249	0	0.284	1
TPRN	0.00048420444310307	-0.409082829385457	0	0.284	1
JPT2	0.000484633652908524	-0.359831349219531	0.062	0.394	1
PPP1R15B	0.000484843082557245	-0.354226787800146	0.031	0.338	1
UBE2K	0.000487219429027437	-0.394803500687149	0.125	0.495	1
ACOX1	0.000487432960163593	-0.360338961280573	0.031	0.343	1
MAGEH1	0.000488982926631202	-0.36302850176845	0	0.283	1
ABCF1	0.000489075200979608	-0.35402648606764	0.062	0.4	1
COX11	0.000490020015525504	-0.344805152761254	0.031	0.343	1
UBTF	0.000491575025137229	-0.499934422500564	0.062	0.392	1
GMCL1	0.000493805888115716	-0.395225045200621	0	0.283	1
ARMCX6	0.000494497301111694	-0.350835330872256	0.031	0.342	1
DNAJC1	0.000498041468625626	-0.363305911906197	0.031	0.342	1
ZNF532	0.000498673715975778	-0.516703430560736	0	0.283	1
ING2	0.000498673718077957	-0.40988606509879	0	0.283	1
SDHD	0.000500229827009165	-0.422202716924467	0.125	0.495	1
PIGT	0.000500496819843976	-0.253895437643863	0.031	0.343	1
LRBA	0.000502815461687369	-0.502296692001186	0.031	0.336	1
GRHL2	0.000503586809221444	-0.375623078964757	0	0.282	1
LUC7L	0.000503586810282237	-0.395982949782398	0	0.282	1
DUSP3	0.000503586812403825	-0.389906880766887	0	0.282	1
PIGF	0.000508545554267424	-0.322129140625174	0	0.282	1
FUNDC1	0.000508545555338006	-0.350301701230192	0	0.282	1
HLA-DQA1	0.00050893360223337	1.22306459874371	0.219	0.069	1
CREBL2	0.000513550358797226	-0.36034795326682	0	0.282	1
WWC1	0.000513550363119045	-0.402576290174199	0	0.282	1
UBA6	0.000515131375952151	-0.351897314794754	0.031	0.341	1
DEAF1	0.000518601606829794	-0.37261504442153	0	0.281	1
GOLPH3L	0.000518601607920208	-0.311446145353888	0	0.281	1
ZNF787	0.000518601611191448	-0.364725131667072	0	0.281	1
USP54	0.000518601612281861	-0.428192606634736	0	0.281	1
GSKIP	0.000518601613372275	-0.357715513808803	0	0.281	1
TMEM99	0.000518601613372275	-0.319973473343517	0	0.281	1
TMEM167B	0.000518731304563066	-0.304669440644603	0.031	0.341	1
EIF3D	0.000521010636500216	-0.351891660184789	0.188	0.605	1
ARG2	0.000522160392041915	-0.860899027191931	0.031	0.339	1
ARHGEF26	0.000522809550947872	-0.265025783057245	0.031	0.341	1
DCAF10	0.000523699725724548	-0.309775103422575	0	0.281	1
TLE1	0.000523699725724548	-0.47302023442913	0	0.281	1
DAG1	0.000523699726825007	-0.305471200004917	0	0.281	1
CD27-AS1	0.000523699727925465	-0.296391602807012	0	0.281	1
LINC00467	0.000528845110325258	-0.378042735967117	0	0.281	1
DDX56	0.000534038163907776	-0.357107920419557	0	0.28	1
DFFA	0.000539279313156738	-0.383465023129554	0	0.28	1
PACSIN3	0.000539279313156738	-0.337554753506705	0	0.28	1
ANK3	0.000539279315418969	-0.367503302972143	0	0.28	1
DUSP23	0.000540876636453724	-0.384394101113587	0.031	0.339	1
RPS16	0.000541015011269588	0.713582393344146	0.812	0.95	1
SOCS3	0.000541813636500491	-0.515049223581973	0.062	0.384	1
ARHGAP32	0.000544568972591782	-0.382493837392483	0	0.28	1
UBE4A	0.000544568978299341	-0.296042836186861	0	0.28	1
KIF21A	0.000544568978299341	-0.440705711389543	0	0.28	1
RHBDD2	0.000545897500328694	-0.334931169838505	0.031	0.336	1
CCDC91	0.000549907563452687	-0.354308016678582	0	0.28	1
NDRG2	0.000549907566908679	-0.396667123768804	0	0.28	1
RSPRY1	0.000549907566908679	-0.321338172647169	0	0.28	1
RNF167	0.00055139363238704	-0.30560595891821	0.031	0.339	1
CBX1	0.000557599430849684	-0.432261297726374	0.031	0.334	1
ZFAND2A	0.000559439321359878	-0.542303505504977	0.031	0.331	1
SEC23B	0.000560053706110852	-0.426375808648727	0.031	0.335	1
NAALADL2	0.000560733248545904	-0.340069259687144	0	0.279	1
PDHX	0.000560733250892386	-0.383626851846624	0	0.279	1
SLC39A4	0.000561488377429048	-0.412076625452417	0.031	0.332	1
PSMD14	0.000562206438046183	-0.446417630765721	0.062	0.386	1
MAGEF1	0.000562799318493679	-0.333482618252121	0.031	0.338	1
RBFOX2	0.000566221189535512	-0.321635428521913	0	0.279	1
AASS	0.000566221196639512	-0.362007801300332	0	0.279	1
SGMS1	0.000566221200191511	-0.306706213236929	0	0.279	1
IMPACT	0.00057175978836849	-0.353505895725665	0	0.278	1
GULP1	0.000571759791953045	-0.35796816682497	0	0.278	1
CNFN	0.000571759794342749	-0.377759111013839	0	0.278	1
RLN1	0.000571759797927305	-1.10112509630463	0	0.278	1
DNTTIP2	0.000573301430286993	-0.319757377939723	0.031	0.338	1
CHDH	0.000577349482603046	-0.382795801626359	0	0.278	1
GSTA4	0.000577349482603046	-0.379775943426614	0	0.278	1
TXNRD2	0.000577349486220437	-0.36890746005581	0	0.278	1
RBM27	0.00058223334952948	-0.425719379743979	0.062	0.39	1
FNIP2	0.000582990704783102	-0.502448810389975	0	0.278	1
CTSO	0.00058868389926592	-0.325785344180875	0	0.277	1
GPATCH8	0.000588683900493889	-0.386974505400994	0	0.277	1
SLC52A2	0.000594429520155953	-0.306094344582779	0	0.277	1
DUXAP8	0.00059442952387355	-0.47532411794047	0	0.277	1
PHPT1	0.00059830515835675	0.287030475142544	0.219	0.696	1
TP53I13	0.000600228020359295	-0.329438395035039	0	0.277	1
TMEM218	0.000600228024110869	-0.321335390780125	0	0.277	1
RHOD	0.000600228026611918	-0.339363745023761	0	0.277	1
TACC2	0.000600228029112969	-0.334839698616666	0	0.277	1
SLC35A1	0.000606079862743807	-0.322397848126239	0	0.276	1
CCNK	0.000606079866529648	-0.341890743618507	0	0.276	1
PCAT1	0.0006119855013525	-0.670483482824009	0	0.276	1
HIPK1	0.000611985502625968	-0.368269910643563	0	0.276	1
TWSG1	0.000611985503899437	-0.330424194595362	0	0.276	1
CD48	0.000614533852564835	1.02977177612328	0.219	0.068	1
TAB2	0.000617945385995436	-0.370537588683946	0	0.276	1
UACA	0.000617945393705966	-0.33958184508383	0	0.276	1
ACY1	0.000623910052616388	-0.359704037194051	0.031	0.334	1
ANKHD1	0.000626584460681622	0.631224540725386	0.094	0.444	1
NCEH1	0.000627132099624977	-0.310034860917502	0.031	0.335	1
NSD3	0.000629153809767641	0.492356987619345	0.125	0.518	1
TBL2	0.000630029834365179	-0.296848846365569	0	0.275	1
TCF7L2	0.000630029842216937	-0.305092784664013	0	0.275	1
CDC42EP5	0.000630427387423479	-0.556774215582588	0.031	0.335	1
UBE2G1	0.000630459862608643	-0.270467519889426	0.031	0.335	1
PPFIBP1	0.000636155333331523	-0.324650238956283	0	0.275	1
MAF	0.000636155334652069	-0.628860893328055	0	0.275	1
BOK	0.000636155337293162	-0.381292082739972	0	0.275	1
PEX11A	0.000636155338613708	-0.316323676981655	0	0.275	1
DNPEP	0.000638239862481911	-0.336769432884486	0.062	0.391	1
MRPL24	0.000638305657407412	-0.519009928599048	0.031	0.329	1
MRPS18B	0.000640413645072488	-0.2713329296215	0.094	0.441	1
PHC2	0.000642336977860005	-0.388507316632688	0	0.274	1
SMIM1	0.000642336981857711	-0.342381792315736	0	0.274	1
KLHL23	0.000642336988520554	-0.331778936783619	0	0.274	1
RCC1L	0.000642336988520554	-0.365058169935534	0	0.274	1
CYTH2	0.000642336988520554	-0.388563841894717	0	0.274	1
FAF1	0.000642336989853123	-0.315299834057118	0	0.274	1
CYP39A1	0.000648575266770088	-0.313707254306669	0	0.274	1
IRS1	0.000648575273493555	-0.37547851046194	0	0.274	1
IQGAP1	0.000652962479144803	0.370300211508999	0.094	0.455	1
LRRC41	0.000654740123525214	-0.350262644330401	0.031	0.333	1
SMNDC1	0.000654870681630334	-0.346963377284143	0	0.274	1
SERTAD3	0.000654870685701098	-0.38054058592383	0	0.274	1
LAMP5	0.000654870685701098	-0.623548865889773	0	0.274	1
MRPL20	0.000655817378692354	-0.393780887090176	0.25	0.7	1
TBC1D4	0.000667634835442269	-0.511068373907415	0	0.273	1
KRT7	0.000667634836823961	-1.23730022624873	0	0.273	1
EIF2B4	0.000667634839587345	-0.37348387794437	0	0.273	1
TIMP1	0.000667952180924897	-0.668375578755648	0.031	0.333	1
BIK	0.000668008421212306	-0.27675949882996	0.031	0.333	1
SMPDL3A	0.00067410457573563	-0.285753949643132	0	0.273	1
SLC30A5	0.000674104579918339	-0.314948774249106	0	0.273	1
AIDA	0.000679269124391181	-0.469880313001708	0.031	0.331	1
AL035661.1	0.000680633425700188	-0.343021394414605	0	0.272	1
AKAP7	0.000680633427107075	-0.357941748147172	0	0.272	1
PBX3	0.000687221889095921	-0.389728161148408	0	0.272	1
STRAP	0.000689868526994465	0.28343437308153	0.125	0.509	1
CNN3	0.000693870480795881	-0.840951618168116	0	0.272	1
PEMT	0.000693870482228394	-0.260249970651898	0	0.272	1
ALKBH7	0.000700410915995726	-0.301460076072683	0.25	0.663	1
ARFGEF1	0.000700579708347261	-0.366610278287884	0	0.271	1
FEM1B	0.000700579712683726	-0.375261026433552	0	0.271	1
[truncated: 2,517 more rows]
