# Supplementary material for: ScRNA-seq revealed an immunosuppression state and tumor microenvironment heterogeneity related to lymph node metastasis in prostate cancer
Source: Exp Hematol Oncol. 2023 May 23;12:49. doi: 10.1186/s40164-023-00407-0 (PMC10204220; doi:10.1186/s40164-023-00407-0)
Supplement: Supplementary file 14 — Supplementary Material 14: DEGs of luminal cells between primary lesion and LNM. [file 40164_2023_407_MOESM14_ESM.csv]

	p_val	avg_log2FC	pct.1	pct.2	p_val_adj
IGHA2	2.09198337750445e-33	3.38844136337658	0.375	0.004	5.36238099155716e-29
JCHAIN	7.74273344365009e-29	4.58504241744999	0.375	0.005	1.98469486361083e-24
TAS1R3	5.38519236115707e-23	0.859860728345795	0.125	0	1.38038635793539e-18
CCDC163	5.38519236115707e-23	1.47016628168105	0.125	0	1.38038635793539e-18
CFHR1	5.38519236115707e-23	1.18044326660272	0.125	0	1.38038635793539e-18
CR1	5.38519236115707e-23	1.18044326660272	0.125	0	1.38038635793539e-18
IGKV3-15	5.38519236115707e-23	1.39491260111003	0.125	0	1.38038635793539e-18
IGKV3-20	5.38519236115707e-23	1.13952180865147	0.125	0	1.38038635793539e-18
IGKV2-29	5.38519236115707e-23	0.936396867059343	0.125	0	1.38038635793539e-18
AC114760.2	5.38519236115707e-23	1.19033121210415	0.125	0	1.38038635793539e-18
CAND2	5.38519236115707e-23	1.41624084828588	0.125	0	1.38038635793539e-18
CCR2	5.38519236115707e-23	1.47016628168105	0.125	0	1.38038635793539e-18
OSTN-AS1	5.38519236115707e-23	0.936396867059343	0.125	0	1.38038635793539e-18
AC098829.1	5.38519236115707e-23	1.2480110438284	0.125	0	1.38038635793539e-18
GFPT2	5.38519236115707e-23	1.41624084828588	0.125	0	1.38038635793539e-18
KIAA0408	5.38519236115707e-23	1.2480110438284	0.125	0	1.38038635793539e-18
PNOC	5.38519236115707e-23	0.936396867059343	0.125	0	1.38038635793539e-18
AL161781.2	5.38519236115707e-23	1.19033121210415	0.125	0	1.38038635793539e-18
CHST15	5.38519236115707e-23	1.13952180865147	0.125	0	1.38038635793539e-18
FXYD2	5.38519236115707e-23	1.41624084828588	0.125	0	1.38038635793539e-18
ABCD2	5.38519236115707e-23	1.41624084828588	0.125	0	1.38038635793539e-18
HOXC8	5.38519236115707e-23	1.2480110438284	0.125	0	1.38038635793539e-18
IGHV1-24	5.38519236115707e-23	1.83353885386126	0.125	0	1.38038635793539e-18
IGHV4-59	5.38519236115707e-23	0.936396867059343	0.125	0	1.38038635793539e-18
B3GNT9	5.38519236115707e-23	0.859860728345795	0.125	0	1.38038635793539e-18
NPB	5.38519236115707e-23	1.82086437432031	0.125	0	1.38038635793539e-18
ICAM4	5.38519236115707e-23	1.41624084828588	0.125	0	1.38038635793539e-18
AC007773.1	5.38519236115707e-23	1.18044326660272	0.125	0	1.38038635793539e-18
IL4I1	5.38519236115707e-23	1.41624084828588	0.125	0	1.38038635793539e-18
SPIB	5.38519236115707e-23	1.41624084828588	0.125	0	1.38038635793539e-18
NCR1	5.38519236115707e-23	0.859860728345795	0.125	0	1.38038635793539e-18
ZNF154	5.38519236115707e-23	1.41624084828588	0.125	0	1.38038635793539e-18
IGLV3-19	5.38519236115707e-23	1.19033121210415	0.125	0	1.38038635793539e-18
IGLV2-14	5.38519236115707e-23	1.47016628168105	0.125	0	1.38038635793539e-18
MEI1	5.38519236115707e-23	1.47016628168105	0.125	0	1.38038635793539e-18
U62317.1	5.38519236115707e-23	1.18044326660272	0.125	0	1.38038635793539e-18
CCL13	5.38519236115707e-23	1.2480110438284	0.125	0	1.38038635793539e-18
FAM163B	5.38519236115707e-23	1.2480110438284	0.125	0	1.38038635793539e-18
OVCA2	5.38519236115707e-23	1.41624084828588	0.125	0	1.38038635793539e-18
IGHG3	1.73280787126966e-19	5.70863529996591	0.75	0.047	4.44170641642551e-15
CD79A	1.89465315533789e-15	2.47907455127203	0.25	0.005	4.85656443307761e-11
ST6GALNAC4	2.05969057985664e-15	1.81698721398625	0.25	0.005	5.27960486334651e-11
IGHG4	2.83374919389431e-14	7.12446149807761	0.5	0.028	7.2637493087093e-10
CSTA	2.39319062202205e-13	2.57088164997021	0.25	0.006	6.13446552142913e-09
IGLC3	3.13120831799123e-12	7.97980147807077	0.5	0.033	8.02622628150692e-08
IGHG1	4.09305727977378e-12	6.62880009888866	0.625	0.056	1.04917337252441e-07
PAQR6	4.39284606637058e-12	1.13383719521364	0.125	0.001	1.12601823219277e-07
SHOX2	4.39284606637058e-12	1.88670916196457	0.125	0.001	1.12601823219277e-07
FDCSP	4.39284606637058e-12	5.30185916069374	0.125	0.001	1.12601823219277e-07
ROR2	4.39284606637058e-12	1.41003412905501	0.125	0.001	1.12601823219277e-07
LOXL4	4.39284606637058e-12	1.40183204831328	0.125	0.001	1.12601823219277e-07
C1QTNF4	4.39284606637058e-12	1.2423316803341	0.125	0.001	1.12601823219277e-07
AC026356.2	4.39284606637058e-12	1.4008332521502	0.125	0.001	1.12601823219277e-07
C16orf86	4.39284606637058e-12	1.45916774671515	0.125	0.001	1.12601823219277e-07
GALNS	4.39284606637058e-12	1.41510409685815	0.125	0.001	1.12601823219277e-07
VPS9D1	4.39284606637058e-12	1.46403587326808	0.125	0.001	1.12601823219277e-07
CNTNAP1	4.39284606637058e-12	1.39936770071575	0.125	0.001	1.12601823219277e-07
TMEM143	4.39284606637058e-12	1.45226145599389	0.125	0.001	1.12601823219277e-07
MFNG	4.39284606637058e-12	1.39807151495942	0.125	0.001	1.12601823219277e-07
SYT11	4.9837581906233e-12	1.14498990047419	0.125	0.001	1.27748673700247e-07
CD84	4.9837581906233e-12	0.84582465305221	0.125	0.001	1.27748673700247e-07
AREG	4.9837581906233e-12	1.22400094637528	0.125	0.001	1.27748673700247e-07
TMEM154	4.9837581906233e-12	0.912386769606226	0.125	0.001	1.27748673700247e-07
TREML1	4.9837581906233e-12	1.38016347532367	0.125	0.001	1.27748673700247e-07
TAGAP	4.9837581906233e-12	1.10600105754229	0.125	0.001	1.27748673700247e-07
PDGFD	4.9837581906233e-12	0.836636500449464	0.125	0.001	1.27748673700247e-07
TNFRSF17	4.9837581906233e-12	0.824270566788496	0.125	0.001	1.27748673700247e-07
AC026471.2	4.9837581906233e-12	0.846107179939378	0.125	0.001	1.27748673700247e-07
ADA2	4.9837581906233e-12	0.831450570877455	0.125	0.001	1.27748673700247e-07
AL590764.1	4.9837581906233e-12	1.43518352786929	0.125	0.001	1.27748673700247e-07
MZB1	8.02606390279816e-12	1.59399725990202	0.25	0.008	2.05732096020425e-07
FSCN1	1.31275416796307e-10	2.36657141901497	0.25	0.009	3.36498275873973e-06
ARHGDIB	5.83416488254824e-10	2.08389133477473	0.375	0.023	1.49547148434359e-05
CD74	1.35649667891575e-09	2.30654728520614	0.875	0.133	3.47710793706474e-05
IGLC1	1.79601723220255e-08	8.56510557851185	0.375	0.028	0.00046037309713048
ATAD3C	2.07311117587226e-08	0.926430065145578	0.125	0.003	0.000531400587711336
NXPE3	2.07311117587226e-08	1.39125305689697	0.125	0.003	0.000531400587711336
SIMC1	2.07311117587226e-08	1.23216792799627	0.125	0.003	0.000531400587711336
UBE3D	2.07311117587226e-08	1.24111248108008	0.125	0.003	0.000531400587711336
UFSP1	2.07311117587226e-08	0.925217164535728	0.125	0.003	0.000531400587711336
TMEM246	2.07311117587226e-08	1.41403968752302	0.125	0.003	0.000531400587711336
SNCG	2.07311117587226e-08	1.37132788245636	0.125	0.003	0.000531400587711336
AFAP1L2	2.07311117587226e-08	0.925860361433806	0.125	0.003	0.000531400587711336
CLSTN3	2.07311117587226e-08	1.38747353971473	0.125	0.003	0.000531400587711336
TEX22	2.07311117587226e-08	0.923591491808958	0.125	0.003	0.000531400587711336
TPSB2	2.07311117587226e-08	1.38790265639472	0.125	0.003	0.000531400587711336
MOB3C	2.25545546417357e-08	0.831684384074167	0.125	0.003	0.000578140899131611
HLA-DOA	2.25545546417357e-08	1.36965400832953	0.125	0.003	0.000578140899131611
CYB5R4	2.25545546417357e-08	1.16046637815523	0.125	0.003	0.000578140899131611
RASGRP2	2.25545546417357e-08	1.38221740837673	0.125	0.003	0.000578140899131611
KLK1	2.25545546417357e-08	0.919707924966442	0.125	0.003	0.000578140899131611
FILIP1L	2.45332812535092e-08	1.11901255111738	0.125	0.003	0.000628861598371201
MBNL2	2.45332812535092e-08	1.14489226139455	0.125	0.003	0.000628861598371201
MMP11	2.45332812535092e-08	1.19421792711672	0.125	0.003	0.000628861598371201
DOCK11	2.45332812535092e-08	0.83185732161929	0.125	0.003	0.000628861598371201
CYBA	2.65841600210031e-08	2.72504433575802	0.375	0.029	0.000681431773818372
IGKC	3.39173339622124e-08	7.99200934285252	1	0.276	0.000869403021453392
IGHA1	4.08299591497315e-08	7.30982846240046	0.25	0.013	0.00104659434288507
BIRC3	4.45314828770688e-08	2.09095781383432	0.375	0.029	0.0011414755005879
PIK3CD-AS2	1.03761457483967e-06	1.9409245784454	0.25	0.017	0.0265971743968653
SCYL3	1.48311819182579e-06	1.15093576304694	0.125	0.004	0.0380167686110705
ARHGAP15	1.48311819182579e-06	2.28601379222302	0.125	0.004	0.0380167686110705
AC074032.1	1.48311819182579e-06	1.38598596361842	0.125	0.004	0.0380167686110705
SETDB2	1.48311819182579e-06	1.44647254009801	0.125	0.004	0.0380167686110705
PCBP3	1.48311819182579e-06	1.23021854911202	0.125	0.004	0.0380167686110705
TGFBI	1.58009429618042e-06	1.21851145570885	0.125	0.004	0.0405025570939927
C6orf52	1.58009429618042e-06	1.11756696501328	0.125	0.004	0.0405025570939927
ACCS	1.58009429618042e-06	1.08881636757365	0.125	0.004	0.0405025570939927
MS4A1	1.58009429618042e-06	0.884121115960616	0.125	0.004	0.0405025570939927
CD6	1.58009429618042e-06	1.08202301003704	0.125	0.004	0.0405025570939927
P2RX5	1.58009429618042e-06	0.888804390134239	0.125	0.004	0.0405025570939927
ANKRD44	1.68315069176745e-06	1.19017225982498	0.125	0.004	0.043144201682075
DAPP1	1.68315069176745e-06	1.33818432283264	0.125	0.004	0.043144201682075
PLEKHG1	1.68315069176745e-06	1.11673699599633	0.125	0.004	0.043144201682075
INMT	1.68315069176745e-06	1.17028981930687	0.125	0.004	0.043144201682075
PRR22	1.68315069176745e-06	1.08489966687067	0.125	0.004	0.043144201682075
PTGFR	1.79265103482693e-06	1.10713274588875	0.125	0.004	0.0459510239757186
NINJ2	1.79265103482693e-06	0.81022163476637	0.125	0.004	0.0459510239757186
RAB34	3.03463302883436e-06	2.03239242023663	0.25	0.018	0.0777867484281111
KLF6	6.68674359222933e-06	2.18100829601256	0.5	0.075	0.171401298499614
CTSS	6.7639811361706e-06	2.01347541334206	0.25	0.019	0.173381128463461
CRIP1	6.82392602132431e-06	3.08895343135024	0.375	0.042	0.174917695704606
AC106897.1	1.96902908389429e-05	1.11148170870485	0.125	0.005	0.504721225074624
AL135999.1	1.96902908389429e-05	1.10502305392499	0.125	0.005	0.504721225074624
USP27X-AS1	1.96902908389429e-05	1.15790430331648	0.125	0.005	0.504721225074624
C7orf31	2.07153973676813e-05	0.915123764299826	0.125	0.005	0.530997780725774
AC058791.1	2.07153973676813e-05	0.839025112746096	0.125	0.005	0.530997780725774
AC016065.1	2.07153973676813e-05	0.884527431933381	0.125	0.005	0.530997780725774
EPSTI1	2.07153973676813e-05	1.19996440272538	0.125	0.005	0.530997780725774
LINC01480	2.07153973676813e-05	1.41243128384709	0.125	0.005	0.530997780725774
SH3BP1	2.07153973676813e-05	1.14466210036034	0.125	0.005	0.530997780725774
FHL1	2.07153973676813e-05	1.09137533089557	0.125	0.005	0.530997780725774
PCED1B-AS1	2.23486918659656e-05	1.3853512785666	0.125	0.005	0.572864018600297
IFFO2	2.29200306548189e-05	0.85950167132821	0.125	0.005	0.587509145774972
EGR3	2.41043820535421e-05	0.778786876884687	0.125	0.005	0.617867625178445
GATA3	2.41043820535421e-05	1.09225423964634	0.125	0.005	0.617867625178445
FLI1	2.41043820535421e-05	1.08429258907046	0.125	0.005	0.617867625178445
TMEM245	3.05867519689633e-05	1.4743229576604	0.25	0.022	0.784030213220436
GYPC	6.37267639089178e-05	1.91907846103146	0.25	0.024	1
HLA-DQA1	0.000103938039436543	1.07041428690837	0.25	0.024	1
ZNF736	0.000112139738959801	1.41896980152894	0.125	0.006	1
CCL21	0.000112139738959801	2.24133976129489	0.125	0.006	1
GMIP	0.000112139738959801	1.35426098639738	0.125	0.006	1
LCK	0.000116991410769247	1.34398385388295	0.125	0.006	1
PARM1	0.000116991410769247	0.903460477758016	0.125	0.006	1
FNTB	0.000116991410769247	1.20530067934097	0.125	0.006	1
DSEL	0.000116991410769247	1.20156606453656	0.125	0.006	1
HAUS8	0.000116991410769247	1.21866691822521	0.125	0.006	1
PIK3CD	0.000122040546078821	1.33129192909858	0.125	0.006	1
FHL3	0.000122040546078821	1.16245971580281	0.125	0.006	1
NEURL1B	0.000122040546078821	1.3254837825309	0.125	0.006	1
C7	0.000127294618189404	1.07547873733952	0.125	0.006	1
TPPP3	0.000127294618189404	1.08226791610869	0.125	0.006	1
IGHM	0.00013276135888702	0.835095679284254	0.125	0.006	1
NXT2	0.00014533107871718	1.78101646369845	0.25	0.027	1
C22orf39	0.000167445324482878	1.89395002957619	0.375	0.06	1
DUSP22	0.00017627593050968	1.42084221485893	0.25	0.027	1
CLPTM1	0.000243567198069143	1.55143859557015	0.25	0.028	1
XPNPEP1	0.000291456152575372	1.78971136421146	0.25	0.029	1
HSP90AB1	0.000310993345160909	-4.10811809195119	0	0.733	1
HPS5	0.000392822103960703	0.919006569309579	0.125	0.008	1
MEF2B	0.000392822103960703	1.16142696888773	0.125	0.008	1
AC008736.1	0.000392822103960703	1.35603338415441	0.125	0.008	1
KLK2	0.000396013794661979	-4.23526713602528	0	0.719	1
AL157373.2	0.000407364797302707	1.18622158095534	0.125	0.008	1
BIN3	0.000407364797302707	1.10771947323511	0.125	0.008	1
APBA2	0.000422409178729252	1.05083605016126	0.125	0.008	1
HSP90AA1	0.000423100069073297	-2.99474710821393	0.125	0.802	1
GBP4	0.000437971122925609	1.2455545680267	0.125	0.008	1
CD2	0.000437971122925609	1.06737388199288	0.125	0.008	1
B3GALT4	0.000437971122925609	0.851309880108184	0.125	0.008	1
OAF	0.000437971122925609	1.31481148774428	0.125	0.008	1
KLF13	0.000437971122925609	0.771876726123913	0.125	0.008	1
SLC7A5	0.000437971122925609	1.02914467581136	0.125	0.008	1
APOBEC3C	0.000437971122925609	1.14046160847265	0.125	0.008	1
RBP1	0.000454066953799344	1.11441125099181	0.125	0.008	1
IL1B	0.000487927882612211	0.71440963720848	0.125	0.008	1
MAT2B	0.000548558446042627	1.88165856273372	0.25	0.032	1
HLA-C	0.000825390445450023	1.54889673930578	0.875	0.361	1
KLK3	0.000842227777254616	-4.17991788162251	0	0.673	1
RPL35	0.00090451516170502	-1.95806951247032	0.25	0.923	1
AC004130.2	0.00101408548620556	1.15805072447478	0.125	0.009	1
CLYBL	0.00101408548620556	1.2137615505036	0.125	0.009	1
SOCS1	0.00101408548620556	1.38495942357065	0.125	0.009	1
KIAA2013	0.00101531422129777	1.5526446864596	0.25	0.035	1
CCL19	0.00104690030425573	2.41649627305731	0.125	0.009	1
COX7A1	0.00104690030425573	1.14549608239954	0.125	0.009	1
CENPQ	0.00108069527883072	1.34923245696908	0.125	0.009	1
NNMT	0.00108069527883072	1.12445513773898	0.125	0.009	1
OGFRL1	0.00111549688019134	1.0675301808171	0.125	0.009	1
CPNE2	0.00111549688019134	1.15402828360971	0.125	0.009	1
DNAJB4	0.00115133220229851	1.10134891742489	0.125	0.009	1
BST2	0.00123085782034786	1.54927796529716	0.375	0.074	1
LGALS1	0.00191687441001315	1.91129539411104	0.375	0.079	1
ABI1	0.00200935765428553	1.66007358273697	0.25	0.038	1
MICAL1	0.00213382740578804	1.3579908296102	0.125	0.01	1
NEURL1	0.00213382740578804	1.32450156953062	0.125	0.01	1
SSR4	0.00213396649296582	1.96121231917202	0.75	0.384	1
ZNF22	0.00218737024943536	1.5689364868198	0.375	0.083	1
DUSP5	0.00225810985741596	1.36966225522544	0.125	0.01	1
BCL2A1	0.00225810985741596	1.00849867003323	0.125	0.01	1
ICAM3	0.0022745556122907	1.61012026619013	0.375	0.086	1
GTF2E2	0.00232270695209322	0.819632969843914	0.125	0.01	1
LIMS2	0.00238899235495845	1.10865068421737	0.125	0.01	1
SSPN	0.00238899235495845	0.996206813390901	0.125	0.01	1
LACTB	0.00244424414682095	1.53807123404749	0.25	0.04	1
CCL5	0.00244725759944242	1.07242774602054	0.25	0.037	1
RNF217	0.00245700531032867	0.776748298005853	0.125	0.01	1
EDRF1	0.00245700531032867	0.820307144386058	0.125	0.01	1
SELENOK	0.00256561728441606	1.56552486474925	0.5	0.15	1
ATP6V1G1	0.00308838161481129	-3.32296620676388	0	0.584	1
RPS6	0.00313587162590254	-1.19911057626317	0.875	0.977	1
TRGC1	0.00325444800854064	-3.97478825759322	0	0.581	1
S100A13	0.00331024985632195	1.95619185882235	0.25	0.042	1
FAM98B	0.00334583201224537	1.277538736412	0.25	0.041	1
RPL32	0.00338131381786873	-1.19547626978436	1	0.968	1
RPL29	0.00356039481249529	-1.23943337256541	0.875	0.94	1
MIF	0.00369039398099213	-2.07613907765262	0.25	0.771	1
DCXR	0.00386612365244118	-3.23708461224431	0	0.568	1
KTI12	0.00388861415699516	1.41139623605791	0.125	0.012	1
ELMOD2	0.00388861415699516	1.41910008698573	0.125	0.012	1
ASAP1	0.00388861415699516	1.35582092150501	0.125	0.012	1
GPSM3	0.00398916876610055	1.2968607076116	0.125	0.012	1
VPS13B-DT	0.00398916876610055	1.35478961813098	0.125	0.012	1
THAP7-AS1	0.00398916876610055	1.18676080844159	0.125	0.012	1
PLEKHA8	0.0040920786540115	1.14108038505947	0.125	0.012	1
FAM227B	0.0040920786540115	0.839664889445293	0.125	0.012	1
SLC7A1	0.00419739217703161	0.830129829612056	0.125	0.012	1
CD14	0.00441542763759208	1.00271443095714	0.125	0.012	1
PDE8A	0.00441542763759208	0.833613083035764	0.125	0.012	1
FTO	0.00441542763759208	0.816831192489923	0.125	0.012	1
VIM	0.00479680459260841	3.84829890943518	0.625	0.229	1
RPL23	0.00525133816409125	-1.51073080556008	0.5	0.84	1
MYL5	0.00525675790705794	1.60574600568062	0.25	0.046	1
CCDC66	0.00599002710121526	1.70229867304412	0.25	0.047	1
MYL9	0.00611710229642892	1.29222443589997	0.25	0.045	1
CFL1	0.00614594909150996	-3.09680147791175	0	0.532	1
ITM2C	0.00629707285368348	2.16965239896992	0.25	0.049	1
PTGDS	0.00637998492124196	2.05044505963796	0.25	0.047	1
LINC01089	0.00652964117037921	1.34320398652836	0.125	0.013	1
PYGO1	0.00652964117037921	1.07452835578089	0.125	0.013	1
ZFY	0.00652964117037921	1.30863674932893	0.125	0.013	1
FAM49B	0.00654226405763135	1.5477246638596	0.25	0.047	1
KRT18	0.00665758337982238	-3.36645566955532	0	0.526	1
BARD1	0.00668273609251525	0.86053435553421	0.125	0.013	1
HOPX	0.00668273609251525	1.26056260432857	0.125	0.013	1
TTC7B	0.00668273609251525	1.14975469249987	0.125	0.013	1
PAPOLG	0.00683905027869217	0.752186893974262	0.125	0.013	1
NAB1	0.00683905027869217	1.02130349275302	0.125	0.013	1
NOM1	0.00683905027869217	0.770035538809838	0.125	0.013	1
SYK	0.0069986420281243	0.804598793494544	0.125	0.013	1
DSTN	0.00709315230608638	-3.03363694059496	0	0.52	1
CORO1A	0.00716157047250999	1.01429595370967	0.125	0.013	1
CD37	0.00716157047250999	0.990557571717489	0.125	0.013	1
CD82	0.00732789558291021	0.993108957996047	0.125	0.013	1
SRP14	0.00780013137124354	-2.29164907403948	0.125	0.63	1
RPL4	0.00822261881333185	-1.99350368649382	0.25	0.684	1
PRDX2	0.00881833915785649	-2.84550444098557	0	0.503	1
NKX3-1	0.00923193311713069	-3.17164416788475	0	0.499	1
RPL8	0.00924273370880611	-0.988942968631305	0.875	0.974	1
DHX40	0.00961462991668217	1.59802363232404	0.25	0.051	1
FBXO6	0.0096699990836793	1.33622133535686	0.125	0.014	1
METTL18	0.0096699990836793	1.18545198561263	0.125	0.014	1
PXK	0.00987828506830592	1.12357414809107	0.125	0.014	1
TRIM59	0.00987828506830592	1.39733280696716	0.125	0.014	1
NOP14-AS1	0.00987828506830592	1.19281567584864	0.125	0.014	1
ALOX12-AS1	0.00987828506830592	1.19094553040499	0.125	0.014	1
U2AF1L4	0.00987828506830592	1.34010254130736	0.125	0.014	1
RFT1	0.0100905487054076	1.32360490032169	0.125	0.014	1
CEP97	0.010090558873667	1.05866818728834	0.125	0.014	1
PPP2R5B	0.010306885161481	1.07816837057327	0.125	0.014	1
CD83	0.0105273293858238	1.02198806183812	0.125	0.014	1
ZSWIM8	0.0105273293858238	1.0748617542982	0.125	0.014	1
EEF2	0.0107482905908597	-1.77073362108693	0.375	0.74	1
RAC1	0.0108950993014444	-2.78667812153541	0	0.485	1
CCND2	0.0109808374484633	0.974266777207859	0.125	0.014	1
CD69	0.0109808374484633	0.773116002042682	0.125	0.014	1
RPS15	0.0111635135737388	-0.939685561904668	0.75	0.976	1
RGS1	0.011214036195796	0.672290083292295	0.125	0.014	1
PDK4	0.011214036195796	0.678382108484164	0.125	0.014	1
RPL27A	0.0112232954240043	-1.12765942022587	0.625	0.903	1
AEBP1	0.0114516227060565	1.15775082949624	0.125	0.014	1
MALAT1	0.0114892249586739	-2.18292021946501	0.75	0.914	1
B2M	0.0116918928945494	0.674491238397415	1	0.766	1
EEF1A2	0.0122612530890847	-3.00492238115699	0	0.474	1
PTMS	0.0135749927019569	-2.7127227219193	0	0.465	1
HSPD1	0.0137721974568303	-2.8155875001611	0	0.464	1
RNF19B	0.0137874735198319	1.30677921935408	0.125	0.015	1
NME7	0.0137874735198319	1.36444379604156	0.125	0.015	1
CYB561D2.1	0.0137874735198319	1.37921047370248	0.125	0.015	1
TRMT11	0.0137874735198319	1.31567207137646	0.125	0.015	1
SLC35B4	0.0137874735198319	1.1940720382468	0.125	0.015	1
LIPT2	0.0137874735198319	1.18442027245997	0.125	0.015	1
PXN-AS1	0.0137874735198319	1.20618733399788	0.125	0.015	1
PPIB	0.0139652508254777	1.17826856121399	0.625	0.283	1
SETDB1	0.0140615727024673	1.34369137161268	0.125	0.015	1
TMEM175	0.0140615727024673	1.10349600137392	0.125	0.015	1
FBXO8	0.0140615727024673	1.34277227890534	0.125	0.015	1
PDLIM5	0.0141739743223207	-3.33573277714894	0	0.462	1
RAP2B	0.0143404700010592	1.21520808876095	0.125	0.015	1
HAUS3	0.0143404700010592	1.08844636337944	0.125	0.015	1
FBXO4	0.0143404700010592	1.06338341394493	0.125	0.015	1
ZNF668	0.0143404700010592	1.23607985334384	0.125	0.015	1
TMEM184B	0.0143404700010592	1.03401660394618	0.125	0.015	1
IQCG	0.0146242352356683	0.746856204125356	0.125	0.015	1
LPAR6	0.0146242352356683	0.797700026832972	0.125	0.015	1
TUBB4B	0.0147954711196509	-2.81998061457256	0	0.458	1
CSRP2	0.014801891917836	0.896915579933062	0.25	0.051	1
HELQ	0.0149129389545856	0.819791454640707	0.125	0.015	1
SKP1	0.0150077558368613	-2.7755380816307	0	0.457	1
AC006230.1	0.0152066524363639	0.799461286484483	0.125	0.015	1
UBXN11	0.0155054476917374	0.669581338845644	0.125	0.015	1
FYB1	0.0158093843475684	0.908430797589295	0.125	0.015	1
RPS28	0.0158897422610283	-0.840820183365826	1	0.963	1
RPL12	0.0162770066407514	-1.0280522690189	0.875	0.921	1
MPC2	0.016947481514496	-2.09517028589429	0.125	0.574	1
UROD	0.0169718821828631	1.43079430464033	0.25	0.058	1
BRI3	0.0170387145086136	-2.66389186370773	0	0.445	1
IFI27L2	0.0170782224185074	0.684534616531017	0.125	0.015	1
SOD1	0.0180141599715085	-2.62455338497928	0	0.44	1
SLC25A6	0.0182563353935782	-1.77945133046641	0.25	0.646	1
NDUFA13	0.0182653435963956	-2.59463380558513	0	0.439	1
S100A4	0.0183810776009575	1.78508734706428	0.25	0.056	1
ERMARD	0.0187315632353501	1.11804794264301	0.125	0.017	1
ERC1	0.0187315632353501	1.98188607789279	0.125	0.017	1
AP3M2	0.0190773262442267	1.07166959216895	0.125	0.017	1
SRGN	0.0192981063522323	1.25546728670786	0.25	0.055	1
ABRAXAS1	0.0194286561432403	1.13186115400429	0.125	0.017	1
ADARB1	0.0194286561432403	1.29069232294983	0.125	0.017	1
LDHA	0.0195666018360268	-2.74620193729268	0	0.432	1
MIR497HG	0.0197856259863732	1.23025636459409	0.125	0.017	1
HMGN2	0.0201088165262643	-2.49744540384306	0	0.43	1
TTL	0.0201483094724308	1.01956872418025	0.125	0.017	1
KRT8	0.0203847025068333	-2.9362913143955	0	0.428	1
PLEKHO1	0.0205167809450311	1.24948345512786	0.125	0.017	1
CSGALNACT2	0.0205167809450311	1.03623434313221	0.125	0.017	1
BTAF1	0.0208911153924715	0.707030658011202	0.125	0.017	1
RPS26	0.021140035125667	-2.02128201579321	0.125	0.568	1
POLR2L	0.0212317770291746	-2.53831121193396	0	0.425	1
KLHL5	0.0212713884474747	0.752256856813566	0.125	0.017	1
NDRG1	0.0215207236027546	-2.68624955143655	0	0.423	1
ATP5IF1	0.0227102420753571	-2.38504547635533	0	0.418	1
DDX5	0.023955276279819	-2.4987251396109	0	0.413	1
SELENOM	0.0242554847449325	1.76115638468703	0.375	0.127	1
SAP18	0.0242754528249896	-2.36499777307472	0	0.412	1
TPD52	0.0242754582837485	-2.60245879005057	0	0.412	1
FGGY	0.0244800695713438	1.32059907777782	0.125	0.018	1
H3F3B	0.0247710783151064	-1.89678490382107	0.125	0.552	1
EEF1G	0.0248377827696973	-0.972123635662103	0.75	0.875	1
TADA2B	0.0249018076881012	1.11575742901081	0.125	0.018	1
GRAMD2B	0.0249018076881012	1.09243348297956	0.125	0.018	1
SFR1	0.0249018076881012	1.29442387770188	0.125	0.018	1
HSPA1A	0.0249267213582614	-2.73062899429929	0	0.409	1
NMT1	0.0249878251704988	1.14746234562931	0.25	0.061	1
CSTF2T	0.0253298071936578	1.29133110166118	0.125	0.018	1
TIPIN	0.0253298071936578	1.27234990445296	0.125	0.018	1
GNPTG	0.0253298071936578	1.33460279939789	0.125	0.018	1
ERCC2	0.0253298071936578	1.25881360046125	0.125	0.018	1
SDE2	0.0262049359337637	0.722651310564551	0.125	0.018	1
ADIRF	0.026273955521618	-3.17997626353211	0	0.404	1
FAM76A	0.0266522159804182	1.00675815655778	0.125	0.018	1
GSTP1	0.0270540287894587	1.16372586111782	0.25	0.06	1
STX6	0.0271060746007726	0.931390563608386	0.125	0.018	1
DPYSL2	0.0275665885698989	0.938392428242514	0.125	0.018	1
SLC38A10	0.0275665885698989	0.730380061963419	0.125	0.018	1
PKIA	0.028507892372816	0.69394215155397	0.125	0.018	1
CALM2	0.0285210265736552	-1.82534403445433	0.125	0.546	1
LAPTM5	0.0289888384681687	0.618111323278551	0.125	0.018	1
YWHAQ	0.0291547378051886	-2.28548920636636	0	0.394	1
HSPB1	0.0295329762768914	-2.62725540557418	0	0.393	1
CKB	0.0295329865382806	-2.7166892046717	0	0.393	1
ATP5F1B	0.0299153943652638	-2.36727355207151	0	0.391	1
ISG20	0.0306301195588371	1.73242582246606	0.25	0.068	1
C19orf48	0.0310879148945048	-2.38815556650728	0	0.387	1
DDT	0.0310879296111763	-2.40841501173166	0	0.387	1
HNRNPA2B1	0.0313235604281267	-1.76799152568774	0.125	0.541	1
CCT3	0.031487332002565	-2.34460298077238	0	0.386	1
TCF7	0.0314961561545315	1.32598782206621	0.125	0.019	1
CYTH1	0.0314961561545315	1.28988389148319	0.125	0.019	1
TXN	0.0317299730903381	-1.74492854762349	0.25	0.601	1
HMGN3	0.0319036745333138	2.11191772463707	0.375	0.138	1
RPL23A	0.0320990055962821	-0.906587231007567	0.75	0.898	1
PMEPA1	0.0322991826447069	-2.41378597752965	0	0.384	1
MICOS10	0.0322991895473469	-2.32748192051988	0	0.384	1
QSOX1	0.0325181105777608	0.964127237721128	0.125	0.019	1
ZFP90	0.0325181105777608	0.968917660612964	0.125	0.019	1
PDLIM4	0.0330396521129312	1.04021800521026	0.125	0.019	1
TES	0.0335683371347744	0.705853631540481	0.125	0.019	1
ZNF766	0.0335683371347744	1.02350862031455	0.125	0.019	1
PPDPF	0.0343029349476319	-1.85419523889584	0.125	0.52	1
APRT	0.0348420750581249	-2.27058980591582	0	0.376	1
CCL4	0.0350648305729078	0.950496623510525	0.25	0.063	1
NAP1L1	0.0352819234625495	-2.39136929347924	0	0.375	1
GNB2	0.0352819383057572	-2.25645311951687	0	0.375	1
RPL9	0.0353592907299528	-0.766755440357112	1	0.927	1
MEF2C	0.0357560390660928	0.849174808876215	0.125	0.019	1
SNRPN	0.0380211736620215	-2.22217358292606	0	0.367	1
LTB	0.0380641974616636	0.516373624118766	0.125	0.019	1
ORAI1	0.0388117242974167	1.27152854711677	0.125	0.02	1
AURKAIP1	0.0389733289055757	-2.09629436762936	0	0.364	1
FGF13	0.0394002571585599	1.11907259117864	0.125	0.02	1
RACK1	0.0401750564728607	-0.931325142595903	0.625	0.902	1
HNRNPC	0.040439371631045	-2.1540030685374	0	0.361	1
ANKFY1	0.0406000745563422	0.990000463370286	0.125	0.02	1
GGA3	0.0406000745563422	0.957214915309552	0.125	0.02	1
GFM1	0.0412115072885783	1.06986816022431	0.125	0.02	1
IFNAR2	0.0412115072885783	1.01441251130932	0.125	0.02	1
EIF3I	0.0414424327839483	-2.13897167728744	0	0.358	1
RPS25	0.0423731639503098	-0.87133385189572	0.875	0.868	1
STT3A	0.0424577939607411	0.755388039254222	0.125	0.02	1
HNRNPF	0.0424664576199552	-2.08057763461917	0	0.355	1
RPL41	0.0427666729800184	-0.62727292998552	1	0.973	1
ALG3	0.0437357901944174	0.867405860406624	0.125	0.02	1
CSNK1A1	0.0440425824261844	-2.15767487187218	0	0.352	1
C7orf50	0.0442184762633761	1.17934494626383	0.375	0.143	1
ACTG1	0.0442352516036617	-0.950416934435062	0.5	0.848	1
H1FX	0.0445788537008773	-2.25557584330033	0	0.35	1
S100A6	0.0448689383473058	2.16257898578322	0.375	0.152	1
MAOA	0.0456679353305859	-2.25122979156966	0	0.348	1
SLC25A3	0.0462080235713782	-1.78446646534259	0.125	0.477	1
NDUFB2	0.0467794421697352	-2.08512871744795	0	0.345	1
TMED5	0.0467942497343806	1.2888744100792	0.125	0.022	1
CCDC122	0.0467942497343806	1.14127604984974	0.125	0.022	1
ATP5MC1	0.0473437230705832	-2.07473309347466	0	0.344	1
MGA	0.0474643574001765	1.23480772385854	0.125	0.022	1
SNHG7	0.0479137323643044	-2.24793775367782	0	0.343	1
RPL19	0.0479432119174856	-0.727335797491812	0.875	0.944	1
MCPH1	0.0481425153028193	1.03233810162563	0.125	0.022	1
RPS2	0.0482280062456377	-0.63931524488622	1	0.99	1
EHBP1	0.0488287952421539	1.07461095229964	0.125	0.022	1
SAT1	0.0490712029595453	-2.19663950875652	0	0.34	1
RGS3	0.0495232692848108	1.06597379848769	0.125	0.022	1
GATD1	0.0495232692848108	0.969697439129548	0.125	0.022	1
UGCG	0.0502260097595025	0.973358729661464	0.125	0.022	1
HOXB13	0.0508516976309206	-2.18842866136742	0	0.336	1
DYNLRB1	0.0508517096512454	-2.01368814915592	0	0.336	1
PDLIM3	0.0509370892522248	0.942731522696489	0.125	0.022	1
HSF2	0.0509370892522248	1.03471764346579	0.125	0.022	1
RPS9	0.0510324254860868	-0.756995534370725	0.75	0.909	1
ATP5PD	0.0520688045894155	-1.98211423138206	0	0.334	1
HDLBP	0.0520688086747413	-2.11835602286086	0	0.334	1
SCNM1	0.0523845568927097	0.625569597125566	0.125	0.022	1
TUBB	0.0526865293961113	-2.08519662548456	0	0.332	1
QPCT	0.0531210914543702	0.69644626042146	0.125	0.022	1
LRRC26	0.0533104429513043	-2.17104283940632	0	0.331	1
AMACR	0.0533104450338729	-2.39123404302887	0	0.331	1
ARF1	0.0533104512815789	-1.9487125410741	0	0.331	1
MDH2	0.0539406045012904	-2.11724744393251	0	0.33	1
FXYD3	0.054577037886721	-2.27469755667006	0	0.329	1
FOXRED1	0.0546440326759717	1.98791843512563	0.125	0.023	1
PPIA	0.055768273915252	-1.28322550046508	0.25	0.651	1
ADIPOR2	0.0561383175386834	1.20167890660837	0.125	0.023	1
PPP2R5C	0.0563659466921945	0.791387431982649	0.25	0.073	1
MAZ	0.0565246208089812	-1.97238494361336	0	0.325	1
ENKD1	0.0568981272571376	1.23369625200536	0.125	0.023	1
ATP5PB	0.0571867338136628	-1.98198690636404	0	0.324	1
SNU13	0.0571867404321359	-1.95203764861172	0	0.324	1
HLA-B	0.0573694104259648	0.705868021931745	0.75	0.44	1
METTL21A	0.0576664737422708	1.02474983939864	0.125	0.023	1
TRMT6	0.0576664737422708	0.947051627912992	0.125	0.023	1
MSMB	0.0578553944230333	-2.87801161120443	0	0.322	1
CMTM8	0.0584434261566247	1.01377109785222	0.125	0.023	1
POR	0.0584434261566247	1.04466123761987	0.125	0.023	1
UBC	0.0586553595853873	-1.24519409927758	0.5	0.714	1
GADD45GIP1	0.0592125788977847	-1.89249703087465	0	0.32	1
FOXA1	0.0592125834381597	-2.09535066256781	0	0.32	1
CAT	0.0593193407127143	1.20344507089809	0.25	0.075	1
RPL39	0.0598165789343644	-0.58356917859382	1	0.937	1
TMEM141	0.0599012358872869	-1.86239560264204	0	0.318	1
BNIP3	0.0612988540839166	-2.15837210870664	0	0.316	1
TAGLN	0.0613013078019281	2.07356683374899	0.25	0.078	1
TRPM7	0.0616386845030169	0.55802889346768	0.125	0.023	1
CDC42	0.0620079553170667	-1.91416974932482	0	0.315	1
NDUFAB1	0.0620079553170667	-1.98746092206624	0	0.315	1
SLC2A3	0.0624597100735362	0.9182632832682	0.125	0.023	1
TOMM20	0.0627239836000998	-1.92616661806967	0	0.313	1
NDUFS6	0.0627239883607567	-1.9317517213002	0	0.313	1
NT5C	0.0632017998000536	1.13749176576272	0.25	0.081	1
UBXN7	0.0632897601169999	0.616835702453488	0.125	0.023	1
REXO2	0.0634470069809282	-2.17525387886329	0	0.312	1
NPY	0.0634470141895732	-4.42798904663546	0	0.312	1
RPS8	0.0637463461340531	-0.730151466740332	0.625	0.963	1
GBP2	0.0641289049349595	0.520350881324111	0.125	0.023	1
FAM162A	0.0641770749712159	-1.99055708877851	0	0.311	1
RNASEK	0.0641935942855041	1.36998393270167	0.5	0.283	1
ERH	0.0649142249890429	-1.92558490098557	0	0.309	1
PSMA4	0.0649142298860899	-1.98075596181483	0	0.309	1
MTREX	0.0653644377418597	1.22348822774338	0.125	0.024	1
H2AFY2	0.0653644377418597	1.20460054556226	0.125	0.024	1
TIMM13	0.065658555929356	-1.82888654602106	0	0.308	1
ANKRD65	0.066204793512485	1.05039065137952	0.125	0.024	1
AKR1B1	0.066204793512485	1.15259086586419	0.125	0.024	1
MGAT2	0.066204793512485	1.06470766562961	0.125	0.024	1
CMPK1	0.0664101013291551	-1.91512621283125	0	0.307	1
HEBP2	0.0664101013291551	-1.91115321483084	0	0.307	1
SORD	0.0664101038240433	-2.04216004567633	0	0.307	1
RPL22	0.0664483535266941	-0.872551318479031	0.625	0.849	1
GPX4	0.0670245681062764	0.969786018845644	0.625	0.417	1
ODC1	0.0671689068238003	-2.38263440717968	0	0.306	1
POMP	0.0671689219338693	-1.84572264314378	0	0.306	1
RPS24	0.0678478924230962	-0.649752704267309	0.875	0.945	1
PRAC1	0.0679350586865057	-2.1984137636542	0	0.304	1
NPDC1	0.0679350688544513	-1.82655565188144	0	0.304	1
CENPX	0.0679350688544513	-1.82894660067053	0	0.304	1
NDUFC1	0.0687085984926186	-1.87088148012074	0	0.303	1
ITGA6	0.0687794117440895	0.960027438257095	0.125	0.024	1
LEPROTL1	0.0687794117440895	0.967686548328578	0.125	0.024	1
RPL28	0.0693977160573195	-0.701185359583255	0.875	0.955	1
LSM3	0.0694896090381594	-1.78756319413982	0	0.302	1
RPL18A	0.0700055001816073	-0.510095412059278	1	0.967	1
MT1G	0.0702781143209633	-3.01056076376214	0	0.301	1
SPDEF	0.0702781195490314	-1.9439874046556	0	0.301	1
CAMK2D	0.0705411084800666	0.975892315267091	0.125	0.024	1
TCIRG1	0.0705411084800666	0.893784058650872	0.125	0.024	1
RPL17	0.0706290084053405	0.6386070099932	1	0.908	1
COPE	0.0710741849333469	-1.76965056719912	0	0.299	1
TCEAL4	0.0710741902102049	-1.80023846104363	0	0.299	1
AGTPBP1	0.0714357170869273	0.651357432371467	0.125	0.024	1
PPP3CA	0.0718778949823839	-2.03379744756273	0	0.298	1
PTPRC	0.0723396495262675	0.917517167416574	0.125	0.024	1
RAB30	0.0723396495262675	0.703990867833253	0.125	0.024	1
IMPDH2	0.0726893195392571	-2.01112866549124	0	0.297	1
BTN3A2	0.0741763204199758	1.33544000110724	0.125	0.026	1
H1F0	0.0743354695256791	-2.09225190934573	0	0.294	1
KRT19	0.0743354777395112	-1.89368436222	0	0.294	1
CRTC3	0.0750864514813821	1.0808009095258	0.125	0.026	1
SAMHD1	0.0750864743114481	1.18744965577733	0.125	0.026	1
CD52	0.0760057268056839	1.14194029314058	0.125	0.026	1
SMIM8	0.0760057268056839	1.19208338181317	0.125	0.026	1
ROMO1	0.0760131634187779	-1.83346099154376	0	0.292	1
NUPR1	0.0760971211265276	-1.30803509121781	0.125	0.504	1
RAB2A	0.0768640012327238	-1.72992028238893	0	0.29	1
INTS5	0.0769341398634534	0.690524812326721	0.125	0.026	1
METTL26	0.0777228914261663	-1.82586310553263	0	0.289	1
TBX3	0.0777228971074235	-1.86091670482982	0	0.289	1
SUPT7L	0.0778717754879472	0.968180476240172	0.125	0.026	1
S100A11	0.0784681379099181	-1.14202884670346	0.125	0.504	1
TRPM4	0.0785899470654672	-2.16906189618688	0	0.288	1
RSU1	0.0788186957193606	1.14165200598244	0.125	0.026	1
TUBA1B	0.079465179367721	-1.97343427831046	0	0.286	1
EIF1AX	0.079465179367721	-1.80430123292729	0	0.286	1
GLO1	0.0794651996200605	-1.84944853180132	0	0.286	1
DHDDS	0.0797749626294193	0.732755558121021	0.125	0.026	1
TERF2IP	0.0798086404352835	1.77136852326571	0.25	0.087	1
RBCK1	0.0803041380099085	1.06196893606601	0.375	0.169	1
NFIX	0.0803487031805425	-1.9667989260937	0	0.285	1
CYB5A	0.0803487148596768	-1.83565016651735	0	0.285	1
SET	0.0811849528597181	-1.46082935231057	0.125	0.455	1
SERPINB6	0.0821408169780933	-1.83324131596396	0	0.283	1
UBE2M	0.0821408348196829	-1.64037376832855	0	0.283	1
GMFG	0.0827004645050848	1.03254306290909	0.125	0.026	1
RBM8A	0.0830495624144894	-1.69524139172585	0	0.281	1
CHMP5	0.0830495774186104	-1.73399605459391	0	0.281	1
CRIP2	0.0832863892748402	1.93267106404981	0.125	0.027	1
NPM1	0.083709704494178	-1.09457830988142	0.375	0.657	1
HSD17B4	0.0839668458251612	-2.08403623003528	0	0.28	1
SNRPD2	0.0839668518816909	-1.80370972120449	0	0.28	1
EZR	0.0840551784499238	0.860574929369271	0.5	0.258	1
KRT10	0.0848927450510314	-1.69162135305665	0	0.279	1
RPS18	0.0850145513509237	-0.589885301106102	0.875	0.988	1
PPP5C	0.0852506473907573	1.2047951161	0.125	0.027	1
SMS	0.0858273110840842	-1.87792532766233	0	0.277	1
ENO1	0.0862699787622731	-1.62795690042596	0.125	0.426	1
MRPS34	0.0867706166078263	-1.7722810466778	0	0.276	1
RPL37A	0.0869955278524928	-0.326435200501779	0.875	0.959	1
GON4L	0.0872521932241478	1.19372553826802	0.125	0.027	1
TOP1	0.0877227538429737	-1.86297518481619	0	0.275	1
MYL12B	0.0879324580098128	-1.42374307041531	0.125	0.442	1
RPL14	0.0882446104867483	-0.735724482566721	1	0.926	1
KDM3A	0.0882670941506353	0.918476669858457	0.125	0.027	1
H2AFZ	0.0886837752078073	-1.75281675948091	0	0.274	1
SNRPF	0.0886837815453128	-1.74217721841097	0	0.274	1
APH1A	0.089178974727055	1.25761025087773	0.25	0.088	1
DDX3Y	0.0892914911091757	0.917993105066752	0.125	0.027	1
ATP6V1F	0.0896537618179071	-1.64122872975517	0	0.272	1
CNDP2	0.0896537714104682	-1.85969683443903	0	0.272	1
VPS28	0.0896537778055088	-1.7482717798702	0	0.272	1
NDUFC2	0.0906327892942955	-1.78437605407645	0	0.271	1
NUDT4	0.091620907952403	-1.81528655897431	0	0.27	1
KLK4	0.0916209144638849	-1.75916007467925	0	0.27	1
GGCT	0.0916209242311079	-1.74192595064314	0	0.27	1
GABARAP	0.0923722584558042	-1.19509207322598	0.125	0.469	1
ACPP	0.0926182171946875	-2.33249392195834	0	0.269	1
GNG10	0.0936247914878898	-1.82953765059793	0	0.267	1
RAB11A	0.0936247981176676	-1.72396546501292	0	0.267	1
CLU	0.0936936040065103	2.60889808058633	0.125	0.028	1
COPS9	0.0946406758493376	-1.65584469634447	0	0.266	1
COX17	0.0946406758493376	-1.67424438344506	0	0.266	1
UBE2N	0.0946406791941533	-1.64509776845599	0	0.266	1
NME3	0.0946406858837849	-1.61214944130064	0	0.266	1
RPS4Y1	0.0955603954328505	-1.01912994779773	0.5	0.648	1
NAMPT	0.0956659857486461	-1.72850850032908	0	0.265	1
PHB	0.0956659857486461	-1.63950117674651	0	0.265	1
ZNHIT1	0.0956659924986074	-1.64099734604368	0	0.265	1
PUSL1	0.0958062574138861	1.02538366711735	0.125	0.028	1
SIL1	0.0958062574138861	1.02960273537223	0.125	0.028	1
SNX15	0.0958062574138861	1.21709214411356	0.125	0.028	1
TMEM126B	0.0961029610386669	1.14973860762377	0.25	0.09	1
GNG5	0.096700774073127	-1.68598120983842	0	0.263	1
NME1	0.0967007774785127	-1.68821428569347	0	0.263	1
APEX1	0.0977451038480521	-1.6203148926294	0	0.262	1
G6PC3	0.0979568752018724	1.21060074466488	0.125	0.028	1
UQCR11	0.0980317556659679	-1.53482731272657	0.125	0.417	1
CDYL	0.099046555745773	0.953685544133344	0.125	0.028	1
NUCKS1	0.0996065223965166	-1.46419574862891	0.125	0.435	1
VCP	0.0998627387662491	-1.77107979848136	0	0.26	1
GNL3	0.0998627597546306	-1.58867652679621	0	0.26	1
DRAP1	0.0998627772449482	-1.63128563258968	0	0.26	1
PDIA5	0.100145889256183	0.903671217269771	0.125	0.028	1
FAH	0.100145889256183	0.934481171049817	0.125	0.028	1
SSU72	0.100936246808461	-1.70816565503183	0	0.258	1
EIF3M	0.102019610433257	-1.58726808229829	0	0.257	1
DDX17	0.102019621116527	-1.71848450519067	0	0.257	1
RPS3A	0.102350154669191	-0.475188560145518	1	0.968	1
MRPL40	0.102671273342094	1.27390923739126	0.375	0.191	1
CCDC85B	0.1031129167688	-1.6706530945213	0	0.256	1
HNRNPDL	0.103112920361783	-1.65719233875759	0	0.256	1
SCOC	0.103112923954766	-1.55777115291133	0	0.256	1
BANF1	0.103112923954766	-1.55968315362182	0	0.256	1
PA2G4	0.104216253937761	-1.61960897372425	0	0.254	1
RBM39	0.104216257562892	-1.7666645322866	0	0.254	1
NDUFB8	0.104216264813156	-1.58169716452412	0	0.254	1
SSR2	0.104216272063419	-1.70357753135851	0	0.254	1
NDUFA7	0.104216272063419	-1.64977266141158	0	0.254	1
ARHGDIA	0.10421627568855	-1.71059944151226	0	0.254	1
RNH1	0.104792505793028	1.15287135319556	0.375	0.185	1
NUDT8	0.105329722046831	-2.05072942117152	0	0.253	1
CCND1	0.105329722046831	-1.7964748804568	0	0.253	1
SSB	0.105329729361908	-1.60924312526087	0	0.253	1
IFT57	0.105329729361908	-1.70010436122579	0	0.253	1
ANAPC11	0.105329729361908	-1.63715983499813	0	0.253	1
MT1M	0.10645339310176	-2.10396102271672	0	0.252	1
TMEM238	0.106453396791967	-1.55009473770939	0	0.252	1
GSN	0.106496716909016	1.09514784952212	0.25	0.09	1
TNFAIP3	0.106947584464264	0.61460402248339	0.125	0.028	1
STEAP2	0.107587332054498	-1.84934842333865	0	0.251	1
MEAF6	0.108731626526757	-1.59378665674345	0	0.249	1
PRDX3	0.108731637795765	-1.53380709140852	0	0.249	1
NDUFS8	0.108731645308438	-1.5467191260987	0	0.249	1
ANKS3	0.109000459508128	0.974776842373806	0.125	0.029	1
COX8A	0.109648441104262	-1.14469469165577	0.125	0.451	1
RBIS	0.109886391603429	-1.57580218825844	0	0.248	1
ALDH1A3	0.109886402972836	-1.69162715738623	0	0.248	1
PSMA6	0.109886414342242	-1.51669261580489	0	0.248	1
C1QBP	0.109886418132044	-1.59946408185269	0	0.248	1
POLR3D	0.110162222207147	0.729129789800268	0.125	0.029	1
CBFA2T2	0.110162222207147	1.13103858217043	0.125	0.029	1
ZFAS1	0.110166961434169	-1.35331291361169	0.125	0.421	1
TMEM219	0.111051690735017	-1.61616512510725	0	0.247	1
LINC01578	0.111051706029175	-1.61125800625543	0	0.247	1
TMEM54	0.111051713676254	-1.53174263848858	0	0.247	1
ANXA6	0.111333721351751	1.00824967704783	0.125	0.029	1
EXOC1	0.111333745968555	1.10492594427995	0.125	0.029	1
CAPZB	0.11222762597357	-1.49634574457135	0	0.246	1
POLD4	0.11222762597357	-1.51709704428157	0	0.246	1
ZG16B	0.11222762597357	-1.51233361651126	0	0.246	1
KPNB1	0.11222762597357	-1.72560656281602	0	0.246	1
MRPL3	0.112227629831121	-1.48382192289908	0	0.246	1
EIF5	0.112227629831121	-1.5502685102723	0	0.246	1
PSMA7	0.112994391631571	-1.33289188552907	0.125	0.422	1
PCBP2	0.113414254064174	-1.52616301648749	0	0.244	1
GTF2I	0.113414257956012	-1.69989919767156	0	0.244	1
MAP2K2	0.113414257956012	-1.49895882842814	0	0.244	1
AMD1	0.11341426184785	-1.65010294440084	0	0.244	1
DCTN3	0.11341426184785	-1.52442854318289	0	0.244	1
ZFP62	0.113706274972435	0.717423937593691	0.125	0.029	1
CNBP	0.114491558999806	-1.31600908184183	0.125	0.421	1
RPSA	0.114554199110964	-0.672904284758666	0.625	0.835	1
CCT8	0.114611702188578	-1.59238103023636	0	0.243	1
SELENON	0.11490737904397	0.904739077496747	0.125	0.029	1
PTGES3	0.11524418444917	-1.49544957851313	0.125	0.4	1
MT2A	0.115481543187077	-2.22149407971953	0.25	0.474	1
RHEB	0.115820020566173	-1.51398183539597	0	0.242	1
HERPUD1	0.11703931885759	-1.65281205830723	0	0.24	1
STEAP1	0.117039334843143	-1.73535952199203	0	0.24	1
CD9	0.117039334843143	-1.66844817193998	0	0.24	1
HADHB	0.117039338839532	-1.55858765794828	0	0.24	1
MEA1	0.117353619230672	1.2201517551596	0.25	0.098	1
ELOB	0.11760295509328	-0.926726552560323	0.25	0.578	1
RAN	0.117897663252805	-1.24401869040995	0.125	0.423	1
DERA	0.117906190076607	1.26297910116074	0.125	0.031	1
VSIG10	0.117906190076607	1.04229830654545	0.125	0.031	1
TMSB4X	0.11798128366403	1.6345648036482	0.875	0.76	1
TLE5	0.118269708330987	-1.61973127018874	0	0.239	1
WDR60	0.11911768263543	1.14264050649235	0.125	0.031	1
FBH1	0.11911768263543	1.20128024713352	0.125	0.031	1
SPPL2A	0.11911768263543	1.24373317821379	0.125	0.031	1
NOP10	0.119511253081994	-1.43402115399758	0	0.238	1
AKR1A1	0.119511257149517	-1.45482571053809	0	0.238	1
FOSL2	0.120338909541224	0.929941716350313	0.125	0.031	1
SAP30	0.120338909541224	0.901540050567968	0.125	0.031	1
SNRPD1	0.12076403766422	-1.4684389476099	0	0.237	1
YBX3	0.12076404587128	-1.5559368384867	0	0.237	1
SNHG19	0.12076404587128	-1.62662683034536	0	0.237	1
NEDD4L	0.12076405407834	-1.56005679083924	0	0.237	1
RPL31	0.120893587567166	-0.829983260541605	0.5	0.756	1
RPL3	0.121827706073072	-0.589312067909967	1	0.964	1
FOXP1	0.122028192831849	-1.68864920891995	0	0.235	1
COBLL1	0.122028196971683	-1.62093430174159	0	0.235	1
IDH2	0.122028196971683	-1.55009351474971	0	0.235	1
HSPA9	0.12202820525135	-1.53425780942281	0	0.235	1
MDH1	0.123303788976449	-1.45339711103371	0	0.234	1
GSPT1	0.123303788976449	-1.59597192050246	0	0.234	1
PDCD6	0.123303797329323	-1.39169404525898	0	0.234	1
COPZ1	0.123303797329323	-1.48357738917958	0	0.234	1
TXNDC17	0.123303797329323	-1.49440729463218	0	0.234	1
TUBA4A	0.12406145312908	1.03767667511012	0.125	0.031	1
LPCAT3	0.12406145312908	0.882563452391729	0.125	0.031	1
HBB	0.124590883963727	-2.38096022546369	0	0.233	1
LRRFIP1	0.124590909243792	-1.58137176144208	0	0.233	1
PSMA1	0.124590926097169	-1.47397337866419	0	0.233	1
NDUFA12	0.124590926097169	-1.38646038238281	0	0.233	1
IDH1	0.124590934523857	-1.57362791145791	0	0.233	1
FEZ2	0.125322073435008	0.89068116024868	0.125	0.031	1
SRRM1	0.125889688346771	-1.46355943386749	0	0.231	1
TMEM59	0.125889688346771	-1.71572031777831	0	0.231	1
MORF4L2	0.125889688346771	-1.53811946472465	0	0.231	1
TOMM5	0.125889696847885	-1.43880691940185	0	0.231	1
PABPC1	0.126723391184348	-1.19849866405663	0.375	0.625	1
ACOT7	0.126840208258508	1.4835302589367	0.125	0.032	1
UXT	0.127200181895339	-1.5061703145285	0	0.23	1
TXNIP	0.127200194759581	-1.69851329299785	0	0.23	1
MT1X	0.127200199047662	-2.06806297008169	0	0.23	1
FKBP3	0.127200203335742	-1.45221865210481	0	0.23	1
GABARAPL2	0.127200203335742	-1.35901913480631	0	0.23	1
PET100	0.127200203335742	-1.52581369731629	0	0.23	1
CDIP1	0.127873243675448	0.617570338637173	0.125	0.031	1
DRG2	0.128098548556364	1.20716368144843	0.125	0.032	1
UQCRH	0.128126194929771	-0.948040995409523	0.25	0.55	1
FOLH1	0.128522518581982	-2.24483699943887	0	0.229	1
CYC1	0.12852253588565	-1.42154507475749	0	0.229	1
MT1F	0.128522540211566	-1.6479396262683	0	0.229	1
CPEB4	0.129163883333102	0.577246846364337	0.125	0.031	1
ATP6V0C	0.129856811767093	-1.62107667604338	0	0.228	1
PSMB6	0.129856811767093	-1.40359654677408	0	0.228	1
PSMB2	0.129856816131163	-1.40930408307161	0	0.228	1
HIST1H1C	0.129856816131163	-1.82208528890622	0	0.228	1
KDELR2	0.129856820495232	-1.49372809624833	0	0.228	1
MTCH1	0.131203136738881	-1.3844754196637	0	0.226	1
TMEM134	0.131203136738881	-1.48701394963924	0	0.226	1
RALBP1	0.131203136738881	-1.52836204406286	0	0.226	1
CSNK1E	0.131435996718916	0.896187589174849	0.25	0.096	1
HLA-DQB1	0.131775494683079	0.826288809992876	0.125	0.031	1
COX5B	0.132288494350758	-1.17814136786911	0.125	0.409	1
SEC11A	0.132561573411061	-1.45992152183236	0	0.225	1
TMEM256	0.1325615778524	-1.36793281769968	0	0.225	1
SNRPD3	0.132561582293738	-1.41506064418991	0	0.225	1
NDUFA10	0.132561591176415	-1.41796464303255	0	0.225	1
NPRL3	0.133096554999283	0.556945643398923	0.125	0.031	1
RAB29	0.133229175856075	0.993861454364148	0.125	0.032	1
AR	0.133932255805001	-1.71721978284891	0	0.224	1
RAB25	0.133932273726848	-1.3308940587264	0	0.224	1
SRARP	0.133932273726848	-1.70174519901006	0	0.224	1
CCT2	0.13393227820731	-1.42100125319511	0	0.224	1
AQP1	0.134427843836126	0.753547419753097	0.125	0.031	1
RBM14	0.134536358377544	0.930918473098306	0.125	0.032	1
PYCR1	0.135315311143016	-1.44109704902738	0	0.223	1
ABHD11	0.135315315662932	-1.40120486928613	0	0.223	1
PSMD8	0.135315315662932	-1.40692534387006	0	0.223	1
MRPL33	0.135315320182848	-1.45042823526875	0	0.223	1
XRCC5	0.136710786540417	-1.48222314827532	0	0.221	1
HNRNPM	0.136710786540417	-1.5365034185409	0	0.221	1
NDUFAF8	0.136710804779237	-1.26467538338661	0	0.221	1
SQSTM1	0.136710809338942	-1.40902798357668	0	0.221	1
CSNK2B	0.136710809338942	-1.42954908286363	0	0.221	1
PLP2	0.137180444546752	0.687180695093898	0.125	0.032	1
RPS16	0.137456988771265	-0.415641327588945	0.625	0.862	1
CHCHD1	0.138118834026733	-1.3192895924518	0	0.22	1
CD24	0.138118852426062	-1.52374062792741	0	0.22	1
POLD2	0.138118852426062	-1.45660629652937	0	0.22	1
ATP5MD	0.138181241678702	-1.16622783545542	0.125	0.403	1
IGLC2	0.138397324517368	1.91369454270649	0.125	0.033	1
NDUFA8	0.139539548127787	-1.33164835616048	0	0.219	1
OLA1	0.139539557408391	-1.33909246604796	0	0.219	1
POLR2K	0.139539557408391	-1.45430980769902	0	0.219	1
VAMP8	0.139539566688995	-1.32947159828667	0	0.219	1
ALG14	0.139719021803929	1.23935321141262	0.125	0.033	1
POLR2J	0.140973038168731	-1.26791825543329	0	0.217	1
PFDN2	0.140973047530967	-1.40835853287468	0	0.217	1
SDCBP	0.140973052212085	-1.45499229062096	0	0.217	1
PPP1CA	0.140973052212085	-1.40373296605902	0	0.217	1
UBE2B	0.140973056893203	-1.29956854031181	0	0.217	1
ENY2	0.140973056893203	-1.41383118295786	0	0.217	1
VPS51	0.140973056893203	-1.39186779821392	0	0.217	1
CLDND1	0.141050411688206	1.19797320516163	0.125	0.033	1
C12orf43	0.141050411688206	1.03517439078432	0.125	0.033	1
TMPRSS2	0.142419419461047	-1.47940406864806	0	0.216	1
GSTO1	0.142419424183332	-1.36884121475036	0	0.216	1
DPY30	0.142419428905616	-1.28766113233286	0	0.216	1
NDUFB3	0.1424194336279	-1.34494965160629	0	0.216	1
SBDS	0.1424194336279	-1.36692669011709	0	0.216	1
HNRNPA1	0.1434089449853	-1.01160526368302	0.375	0.62	1
GGCX	0.143742422058472	1.13957838822981	0.125	0.033	1
ZNRF2	0.143742422058472	1.14848396773142	0.125	0.033	1
HSPA5	0.144913437113186	1.32345176471067	0.25	0.106	1
CCNI	0.145009787262859	-1.03883558044478	0.25	0.547	1
CLTC	0.145351271488979	-1.54729669935692	0	0.214	1
PTP4A3	0.145351285906034	-1.57797052402899	0	0.214	1
ACP1	0.145351290711718	-1.29376286322564	0	0.214	1
LSM5	0.145351290711718	-1.28044930845717	0	0.214	1
IGFBP2	0.145351295517403	-1.46620547892369	0	0.214	1
MYCBP2	0.145353412340168	0.585984932558716	0.125	0.032	1
RPL10	0.146024346806157	0.666966485612083	1	0.962	1
EIPR1	0.146473659234315	0.702894068658313	0.125	0.033	1
UBXN1	0.146836993856812	-1.34976062944464	0	0.212	1
BASP1	0.14683699870474	-1.58723873466938	0	0.212	1
MESP1	0.14683699870474	-1.40458563672313	0	0.212	1
CISD3	0.14683699870474	-1.33573625971391	0	0.212	1
FAM3B	0.146837003552667	-1.38099742901479	0	0.212	1
CCDC28B	0.147854056960305	0.86570161728589	0.125	0.033	1
CBX3	0.148336048653234	-1.30162818514168	0	0.211	1
ALG5	0.149244398527207	0.647295505498742	0.125	0.033	1
RPS5	0.149315083408646	-0.393286773860337	0.75	0.839	1
ATP5MC2	0.149325963978033	-1.04551777428753	0.25	0.536	1
TSC22D1	0.149848562790217	-1.50991876913233	0	0.21	1
EPCAM	0.149848582524296	-1.58948247797013	0	0.21	1
NR4A2	0.150644721210013	0.973149140950263	0.125	0.033	1
RPL6	0.150925405328795	-0.458486633322595	0.875	0.912	1
RAD23A	0.151374654994002	-1.30681848889508	0	0.208	1
RNF7	0.151374664947758	-1.27102208946668	0	0.208	1
MORF4L1	0.151374664947758	-1.33214394174413	0	0.208	1
PHC3	0.152055011724975	0.600009030733415	0.125	0.033	1
DNAJA1	0.152549121385571	-1.05735280702449	0.125	0.4	1
FMC1	0.152914425363607	-1.39206203382722	0	0.207	1
FARP1	0.152914435404844	-1.37396654923942	0	0.207	1
HSPA1B	0.152914440425463	-1.71537232534828	0	0.207	1
PSMB8	0.152914440425463	-1.38910938731579	0	0.207	1
CLDN4	0.152914445446081	-1.6188295422729	0	0.207	1
TADA3	0.152914450466699	-1.32414496546724	0	0.207	1
MGST1	0.152914450466699	-1.46243859493698	0	0.207	1
ETFB	0.152914450466699	-1.35079920822025	0	0.207	1
NAA20	0.152914455487318	-1.25560068755174	0	0.207	1
AZGP1	0.152914465528554	-1.8148653473685	0	0.207	1
CDC27	0.153475331597432	0.566010946905009	0.125	0.033	1
COA4	0.15446805581365	-1.33761566948203	0	0.206	1
NDUFB6	0.154468065943138	-1.37228680759962	0	0.206	1
MT-ND1	0.154771416895255	-1.23171738830091	0.625	0.751	1
FBL	0.154818730983577	1.1704000134248	0.25	0.109	1
EIF4B	0.155839494790482	-1.25736833368418	0.125	0.372	1
HIGD2A	0.156035624608695	-1.38546721817862	0	0.205	1
RPL15	0.157510942574885	-0.550556885401428	0.875	0.885	1
TAF7	0.157617235735469	-1.4213023392748	0	0.203	1
AP1S1	0.157617246043816	-1.17477471709519	0	0.203	1
GCC2	0.157617251197989	-1.45520864638755	0	0.203	1
SERP1	0.158384693685646	0.643997708376627	0.625	0.444	1
CALM3	0.159213040831082	-1.29351507695414	0	0.202	1
NORAD	0.159213051230056	-1.49376318636609	0	0.202	1
PAPOLA	0.159213061629029	-1.34312491622652	0	0.202	1
RPL7	0.160000617502668	-0.670399632202447	0.75	0.881	1
UQCC2	0.160823194051347	-1.31951145984184	0	0.201	1
IFT20	0.161095791690689	0.754468682106319	0.25	0.105	1
CXXC1	0.161480546764132	0.884302775607271	0.125	0.035	1
PASK	0.162068228812051	1.25946586479074	0.125	0.036	1
RBMX	0.162447756882093	-1.31685502125731	0	0.199	1
EIF5B	0.162447767464768	-1.45026089897356	0	0.199	1
ACAA1	0.162447783338779	-1.22724756923188	0	0.199	1
NCAPD3	0.162447783338779	-1.75966449645922	0	0.199	1
U2SURP	0.162447793921453	-1.37844347171311	0	0.199	1
ARPC1A	0.162681884728784	1.08966455854302	0.375	0.221	1
DCAF8	0.162941055525486	0.855700824944592	0.125	0.035	1
OAT	0.163701412396928	0.506312395420244	0.125	0.033	1
RPL34	0.164043717944057	-0.484762151006404	0.875	0.934	1
UBE2I	0.164086955563166	-1.22847914013284	0	0.198	1
FUS	0.164086955563166	-1.28989619543863	0	0.198	1
MCCC2	0.164086960901051	-1.3470901529275	0	0.198	1
MRPL17	0.164086960901051	-1.19974351747659	0	0.198	1
CAMK2N1	0.16574082218118	-2.01244378572545	0	0.197	1
DANCR	0.165740843720601	-1.28142507069977	0	0.197	1
MMAB	0.165740843720601	-1.27226666259327	0	0.197	1
C1orf43	0.165740854490311	-1.28531639505985	0	0.197	1
PNKD	0.1674095825702	-1.28411638369881	0	0.196	1
PLAAT4	0.167409588002453	-1.62604451077647	0	0.196	1
PSAP	0.16766890758012	0.998410031580685	0.25	0.109	1
MVP	0.167885708026268	1.0775300146391	0.125	0.036	1
G3BP2	0.169093281273067	-1.31510753226029	0	0.194	1
MGP	0.169093286753153	-1.99970441253215	0	0.194	1
RPL22L1	0.169093303193411	-1.27559062233996	0	0.194	1
ADH5	0.169093303193411	-1.18224762152762	0	0.194	1
STOML2	0.169093303193411	-1.28475138341202	0	0.194	1
SELENOH	0.169147415790966	-1.15771778500595	0.125	0.366	1
RRAGC	0.169364287230973	0.90956295784049	0.125	0.036	1
ATP5F1C	0.17075291437928	1.06433109386037	0.375	0.217	1
THOC7	0.170792171491727	-1.19634867201845	0	0.193	1
AC068888.1	0.170852611039605	0.9301905390007	0.125	0.036	1
TSPAN31	0.170852611039605	0.932178680420911	0.125	0.036	1
PEBP1	0.171825214993635	-0.797052640536345	0.25	0.578	1
CTSB	0.171914166217272	0.478828172782342	0.125	0.035	1
PSME1	0.172050258522745	-1.11001943831806	0.125	0.376	1
AKAP13	0.172350709444714	1.08808487177417	0.125	0.036	1
RAMP1	0.172506266989901	-1.44529161550676	0	0.192	1
SNX3	0.172506278144052	-1.34605987836494	0	0.192	1
ALOX15B	0.172506283721127	-1.38800205272787	0	0.192	1
ACTB	0.172844125188888	0.688753233299499	0.375	0.748	1
ATG4C	0.173858612187699	0.616694937590776	0.125	0.036	1
NCL	0.174038392789819	-1.31690544269575	0.125	0.355	1
DUS1L	0.174235815270251	-1.33561125726338	0	0.191	1
AKR7A2	0.175282140111695	1.11843490804952	0.25	0.114	1
EVA1B	0.175376324006837	0.91777230963881	0.125	0.036	1
DYRK4	0.175618848564125	1.23849685253408	0.125	0.037	1
TUBA1C	0.175980876569618	-1.38292114314464	0	0.189	1
BTF3L4	0.175980882245492	-1.16634843475838	0	0.189	1
PAIP2	0.175980887921366	-1.19979147613994	0	0.189	1
PSMD13	0.175980893597239	-1.16846966436593	0	0.189	1
SF3B2	0.175980893597239	-1.24790535716303	0	0.189	1
GAPDH	0.176931235408339	-1.14945583395739	0.5	0.624	1
RPL30	0.177198299399359	-0.483257144877981	1	0.949	1
MRPS7	0.177741659034542	-1.15147161734429	0	0.188	1
RNF187	0.177741664760508	-1.21817486539599	0	0.188	1
CANX	0.177741664760508	-1.42456242807112	0	0.188	1
RPL7A	0.177969846078382	-0.361466858788107	0.875	0.968	1
SELENOT	0.179048425794561	1.02119482627122	0.25	0.113	1
RPL24	0.179196267474741	-0.55189116476051	0.875	0.89	1
FAAP20	0.179518271104221	-1.36580015220473	0	0.187	1
PYURF	0.179518276880753	-1.10649380821858	0	0.187	1
RHOC	0.179518282657285	-1.24454233755323	0	0.187	1
CCT5	0.179518282657285	-1.22459473937838	0	0.187	1
FABP5	0.179518288433817	-1.78283142466412	0	0.187	1
DEF6	0.180160652622822	0.881435892951553	0.125	0.037	1
SSH3	0.180160676793534	1.04656178089829	0.125	0.037	1
CLTA	0.180936179279714	-1.27194353165809	0.125	0.35	1
TRIM28	0.181310880189484	-1.291125539938	0	0.185	1
PSMD11	0.181310897672209	-1.21891016068536	0	0.185	1
AP1M2	0.181310897672209	-1.15694553968657	0	0.185	1
SPON2	0.181310903499784	-1.92231503080404	0	0.185	1
ARFGAP3	0.181310909327358	-1.28715150006772	0	0.185	1
USP39	0.181693849141902	1.12173469470395	0.125	0.037	1
PSME2	0.181839820039413	-1.09715095108349	0.125	0.371	1
NDUFV2	0.182086145899602	-1.18489167031709	0.125	0.354	1
EIF4A2	0.182720197203475	-1.02362376241253	0.125	0.373	1
RAB1B	0.183119656474598	-1.37313247107947	0	0.184	1
MPST	0.183119668232805	-1.13193538527654	0	0.184	1
HDAC1	0.183119679991011	-1.22487533603218	0	0.184	1
HIST1H2AC	0.183119679991011	-1.23626031750618	0	0.184	1
VPS29	0.183119679991011	-1.29479897598939	0	0.184	1
VASP	0.184789174968747	1.0317037584323	0.125	0.037	1
HDGF	0.184944743327913	-1.1689772547761	0	0.183	1
GTF3C6	0.184944749259037	-1.32504381163993	0	0.183	1
PTRHD1	0.184944755190161	-1.0632831749685	0	0.183	1
DEK	0.184944755190161	-1.28665679556466	0	0.183	1
TFF3	0.184944755190161	-1.47406804891746	0	0.183	1
ATP5MPL	0.186302357465942	-1.01499729042244	0.125	0.368	1
MIPEP	0.18678626802446	-1.2436954739542	0	0.182	1
FDPS	0.186786285975395	-1.12594423735894	0	0.182	1
BHLHE40	0.187923399055394	0.814740520596279	0.125	0.037	1
CARM1	0.187923399055394	0.955830506413935	0.125	0.037	1
PRRC2C	0.188644443619091	-1.34125406861311	0	0.18	1
SELENOP	0.188644443619091	-1.31917394165497	0	0.18	1
GLUD1	0.188644443619091	-1.34048305360051	0	0.18	1
MCRIP2	0.188644443619091	-1.0864934103009	0	0.18	1
ANXA3	0.188644449655764	-1.14044452762901	0	0.18	1
UBB	0.189377784052102	-0.753715306075379	0.25	0.573	1
FOXK2	0.189396032063015	1.12802608989228	0.125	0.038	1
H2AFJ	0.190382312666929	-1.1182589560281	0.125	0.362	1
COPB2	0.190519383928917	-1.26559303715384	0	0.179	1
ANXA11	0.190519383928917	-1.09638577339745	0	0.179	1
AAMP	0.190519390019133	-1.15891160287403	0	0.179	1
DUT	0.190519390019133	-1.14418952741558	0	0.179	1
SMIM7	0.190519390019133	-1.12687831446345	0	0.179	1
CAPNS1	0.190519390019133	-1.14404912451514	0	0.179	1
JUN	0.191175931935906	-1.4872722760732	0.125	0.334	1
NDUFB4	0.191178698395849	-0.955090823093098	0.125	0.38	1
TPT1	0.191573414497529	0.618420269558833	1	0.932	1
GLRX2	0.19241126493871	-1.22197665539653	0	0.178	1
MALT1	0.192411277227272	-1.36646728483528	0	0.178	1
CTDSP1	0.19368523537557	1.15534040710467	0.25	0.119	1
ANXA7	0.194320271759296	-1.20084879547827	0	0.176	1
SNRPC	0.194320277958173	-1.05029087026332	0	0.176	1
METAP2	0.194320277958173	-1.20405188517108	0	0.176	1
NAA10	0.194320277958173	-1.14200754812301	0	0.176	1
DHPS	0.194320284157051	-1.07463843204256	0	0.176	1
MT-CO3	0.194469881632194	-0.996527831922782	0.75	0.859	1
PPP4C	0.196246530182165	-1.2049876557497	0	0.175	1
SND1	0.196246548944203	-1.16770057684638	0	0.175	1
RAB4A	0.196246567706241	-1.13330477565654	0	0.175	1
PPM1G	0.196246567706241	-1.13533904849817	0	0.175	1
TCEA3	0.198190286957423	-1.11250100109401	0	0.174	1
HNRNPH3	0.198190286957423	-1.11191914561859	0	0.174	1
PCAT14	0.198190286957423	-1.45040747135467	0	0.174	1
SPAG16	0.198190299576814	-1.12558428948067	0	0.174	1
AKT1	0.198190299576814	-1.08813466400699	0	0.174	1
SPINT2	0.198190305886509	-1.25919532879887	0	0.174	1
SMIM29	0.198551523170453	1.76377312747441	0.125	0.04	1
TRIR	0.198691535979496	-1.12535558944923	0.125	0.349	1
CRAT	0.200151641429291	-1.13655203915552	0	0.173	1
NDUFS7	0.200151641429291	-1.12100935591465	0	0.173	1
GDI2	0.20015165416116	-1.25661986532145	0	0.173	1
EI24	0.20015165416116	-1.19041378998857	0	0.173	1
SAT2	0.20015165416116	-1.03101312234676	0	0.173	1
EIF2A	0.200151660527095	-1.16344572152175	0	0.173	1
FLYWCH2	0.200151660527095	-1.09197379510572	0	0.173	1
RBM47	0.200151666893029	-1.24523119644674	0	0.173	1
ACLY	0.200151666893029	-1.29922438695298	0	0.173	1
C1orf122	0.200151673258963	-1.05750015890763	0	0.173	1
TP53TG1	0.200151673258963	-1.05847188834223	0	0.173	1
SIVA1	0.200151673258963	-1.14901875706487	0	0.173	1
RPL27	0.200520434261819	-0.372040217386803	0.625	0.757	1
SNX10	0.201753774399274	0.957337135999808	0.125	0.04	1
SF3B6	0.201978770821009	-0.946705190976491	0.125	0.364	1
CCNG2	0.202130827879187	-1.23805252568547	0	0.171	1
ECI2	0.202130827879187	-1.00560372271661	0	0.171	1
DYNC1I2	0.202130840724663	-1.09594287187982	0	0.171	1
COX14	0.202130840724663	-1.05948569443128	0	0.171	1
SEPTIN1	0.202190814964874	0.721922189741009	0.125	0.038	1
SURF6	0.202190839226319	0.574205376223592	0.125	0.038	1
MAD1L1	0.203368949193896	1.12290128520897	0.125	0.04	1
YY1	0.20412799474937	-1.09753465438545	0	0.17	1
TCEAL8	0.20412799474937	-1.08889022358972	0	0.17	1
FDFT1	0.204128001229486	-1.15454749801895	0	0.17	1
BAD	0.204128001229486	-1.07331613954205	0	0.17	1
HSD17B10	0.204128007709603	-1.01126956846972	0	0.17	1
SEPTIN11	0.204993518121977	0.87894898326205	0.125	0.04	1
CU638689.4	0.204993518121977	0.943457180455352	0.125	0.04	1
SNHG29	0.205393134868911	-0.752448743187084	0.625	0.699	1
METRN	0.206143318396803	-1.15282978831874	0	0.169	1
PRMT1	0.206143318396803	-1.22289884300827	0	0.169	1
RALY	0.206143324934881	-1.17160763640254	0	0.169	1
AGR2	0.206143331472959	-1.34005739311507	0	0.169	1
RAB10	0.206143338011037	-1.13580046073796	0	0.169	1
HNRNPA3	0.206557043386468	-0.823822452510553	0.125	0.371	1
PGPEP1	0.206627501856898	1.15076600102397	0.125	0.04	1
SOX4	0.208177004311195	-1.32953501410251	0	0.168	1
BEX4	0.208177010907828	-1.14175469057987	0	0.168	1
GUCY1A1	0.208177017504461	-1.23770906882042	0	0.168	1
BRK1	0.209154623721247	-0.881108026978217	0.125	0.359	1
NR3C1	0.209256517211734	0.391830761056528	0.125	0.037	1
CHMP2B	0.210229235124563	-1.09709822739265	0	0.166	1
NGRN	0.210229235124563	-1.11249290423373	0	0.166	1
NR2F6	0.210229235124563	-1.08418881974057	0	0.166	1
RAB13	0.210229241780354	-1.29261966276326	0	0.166	1
PDXK	0.210229241780354	-1.10329306218298	0	0.166	1
SDHC	0.210229248436144	-1.12685136397248	0	0.166	1
DDX21	0.210229248436144	-1.2350320629996	0	0.166	1
THUMPD1	0.210229248436144	-1.14813526303033	0	0.166	1
CIAO2B	0.210229248436144	-1.03153396393702	0	0.166	1
UQCRFS1	0.210229248436144	-1.1182457898829	0	0.166	1
GDF15	0.210229255091935	-1.85579730314109	0	0.166	1
ERICH1	0.210880396395454	1.85595163674658	0.125	0.041	1
COX6A1	0.210895488849417	0.658740994978664	0.5	0.332	1
GNPDA1	0.211586144528676	1.03969761990615	0.125	0.04	1
EIF1B	0.212300182946715	-1.16192475917613	0	0.165	1
ARL6IP5	0.212300189662277	-1.10202137908536	0	0.165	1
RAB27A	0.212300209808962	-1.13861282038241	0	0.165	1
CCDC124	0.212300209808962	-1.09116063413121	0	0.165	1
PGAM1	0.212300216524523	-1.04887105156326	0	0.165	1
MAF1	0.212300223240084	-1.09738125472482	0	0.165	1
NDUFB7	0.213224280121388	-0.468984908374137	0.125	0.395	1
SDCCAG8	0.213257988727698	0.921283668095383	0.125	0.04	1
CALR	0.213756475990409	0.89734583765589	0.375	0.219	1
MTMR2	0.214176303098563	1.07697793361897	0.125	0.041	1
ARPC5L	0.21439012403087	-1.09857528779827	0	0.164	1
NEAT1	0.21439012403087	-1.6655203817245	0	0.164	1
MIEN1	0.21439012403087	-1.00393666859498	0	0.164	1
MPP5	0.214939346952758	0.828328803349046	0.125	0.04	1
HSPA8	0.215801783347402	-0.705162430578032	0.25	0.529	1
IRX3	0.215838118836162	0.936069974882779	0.125	0.041	1
UBE2K	0.216499135754881	-1.09409318044415	0	0.162	1
BCAS2	0.216499142591866	-1.19572658284022	0	0.162	1
DNAJB1	0.216499142591866	-1.34511614820934	0	0.162	1
C8orf82	0.21649914942885	-1.23916698712552	0	0.162	1
TFPT	0.21649914942885	-1.0105889940797	0	0.162	1
ISOC2	0.21649914942885	-1.04630972200054	0	0.162	1
SPINK1	0.21649914942885	-2.17609754963751	0	0.162	1
ILF2	0.216499156265834	-1.08795122209211	0	0.162	1
EIF6	0.216499156265834	-0.969493054395998	0	0.162	1
MARCKSL1	0.21717022466105	-0.830444265083784	0.25	0.506	1
ZNF207	0.21728318702923	0.872632796915979	0.25	0.118	1
PRDX6	0.21735342306117	-0.495062862658646	0.125	0.389	1
RUFY3	0.218330681168927	0.826079690684199	0.125	0.04	1
MYO6	0.218627501457275	-1.58646247666339	0	0.161	1
COPG1	0.218627508355933	-1.13316827346722	0	0.161	1
CHCHD5	0.218627515254591	-0.968055723824734	0	0.161	1
FGF7	0.218627515254591	-1.24510161383576	0	0.161	1
PLEKHJ1	0.218627515254591	-1.09180043193416	0	0.161	1
SUMO3	0.218627515254591	-1.01807934564019	0	0.161	1
MRPS16	0.218627522153249	-1.00354557513303	0	0.161	1
MYL6	0.219085508752285	-0.767384884274554	0.375	0.67	1
RPLP0	0.219923584138157	-0.367174211455999	1	0.912	1
LRRC59	0.220417869700128	1.27381053515775	0.25	0.128	1
EIF3B	0.220775399557919	-1.16080154077447	0	0.16	1
CAMTA1	0.220775406518907	-1.1591645830054	0	0.16	1
CAPZA2	0.220775406518907	-0.98727179054295	0	0.16	1
NARS	0.220775406518907	-1.03595754548706	0	0.16	1
HES4	0.220775413479895	-1.11996948311254	0	0.16	1
TRAPPC4	0.220775413479895	-1.0195079346636	0	0.16	1
VAMP2	0.220775420440883	-1.16112633001964	0	0.16	1
MMP24OS	0.220775420440883	-1.06891891097229	0	0.16	1
GADD45G	0.220775427401871	-1.14725617530665	0	0.16	1
NAGK	0.221760295638879	0.486870911366764	0.125	0.04	1
AMOTL1	0.221760295638879	0.712024754394336	0.125	0.04	1
YPEL3	0.222538744058377	1.15464550491772	0.25	0.125	1
PLSCR1	0.222578215010542	0.900847299800212	0.125	0.041	1
SERGEF	0.222578215010542	0.853058326485963	0.125	0.041	1
RCAN3	0.222943053222122	-1.23295886673986	0	0.159	1
MAGOH	0.222943060246108	-1.08854396750039	0	0.159	1
MYDGF	0.222943060246108	-0.979640011914705	0	0.159	1
NENF	0.222943074294081	-1.06693516627001	0	0.159	1
CDV3	0.222943074294081	-1.00876303805873	0	0.159	1
RWDD1	0.222943074294081	-1.29755789462368	0	0.159	1
NDUFS2	0.222943081318066	-1.03504167910661	0	0.159	1
CFAP97	0.222943081318066	-1.07331727974218	0	0.159	1
KIF5B	0.222943081318066	-1.07599324338219	0	0.159	1
SLC25A1	0.222943081318066	-1.08343718448054	0	0.159	1
LSR	0.223261017669949	1.45859391217376	0.125	0.042	1
PQBP1	0.223583243290655	0.776152464549146	0.25	0.119	1
RNASEH2C	0.223808947297757	0.744215054494925	0.375	0.216	1
NDUFA3	0.224296912867246	0.950187400397035	0.375	0.235	1
RAB1A	0.225130675643481	-1.07659953540743	0	0.157	1
ECH1	0.225130675643481	-1.14016092281426	0	0.157	1
PLPP1	0.225130682731145	-1.42997564828445	0	0.157	1
GAMT	0.225130689818809	-0.941560286333684	0	0.157	1
UQCRC1	0.225130696906472	-1.09914960876742	0	0.157	1
MDK	0.225130696906472	-1.25642234527694	0	0.157	1
SMCHD1	0.226735832298286	0.883053472734647	0.25	0.123	1
FASN	0.226768502004453	-0.945818618767831	0.125	0.348	1
IFNGR1	0.226976805928681	0.426285467524948	0.125	0.04	1
PSMC6	0.227338469518235	-1.06783331283944	0	0.156	1
TMEM123	0.227338476670269	-1.11198731283108	0	0.156	1
ARPC5	0.227338483822303	-1.03940376610704	0	0.156	1
PFN2	0.227338483822303	-1.15520374530232	0	0.156	1
H2AFY	0.227338483822303	-0.988943462183561	0	0.156	1
MAL2	0.227338483822303	-1.03638538315449	0	0.156	1
ALDH6A1	0.227338483822303	-1.07724862377978	0	0.156	1
PDCD5	0.227338483822303	-1.01825904344366	0	0.156	1
SLC25A33	0.227338490974337	-0.976551907589358	0	0.156	1
PERP	0.227338490974337	-1.14242284917002	0	0.156	1
PSMC1	0.227338490974337	-0.99523800085243	0	0.156	1
VGLL4	0.227544190794562	1.40870732312752	0.25	0.128	1
P4HB	0.227638047606216	-1.10481859140196	0.125	0.33	1
SLFN5	0.227731243333764	0.575914072249084	0.125	0.041	1
TUT4	0.228351456291373	1.18408430535482	0.125	0.042	1
C6orf62	0.229566655371276	-1.18771689110487	0	0.155	1
FAM120A	0.229566655371276	-1.17472894132446	0	0.155	1
CACYBP	0.229566669805494	-1.27657382728916	0	0.155	1
HOMER2	0.229566669805494	-1.05081839750255	0	0.155	1
MACROD1	0.229566677022602	-0.995429421485736	0	0.155	1
PKN1	0.229566677022602	-1.15161975602674	0	0.155	1
F12	0.230066499216963	1.13654074030346	0.125	0.042	1
RTRAF	0.230684258011534	-0.887255157765534	0.125	0.345	1
IFITM3	0.231016790004135	-1.02335488734985	0.125	0.338	1
CLSTN1	0.231790682390199	0.926689706865546	0.125	0.042	1
LIMS1	0.231815479594963	-1.20087672761	0	0.153	1
POLR2I	0.231815486877864	-1.08280691579263	0	0.153	1
CREB3L4	0.231815494160765	-0.964971788471804	0	0.153	1
PCCA-DT	0.231815494160765	-0.910591224993845	0	0.153	1
SLTM	0.231815494160765	-1.07375545033272	0	0.153	1
PAM16	0.231815494160765	-0.976688815318609	0	0.153	1
RTF1	0.231815501443666	-1.02783819993742	0	0.153	1
STAU2	0.233524020526177	0.854350058618012	0.125	0.042	1
RNPS1	0.234085127370172	-1.16955257829119	0	0.152	1
DAZAP2	0.234085134719597	-1.19788861745916	0	0.152	1
STMP1	0.234085149418447	-0.961328895277331	0	0.152	1
TMEM50A	0.234085156767871	-1.03639537344579	0	0.152	1
COPS5	0.234085156767871	-1.015095798167	0	0.152	1
CD99	0.234085156767871	-1.08550694489394	0	0.152	1
SUCLG1	0.234085164117296	-1.01646211453188	0	0.152	1
LPP	0.234085164117296	-1.26324355844276	0	0.152	1
TSG101	0.234085164117296	-1.01476621189675	0	0.152	1
DNAJA2	0.234085164117296	-0.969849144273018	0	0.152	1
WDR45B	0.234085164117296	-0.966941616615399	0	0.152	1
FAM210B	0.234085164117296	-1.03548916484779	0	0.152	1
HRAS	0.23408517146672	-0.944962232026433	0	0.152	1
STRAP	0.23408517146672	-0.985884671888339	0	0.152	1
RNF10	0.23408517146672	-1.01439130836359	0	0.152	1
PSMD7	0.23408517146672	-1.00024826703379	0	0.152	1
RRM1	0.235266528058047	0.90096325368201	0.125	0.042	1
RPAP3	0.235676993638137	1.4256763244284	0.125	0.043	1
MAP1LC3A	0.235676993638137	2.1516299879153	0.125	0.043	1
ATP2C1	0.236375912616279	-1.03184918877211	0	0.151	1
ANP32A	0.236375912616279	-1.06864626171953	0	0.151	1
C11orf1	0.236375920032971	-0.905734579205014	0	0.151	1
REPS2	0.236375920032971	-1.14593750474282	0	0.151	1
SNF8	0.236375927449663	-0.958770046487363	0	0.151	1
H3F3A	0.236558040424975	-0.462008681212987	0.375	0.683	1
DAD1	0.238190676412312	0.671052400519372	0.375	0.22	1
HPGD	0.238687984464837	-1.2887039710363	0	0.15	1
ZNF593	0.238687999434276	-1.03540962191989	0	0.15	1
GOLGA4	0.238687999434276	-1.22171127413648	0	0.15	1
IP6K2	0.238687999434276	-1.0024425316909	0	0.15	1
MAP9	0.238687999434276	-1.01283257238646	0	0.15	1
SAR1B	0.238687999434276	-0.979398081184371	0	0.15	1
H2AFV	0.238687999434276	-1.123667646574	0	0.15	1
NCOA4	0.238687999434276	-1.07250040538779	0	0.15	1
POLR2E	0.238687999434276	-0.937513814514846	0	0.15	1
DECR1	0.238688006918995	-0.938478244028642	0	0.15	1
CYBC1	0.238779107618308	0.845939530069317	0.125	0.042	1
CD81	0.239057886711301	0.957447260716967	0.375	0.231	1
CIB1	0.239466245241879	-1.06926104994309	0.125	0.326	1
RABAC1	0.23960225779989	0.751162396420097	0.25	0.121	1
ACADVL	0.241021621703101	-1.16282567591346	0	0.148	1
N4BP2L2	0.241021629256621	-1.03904828044115	0	0.148	1
HADHA	0.241021636810141	-1.00059228712572	0	0.148	1
FBXW5	0.241021636810141	-1.05229167970294	0	0.148	1
VTI1B	0.241021636810141	-1.00249582945779	0	0.148	1
ASAH1	0.24102164436366	-1.02489288154508	0	0.148	1
COPB1	0.24102164436366	-0.946403590832839	0	0.148	1
TM4SF1	0.241021651917179	-1.10468729585768	0	0.148	1
GAS5	0.241453991463452	-0.619550582737854	0.375	0.601	1
MYLIP	0.242649382515151	0.954416520781662	0.125	0.043	1
TNFRSF12A	0.242649382515151	1.04951987536698	0.125	0.043	1
TSPAN1	0.243377101514845	-1.07828550872102	0	0.147	1
CCNG1	0.243377101514845	-0.909969310868829	0	0.147	1
MRPL14	0.243377101514845	-0.897019388962769	0	0.147	1
TUT7	0.243377101514845	-1.11837831784664	0	0.147	1
NFIC	0.243377101514845	-1.1575123985748	0	0.147	1
EIF2AK1	0.243377109137953	-0.938802783976017	0	0.147	1
LSM8	0.243377109137953	-0.872276678236463	0	0.147	1
FAM120AOS	0.243377109137953	-0.891293622301772	0	0.147	1
DNAJC7	0.243377109137953	-0.957656112108062	0	0.147	1
PPP1R14B	0.243695642482213	-0.886131960309596	0.125	0.334	1
HLA-F	0.243698701107544	0.441581280177427	0.125	0.041	1
ADI1	0.245641856908611	-0.81227149565093	0.125	0.348	1
GOLPH3	0.245754591599424	-1.04215298613646	0	0.146	1
RAC3	0.245754599292925	-1.130491347891	0	0.146	1
ACTR2	0.245754606986425	-1.12200989854085	0	0.146	1
FAM177A1	0.245754614679925	-0.976440095689077	0	0.146	1
PDCD10	0.245754622373426	-0.958802123251386	0	0.146	1
MTPN	0.245754622373426	-1.0368212168385	0	0.146	1
CCDC186	0.245754622373426	-1.16511009583964	0	0.146	1
CD151	0.245754622373426	-0.965482165027318	0	0.146	1
TCEAL9	0.245754622373426	-0.979133507524931	0	0.146	1
IRAK1	0.245754622373426	-0.83947011224818	0	0.146	1
FUNDC2	0.245754622373426	-0.901602909332935	0	0.146	1
DMAC1	0.245754630066926	-0.808299447419089	0	0.146	1
FBP1	0.245754630066926	-1.03552903566393	0	0.146	1
MRPL43	0.245754630066926	-0.930982957020457	0	0.146	1
TCF25	0.245754630066926	-1.04746649013515	0	0.146	1
CKAP4	0.245914902705948	0.694661092777072	0.125	0.042	1
FNTA	0.248154440068878	-0.979508617787603	0	0.145	1
S100A8	0.24815444783359	-1.6431504657417	0	0.145	1
PIM3	0.24815444783359	-0.867339165090594	0	0.145	1
NUDCD2	0.248154455598302	-1.00260102583488	0	0.145	1
PRPF40A	0.248154463363014	-1.06852880328456	0	0.145	1
HINT2	0.248154463363014	-0.873957365730443	0	0.145	1
CAMLG	0.248154471127726	-0.903690749050769	0	0.145	1
NDUFB9	0.248154471127726	-0.910026829549836	0	0.145	1
MRFAP1	0.249373856492117	-0.806558153962196	0.125	0.336	1
LRRC75A	0.250088646477103	0.847144268608436	0.25	0.127	1
XRN2	0.250576862486923	-0.923886519867856	0	0.143	1
POLR2H	0.250576878160443	-0.949049090478124	0	0.143	1
PKP3	0.250576885997203	-0.989392411712469	0	0.143	1
ARL2	0.250576885997203	-0.926260379712089	0	0.143	1
ACAT1	0.250576885997203	-0.909915994803013	0	0.143	1
MRPS35	0.250576885997203	-0.934196606298454	0	0.143	1
RSRC2	0.250576885997203	-1.06986005514221	0	0.143	1
CPB2-AS1	0.250576885997203	-0.867493927360958	0	0.143	1
PSMF1	0.250576885997203	-0.937277827323252	0	0.143	1
SLC2A4RG	0.250576885997203	-1.00736760362135	0	0.143	1
C3orf14	0.250576893833962	-0.872956881433647	0	0.143	1
ANAPC13	0.250576893833962	-0.907561178421667	0	0.143	1
COMT	0.250576893833962	-0.859400991949815	0	0.143	1
TRNT1	0.25156713717227	0.758053156904672	0.125	0.043	1
PYGB	0.25156713717227	0.865545959134233	0.125	0.043	1
TNIP1	0.251567159867632	0.850247222506563	0.125	0.043	1
WBP2	0.253022141218301	-1.01171461584987	0	0.142	1
MRPL4	0.253022141218301	-0.921212963679693	0	0.142	1
NOP56	0.253022149127962	-0.959810263918464	0	0.142	1
SLC45A3	0.253022157037622	-1.09657597808725	0	0.142	1
RYBP	0.253022157037622	-0.976983495502204	0	0.142	1
STAP2	0.253022157037622	-0.903387519539711	0	0.142	1
EIF4E2	0.253022164947283	-0.837866033042981	0	0.142	1
G3BP1	0.253022164947283	-1.0818540605295	0	0.142	1
PMPCB	0.253022164947283	-0.839832098021545	0	0.142	1
CD44	0.253022164947283	-1.01393811611171	0	0.142	1
PRKAR1A	0.253022164947283	-0.975149683802545	0	0.142	1
IGBP1	0.253022164947283	-0.851802156355156	0	0.142	1
ATPAF2	0.253447825244782	1.09353840464416	0.125	0.045	1
MT-ND4	0.254874899187355	-0.686603246940163	0.625	0.808	1
NDUFB5	0.254986288509791	1.14484389973699	0.25	0.13	1
CDC73	0.255043129703156	0.459169967604513	0.125	0.042	1
AP3S2	0.255197483381905	0.872131250072022	0.125	0.043	1
FLOT2	0.255197506130197	0.603350795900073	0.125	0.043	1
RTF2	0.255490532691546	-1.01476764934569	0	0.141	1
CPNE3	0.255490540674977	-1.09636365735012	0	0.141	1
JPT2	0.255490540674977	-1.07696472727915	0	0.141	1
AHCY	0.255490540674977	-0.96161528008195	0	0.141	1
KIAA1143	0.255490548658409	-0.960986439668692	0	0.141	1
ZNHIT3	0.255490548658409	-0.870708409725131	0	0.141	1
PSMD3	0.255490548658409	-0.926184942120009	0	0.141	1
NDUFV3	0.255490548658409	-0.982007270625317	0	0.141	1
ILF3	0.25549055664184	-1.05835471891067	0	0.141	1
MT-ND4L	0.255996377751949	-1.56512869912736	0.125	0.285	1
BBX	0.257687220290199	0.946886127956984	0.25	0.128	1
BNIP3L	0.257982322501202	-0.86785324569594	0	0.139	1
ALDH9A1	0.257982330559293	-1.08060946908142	0	0.139	1
PFDN6	0.257982338617384	-0.89598083991906	0	0.139	1
HNRNPH2	0.257982338617384	-0.912332568616222	0	0.139	1
EBNA1BP2	0.257982346675474	-0.913496155388412	0	0.139	1
METTL5	0.257982346675474	-0.892888852347075	0	0.139	1
SYNCRIP	0.257982346675474	-1.19642400113654	0	0.139	1
UQCC3	0.257982346675474	-0.89475078885641	0	0.139	1
TSEN34	0.257982346675474	-0.941308814473211	0	0.139	1
ERGIC3	0.257982346675474	-0.963385295651334	0	0.139	1
CEBPB	0.257982346675474	-0.946372433924659	0	0.139	1
TSTD1	0.257993064031073	-0.340195822127872	0.125	0.364	1
DDX18	0.259438193796236	1.42039213693496	0.25	0.13	1
UBL5	0.259639152622491	-0.84305046833899	0.25	0.457	1
LUC7L3	0.260497777899673	-1.13426452193479	0	0.138	1
ADRM1	0.260497794166987	-1.03910920776489	0	0.138	1
CAB39L	0.260497802300644	-1.05250409765778	0	0.138	1
PDXDC1	0.260497802300644	-0.979234834579125	0	0.138	1
PNRC2	0.2604978104343	-1.03798580784062	0	0.138	1
DCTPP1	0.2604978104343	-0.916471237718769	0	0.138	1
MRPL55	0.260497818567957	-0.923790315041957	0	0.138	1
LRRFIP2	0.260497818567957	-0.810392620092982	0	0.138	1
NFIB	0.260497818567957	-1.14152116852661	0	0.138	1
CAPRIN1	0.260497818567957	-0.932323089102721	0	0.138	1
ASRGL1	0.260497818567957	-1.16447160943102	0	0.138	1
MRPL34	0.260497818567957	-0.936915526424156	0	0.138	1
NT5C2	0.26071102210696	0.463439514473129	0.125	0.043	1
MRPL41	0.262252287188786	-0.810878866722575	0.125	0.324	1
FUOM	0.262514615211684	0.764619864639263	0.125	0.045	1
ZNHIT2	0.262514615211684	1.02944935179124	0.125	0.045	1
FLOT1	0.263037228946056	-1.01785049409601	0	0.137	1
JUP	0.263037237156205	-1.06932587372905	0	0.137	1
MMADHC	0.263037245366354	-0.906838668089394	0	0.137	1
ZBTB10	0.263037245366354	-1.07788104290212	0	0.137	1
TSR3	0.263037245366354	-0.932924480151713	0	0.137	1
MXD4	0.263037253576503	-1.02828690736204	0	0.137	1
SYPL1	0.263037261786651	-0.912751469096049	0	0.137	1
SNX6	0.263037261786651	-1.01806948689129	0	0.137	1
RDH11	0.263037261786651	-1.08276159890284	0	0.137	1
MED11	0.264179612142399	0.985822751116428	0.125	0.046	1
HBA2	0.265600947077214	-1.62701346087931	0	0.136	1
ZNF428	0.265600947077214	-0.958857838081121	0	0.136	1
IFRD2	0.2656009553648	-0.89281569198519	0	0.136	1
TMED10	0.2656009553648	-0.983937244991712	0	0.136	1
HSPB11	0.265600963652386	-0.851989466381411	0	0.136	1
DPM3	0.265600963652386	-1.05892565325665	0	0.136	1
FDX1	0.265600963652386	-0.882302908111602	0	0.136	1
MTX1	0.265600971939972	-0.897049792041491	0	0.136	1
AP3S1	0.265600971939972	-0.885539533613922	0	0.136	1
NT5C3B	0.265600971939972	-0.855042385065477	0	0.136	1
MBD2	0.265600971939972	-0.951218908827213	0	0.136	1
B4GALT3	0.266003523682758	0.969394355240319	0.125	0.046	1
DTNBP1	0.266203307143043	0.97206607811625	0.125	0.045	1
ABL1	0.266203307143043	0.795721292951721	0.125	0.045	1
SEC63	0.26630644059242	0.544563722521496	0.125	0.043	1
EIF5A	0.267515694607706	-0.560711708733213	0.125	0.344	1
MIA3	0.267836085168756	1.07892600620111	0.125	0.046	1
SLC39A1	0.268060968491851	0.820724022965562	0.125	0.045	1
AZIN1	0.268189217515091	-1.06707913721943	0	0.134	1
CDC42SE1	0.268189234247071	-1.00250609572351	0	0.134	1
MRPL24	0.268189234247071	-1.03141671081156	0	0.134	1
MRPL22	0.268189234247071	-0.892572320952277	0	0.134	1
CTTN	0.268189234247071	-1.0177440808402	0	0.134	1
EBLN3P	0.268189242613061	-0.880486026174379	0	0.134	1
FAM89B	0.268189242613061	-0.879855716638737	0	0.134	1
JAGN1	0.26818925097905	-0.752809746807016	0	0.134	1
MRPS23	0.26818925097905	-0.945926494596192	0	0.134	1
PCAT19	0.26818925097905	-0.855312731142842	0	0.134	1
CYSTM1	0.268312442438589	1.34216058128131	0.25	0.139	1
PSMG2	0.269439685908783	1.01984358060571	0.25	0.136	1
NSMCE4A	0.269677304309532	1.10376116747632	0.125	0.046	1
YAF2	0.269677304309532	0.618491011110839	0.125	0.046	1
FTL	0.270731686901933	0.745223747264666	0.875	0.77	1
ARL1	0.270802382071881	-0.991579684159082	0	0.133	1
GCSH	0.270802382071881	-0.828223037301454	0	0.133	1
UBE2L6	0.270802390517262	-0.848712852983138	0	0.133	1
SDHD	0.270802398962643	-0.844928511970875	0	0.133	1
ATP6V1D	0.270802398962643	-0.908161592839859	0	0.133	1
UBALD2	0.270802398962643	-0.830261109862861	0	0.133	1
IER2	0.270802398962643	-1.20088250268073	0	0.133	1
LAGE3	0.270802398962643	-0.828755612140164	0	0.133	1
CLDN7	0.270802407408023	-0.917042102235768	0	0.133	1
CHCHD10	0.271446205229563	-0.99620237804391	0.125	0.311	1
TMEM205	0.272432450210142	0.803918441393503	0.25	0.133	1
VDAC1	0.272498310768645	-0.636603958945415	0.125	0.339	1
SART3	0.273385745002242	1.0428028502871	0.125	0.046	1
AK2	0.273440730926074	-0.918332384627136	0	0.132	1
UBE2R2	0.273440730926074	-0.889709509840991	0	0.132	1
AGTRAP	0.273440739451855	-0.891325983541968	0	0.132	1
SFN	0.273440739451855	-1.08227539781992	0	0.132	1
PRPF19	0.273440739451855	-1.04776634179034	0	0.132	1
PFKL	0.273440739451855	-0.898901211105373	0	0.132	1
RERE	0.273440747977636	-1.0501153576686	0	0.132	1
PLA2G2A	0.273440747977636	-2.94939321902401	0	0.132	1
SH3YL1	0.273440747977636	-0.908246569265994	0	0.132	1
PSMD6	0.273440747977636	-0.932073950050502	0	0.132	1
RFK	0.273440747977636	-0.878235313636466	0	0.132	1
PTS	0.273440747977636	-0.809000587952587	0	0.132	1
HSPH1	0.273440747977636	-1.08000659835347	0	0.132	1
CLPP	0.273440747977636	-0.861051907604019	0	0.132	1
PARP1	0.273440756503416	-1.00440920741248	0	0.132	1
NAA50	0.273440756503416	-0.915928574560366	0	0.132	1
DNAJC19	0.273440756503416	-0.938655484180389	0	0.132	1
DCAF13	0.273440756503416	-0.91824185996839	0	0.132	1
DYNLT1	0.273663941354852	0.745753446902532	0.375	0.244	1
LDHB	0.273894712965393	0.406168611670308	0.125	0.043	1
SMAP2	0.275252980577601	0.894057271689052	0.125	0.046	1
POLR1E	0.275252980577601	0.840014239110708	0.125	0.046	1
HIF1A	0.27610456889982	-1.00320913993684	0	0.13	1
UGDH	0.276104586114246	-1.12087231325052	0	0.13	1
ARFGEF3	0.276104594721459	-1.14964075145829	0	0.13	1
GPI	0.276104594721459	-0.97094642320299	0	0.13	1
SH3BGRL	0.276104594721459	-0.968224882094584	0	0.13	1
ATRX	0.276104603328671	-1.13441867511314	0	0.13	1
CD47	0.276104611935883	-0.949042999683609	0	0.13	1
DAP	0.276104611935883	-0.89521404023271	0	0.13	1
STIP1	0.276104611935883	-1.01722301885054	0	0.13	1
TAF1D	0.276104611935883	-0.989270301792636	0	0.13	1
SCAF11	0.276104611935883	-1.02034362879571	0	0.13	1
FOSB	0.276104611935883	-1.41584385973882	0	0.13	1
MRPL36	0.276104620543094	-0.878024463775581	0	0.13	1
DDX46	0.276104620543094	-0.908420110003174	0	0.13	1
TSTA3	0.276104620543094	-0.882935958190844	0	0.13	1
PRKCSH	0.276104620543094	-0.977336261107862	0	0.13	1
NT5DC2	0.276689630792529	1.13223855843315	0.125	0.047	1
TBCA	0.276714671717535	-0.726719128970039	0.125	0.322	1
TMEM129	0.277128901851195	0.833798326261305	0.125	0.046	1
FADD	0.277128901851195	0.835030668477702	0.125	0.046	1
PCBP4	0.278548416397457	0.953654100158626	0.125	0.047	1
AIDA	0.278794294286509	-1.14917762748811	0	0.129	1
PSMB9	0.278794311665906	-1.08836098955611	0	0.129	1
RABL6	0.278794311665906	-0.99742547510398	0	0.129	1
NMRAL1	0.278794311665906	-0.827069440893273	0	0.129	1
QARS	0.278794320355604	-0.917897245569791	0	0.129	1
SEC31A	0.278794320355604	-0.984189164839416	0	0.129	1
RPA3	0.278794320355604	-0.858674652321889	0	0.129	1
VDAC3	0.278794320355604	-0.873610704847752	0	0.129	1
PRXL2A	0.278794320355604	-0.879925653521319	0	0.129	1
LAPTM4A	0.278794329045301	-0.968716331270741	0	0.129	1
FAM107B	0.278794329045301	-0.93314273901286	0	0.129	1
TMEM106C	0.278794329045301	-0.758713239101751	0	0.129	1
ALDH1A1	0.279393836369382	0.553216367513313	0.125	0.045	1
RPL13A	0.279467219167626	-0.386351056218277	1	0.968	1
CHMP4A	0.280507852638789	1.1678878747786	0.25	0.143	1
ACY1	0.281510201471805	-0.825620804310764	0	0.128	1
TIMMDC1	0.281510201471805	-0.912494305971055	0	0.128	1
MPLKIP	0.281510201471805	-0.913403773261446	0	0.128	1
MLPH	0.281510201471805	-0.890712963571676	0	0.128	1
CAPZA1	0.281510210245068	-0.973158365342409	0	0.128	1
GATA2-AS1	0.281510210245068	-0.796099249126948	0	0.128	1
IK	0.281510210245068	-0.956644549007466	0	0.128	1
C9orf78	0.281510210245068	-1.01339409235437	0	0.128	1
SF1	0.281510210245068	-0.917103675479848	0	0.128	1
USF2	0.281510210245068	-0.866149150012044	0	0.128	1
NAXE	0.28151021901833	-0.891104357818569	0	0.128	1
NDFIP1	0.28151021901833	-0.790966203093479	0	0.128	1
YIF1A	0.28151021901833	-0.82368441336057	0	0.128	1
ATG4B	0.284175666902443	0.915648811868614	0.125	0.047	1
PTOV1	0.284252608647623	-0.856715493248023	0	0.127	1
TACSTD2	0.284252617505555	-0.95209322160727	0	0.127	1
TFG	0.284252617505555	-0.860746757146189	0	0.127	1
TMEM167A	0.284252626363487	-0.815837374927275	0	0.127	1
RNF5	0.284252626363487	-0.924540934745072	0	0.127	1
EPHX2	0.284252626363487	-0.880031734270052	0	0.127	1
TMED9	0.284252635221419	-0.865038086667484	0	0.127	1
NUBP2	0.284252635221419	-0.824655997244047	0	0.127	1
MYLK	0.284719543843771	0.75830001011439	0.125	0.046	1
USP7	0.28702190360629	-1.04647039919626	0	0.125	1
PDCD2	0.28702192149375	-0.788356107404805	0	0.125	1
DBNL	0.28702192149375	-0.817611576135274	0	0.125	1
ARHGEF26	0.28702193043748	-0.852413989619787	0	0.125	1
BCLAF1	0.28702193043748	-1.01099782611102	0	0.125	1
RPAIN	0.28702193043748	-0.734990521489133	0	0.125	1
SCAND1	0.28706550689609	-0.739907956864577	0.125	0.318	1
RPS13	0.287755744190963	-0.315573384921721	0.875	0.923	1
BEX1	0.289818429635605	-0.937661753126691	0	0.124	1
PLA2G12A	0.28981843866629	-0.766091051648435	0	0.124	1
COQ4	0.28981843866629	-0.847772273725487	0	0.124	1
UBTF	0.28981843866629	-0.99023827338618	0	0.124	1
WDR13	0.289818447696976	-0.846375163328828	0	0.124	1
FNBP1L	0.28981845672766	-0.914981659519073	0	0.124	1
ENAH	0.28981845672766	-0.896382861352899	0	0.124	1
NOP58	0.28981845672766	-1.01297343521821	0	0.124	1
CCNH	0.28981845672766	-1.20120838085505	0	0.124	1
IFT22	0.28981845672766	-0.830446138914164	0	0.124	1
PSMD12	0.28981845672766	-0.767779087844662	0	0.124	1
FBXO9	0.289818465758345	-0.882549731996086	0	0.124	1
ARRDC1	0.289818465758345	-0.814900919764231	0	0.124	1
TMBIM4	0.289818465758345	-0.867869220165096	0	0.124	1
GID8	0.289818465758345	-0.792453957096821	0	0.124	1
HLA-A	0.290066949794976	0.509377332542146	0.5	0.315	1
NUP37	0.291072239654789	1.08233458108243	0.125	0.049	1
SMDT1	0.2917473024209	-0.693607110890692	0.125	0.321	1
PRELID1	0.29205149677821	-0.745640189834885	0.125	0.315	1
GFPT1	0.292642601764391	-0.944275278836082	0	0.123	1
PAICS	0.292642601764391	-0.937585008814258	0	0.123	1
PRKDC	0.292642601764391	-1.00399237888524	0	0.123	1
SH3GLB2	0.292642601764391	-0.832780411136416	0	0.123	1
TRAP1	0.292642601764391	-0.909021013388653	0	0.123	1
RER1	0.292642610883214	-0.858388374965025	0	0.123	1
DAP3	0.292642610883214	-0.826531430473962	0	0.123	1
PAK1IP1	0.292642610883214	-0.876363980266277	0	0.123	1
SMCO4	0.292642610883214	-0.85518304459353	0	0.123	1
ARCN1	0.292642610883214	-0.975977147138796	0	0.123	1
KRR1	0.292642610883214	-0.805930069274664	0	0.123	1
TALDO1	0.293559484054208	-0.719078758716872	0.125	0.316	1
NDUFAF3	0.294896314115762	-0.923264602091452	0.125	0.294	1
ADAR	0.295494716806555	-1.02022679128658	0	0.121	1
PBRM1	0.295494726014731	-0.959456725250672	0	0.121	1
HSD17B6	0.295494726014731	-0.761694150589378	0	0.121	1
S100A9	0.295494735222906	-1.51185399053081	0	0.121	1
PTGR1	0.295494735222906	-1.00050048730738	0	0.121	1
ZBTB16	0.295494735222906	-1.02431280695195	0	0.121	1
SMOX	0.295494735222906	-0.709601019853442	0	0.121	1
SPATC1L	0.295494735222906	-0.824344973077783	0	0.121	1
PMVK	0.29549474443108	-0.793563293162018	0	0.121	1
DDAH2	0.29549474443108	-0.893214922749153	0	0.121	1
YIPF3	0.29549474443108	-0.780481198414254	0	0.121	1
SECISBP2	0.29549474443108	-0.908283629796994	0	0.121	1
GSTZ1	0.29549474443108	-0.855401975663357	0	0.121	1
DGCR6L	0.29549474443108	-0.787611472657378	0	0.121	1
HNRNPA1P48	0.295659636306863	0.609448921214293	0.125	0.047	1
ASB8	0.296796790102388	0.968687058133725	0.125	0.049	1
MPV17	0.296796831819729	1.04294550721925	0.125	0.049	1
CDC42EP5	0.297603404679408	0.718027701895128	0.125	0.047	1
BUD23	0.298375226371627	-0.890707400486226	0	0.12	1
CSRP1	0.298375235670396	-0.791149841637706	0	0.12	1
EIF4G1	0.298375235670396	-1.08689958297529	0	0.12	1
SARS	0.298375244969165	-0.802549716953564	0	0.12	1
MRPS25	0.298375244969165	-0.724746660790621	0	0.12	1
UBE2E1	0.298375244969165	-0.875896271263604	0	0.12	1
ZKSCAN1	0.298375244969165	-1.01502862924625	0	0.12	1
MRPL23	0.298375244969165	-0.776400821688224	0	0.12	1
IVD	0.298375244969165	-0.712585566081687	0	0.12	1
EMC6	0.298375244969165	-0.65274201910813	0	0.12	1
BSG	0.298375244969165	-0.907582324792867	0	0.12	1
CFAP36	0.298375254267934	-0.899008617790188	0	0.12	1
APEH	0.298375254267934	-0.956789943277974	0	0.12	1
PODXL2	0.298375254267934	-0.876624931798077	0	0.12	1
MAP3K13	0.298375254267934	-0.86378079789392	0	0.12	1
OCIAD2	0.298375254267934	-0.870064810535259	0	0.12	1
ICA1	0.298375254267934	-0.775701728883095	0	0.12	1
SCFD1	0.298375254267934	-0.890669502320648	0	0.12	1
SNRPE	0.298873115010737	-0.769152897996199	0.125	0.311	1
RPL36	0.299119242914633	-0.432322781025525	1	0.905	1
COLEC12	0.300654785555122	0.811078206164358	0.125	0.049	1
PPP2CA	0.301284519068332	-0.959948511017041	0	0.119	1
RPS6KB2	0.301284519068332	-0.776925444035999	0	0.119	1
TIMM17B	0.301284519068332	-0.81165796532043	0	0.119	1
PM20D2	0.301284528458968	-0.916836734076885	0	0.119	1
MRPS2	0.301284528458968	-0.785867768421548	0	0.119	1
TM9SF3	0.301284528458968	-0.899594004200224	0	0.119	1
BAIAP2	0.301284528458968	-0.902408603897094	0	0.119	1
ZRANB2	0.301284537849604	-0.82218662444799	0	0.119	1
ELF3	0.301284537849604	-0.812401860384199	0	0.119	1
COA6	0.301284537849604	-0.804193550920398	0	0.119	1
GATA2	0.301284537849604	-0.885829594986613	0	0.119	1
LUC7L2	0.301284537849604	-0.827835434436597	0	0.119	1
MYC	0.301284537849604	-0.960727554444487	0	0.119	1
POLDIP2	0.301284537849604	-0.858779361768146	0	0.119	1
ANKRD12	0.301284537849604	-0.96385265496192	0	0.119	1
DAZAP1	0.301284537849604	-0.71067156517548	0	0.119	1
CHMP4B	0.301284537849604	-0.854085535143994	0	0.119	1
RTCB	0.301284537849604	-0.843016671431031	0	0.119	1
DKC1	0.301284537849604	-0.806090533583122	0	0.119	1
CCDC106	0.301643452182239	1.10282241182014	0.125	0.05	1
PKM	0.302220054780719	-1.05127403148211	0.125	0.29	1
HSD17B8	0.302596238476459	0.591929814846137	0.125	0.049	1
ST13	0.304005833409516	-0.684498165850437	0.125	0.309	1
EMD	0.304222964645937	-0.97531419446534	0	0.118	1
DPM2	0.304222983613555	-0.780316885327365	0	0.118	1
TAOK3	0.304222983613555	-0.867029695066723	0	0.118	1
FXR1	0.304222993097364	-0.940750784655056	0	0.118	1
FAM200B	0.304222993097364	-0.777473934101852	0	0.118	1
NUDT2	0.304222993097364	-0.831756172479853	0	0.118	1
SURF1	0.304222993097364	-0.743432631072097	0	0.118	1
ILK	0.304222993097364	-0.760669973988692	0	0.118	1
TM7SF2	0.304222993097364	-0.778988759814452	0	0.118	1
CDC34	0.304222993097364	-0.675250045807463	0	0.118	1
URI1	0.304222993097364	-0.874742799349817	0	0.118	1
RAB3B	0.304223002581172	-0.896826958788154	0	0.118	1
SCCPDH	0.304223002581172	-0.84725566175151	0	0.118	1
PART1	0.304223002581172	-0.733150027607133	0	0.118	1
BET1	0.304223002581172	-0.720185272263023	0	0.118	1
SDHAF3	0.304223002581172	-0.683665812064947	0	0.118	1
MRPL15	0.304223002581172	-0.713037473123998	0	0.118	1
ENDOG	0.304223002581172	-0.757756832707001	0	0.118	1
NDUFS3	0.304223002581172	-0.798453779650059	0	0.118	1
ALDH3A2	0.304223002581172	-0.828536297479345	0	0.118	1
SGSM3	0.304223002581172	-0.805891095710081	0	0.118	1
EIF1AY	0.304223002581172	-0.719803644605171	0	0.118	1
FOS	0.305121729957801	-1.34828154619418	0.125	0.271	1
HPS1	0.305496389288565	1.03404501819063	0.125	0.05	1
MT1E	0.306058187701357	-1.16549918279272	0.125	0.301	1
MTIF3	0.307191037458982	-0.869307954100738	0	0.116	1
TARS	0.307191047037302	-0.793486069947384	0	0.116	1
AKAP9	0.307191047037302	-1.09855217173621	0	0.116	1
EWSR1	0.307191047037302	-0.931538016443717	0	0.116	1
ACSL1	0.307191056615621	-0.890378082477127	0	0.116	1
GOLM1	0.307191056615621	-0.757124236856685	0	0.116	1
SRSF8	0.307191056615621	-0.872903763040991	0	0.116	1
PPM1A	0.307191056615621	-0.754909949510278	0	0.116	1
EIF2S1	0.307191056615621	-0.781636147425521	0	0.116	1
PSMB10	0.307191056615621	-0.808865604019863	0	0.116	1
RAB27B	0.307191056615621	-0.83384505660658	0	0.116	1
RBPJ	0.30719106619394	-0.805226792277557	0	0.116	1
SNX2	0.30719106619394	-0.841315295563335	0	0.116	1
TRGC2	0.30719106619394	-1.50166814609686	0	0.116	1
EIF4EBP1	0.30719106619394	-0.863003557557395	0	0.116	1
EHF	0.30719106619394	-0.861225337008973	0	0.116	1
CTNND1	0.30719106619394	-0.936848062427249	0	0.116	1
MRPL11	0.30719106619394	-0.748902732811816	0	0.116	1
DCTN2	0.30719106619394	-0.725144724120435	0	0.116	1
ITPA	0.30719106619394	-0.797113913933674	0	0.116	1
C1orf116	0.30719106619394	-0.88812814457048	0	0.116	1
SCP2	0.307872263710997	-0.719409076827885	0.125	0.306	1
HSPE1	0.309312759181362	-0.674782564121346	0.25	0.463	1
MCMBP	0.309381828640652	0.885975193487432	0.125	0.05	1
RPP21	0.310189137792613	-0.74953512394744	0	0.115	1
CCS	0.310189137792613	-0.769748146087986	0	0.115	1
EIF2AK2	0.310189147466816	-0.764757417500479	0	0.115	1
TEX264	0.310189147466816	-0.818282835559873	0	0.115	1
PTPN13	0.310189147466816	-1.12873786945988	0	0.115	1
RPL26L1	0.310189147466816	-0.772458952756906	0	0.115	1
NECAB3	0.310189147466816	-0.775087129650406	0	0.115	1
SLBP	0.310189157141019	-0.787799982581753	0	0.115	1
PAIP1	0.310189157141019	-0.761466058362801	0	0.115	1
CBLL1	0.310189157141019	-0.867394189800682	0	0.115	1
RAD21	0.310189157141019	-0.927981311475633	0	0.115	1
THYN1	0.310189157141019	-0.82665354088572	0	0.115	1
SARNP	0.310189157141019	-0.81742959360045	0	0.115	1
RBM25	0.310189157141019	-0.83019502489613	0	0.115	1
ELAVL1	0.310189157141019	-0.845536155629146	0	0.115	1
YWHAH	0.310189157141019	-0.79534807763676	0	0.115	1
RPL11	0.311064464579155	-0.356951370110314	0.75	0.976	1
ATP5MG	0.311649100378961	-0.484838923067602	0.25	0.522	1
TCEAL3	0.313217705241175	-0.867629370210061	0	0.114	1
IFI6	0.313217715012671	-1.14733603012455	0	0.114	1
MGLL	0.313217715012671	-0.836016500138501	0	0.114	1
ENOPH1	0.313217715012671	-0.728125342139708	0	0.114	1
EIF4E	0.313217715012671	-0.817607601585918	0	0.114	1
MED10	0.313217715012671	-0.602190446500754	0	0.114	1
HIBADH	0.313217715012671	-0.678731970117489	0	0.114	1
STARD3NL	0.313217715012671	-0.915621717752638	0	0.114	1
PPP1R35	0.313217715012671	-0.7290075413129	0	0.114	1
PSMC2	0.313217715012671	-0.744775504665735	0	0.114	1
ACTR10	0.313217715012671	-0.856962170768059	0	0.114	1
POLR2C	0.313217715012671	-0.769712525931773	0	0.114	1
ELOF1	0.313217715012671	-0.593698695263049	0	0.114	1
ARMCX3	0.313217715012671	-0.878261134579025	0	0.114	1
SNRPB	0.313257470453949	-0.576130536828727	0.125	0.311	1
SF3B4	0.313299781112473	0.990807034121087	0.125	0.05	1
SLC35E1	0.313299781112473	0.806719010142531	0.125	0.05	1
NDUFA11	0.313824485224878	-0.505051757075563	0.125	0.321	1
EIF3L	0.314268903427557	-0.672393549049406	0.125	0.306	1
ANKRD11	0.314419744213089	0.662541620027493	0.125	0.049	1
RPLP2	0.315077049333912	-0.363099212912385	1	0.925	1
SAP30BP	0.31527095199244	0.963808353467345	0.125	0.05	1
YPEL5	0.316277161361921	-0.843947672430094	0	0.113	1
BTG2	0.316277171232156	-1.00889795344887	0	0.113	1
UGP2	0.316277171232156	-0.671990927280474	0	0.113	1
MRPS18B	0.316277171232156	-0.675215237337289	0	0.113	1
APLP2	0.316277171232156	-1.00007703054088	0	0.113	1
GTPBP6	0.316277171232156	-0.68055965767316	0	0.113	1
SRSF10	0.316277181102391	-0.878619033826943	0	0.113	1
MGST2	0.316277181102391	-0.752938826048901	0	0.113	1
ABCE1	0.316277181102391	-0.852662797973411	0	0.113	1
CCDC25	0.316277181102391	-0.736834202652097	0	0.113	1
WDR61	0.316277181102391	-0.705421557622102	0	0.113	1
PIH1D1	0.316277181102391	-0.77391308956662	0	0.113	1
MFF	0.316277190972625	-0.626497468263121	0	0.113	1
MRPL13	0.316277190972625	-0.847688902779117	0	0.113	1
PDLIM1	0.316277190972625	-0.75714854255449	0	0.113	1
DDB1	0.316277190972625	-0.769516948646694	0	0.113	1
PCOTH	0.316277190972625	-0.682761265552912	0	0.113	1
STXBP2	0.316277190972625	-0.850691503607111	0	0.113	1
PYCR2	0.317980433756096	0.933784793388971	0.125	0.051	1
GLS	0.318427527331584	0.473915646909542	0.125	0.049	1
SRP72	0.319367998364397	-0.798982080900665	0	0.111	1
CIR1	0.319368028275774	-0.822517246677532	0	0.111	1
PKIB	0.319368028275774	-0.656083838598599	0	0.111	1
GNAQ	0.319368028275774	-0.902068001422024	0	0.111	1
DCAF7	0.319368028275774	-0.857026634180924	0	0.111	1
AHCYL1	0.319368038246232	-0.961666014259058	0	0.111	1
THUMPD3	0.319368038246232	-0.778843915697145	0	0.111	1
CD2AP	0.319368038246232	-0.818966901007032	0	0.111	1
ARFIP2	0.319368038246232	-0.675903216085634	0	0.111	1
SRP54	0.319368038246232	-0.702144771929457	0	0.111	1
RAB3D	0.319368038246232	-0.917624816954699	0	0.111	1
LYPLAL1	0.31936804821669	-0.770484441661239	0	0.111	1
FAM136A	0.31936804821669	-0.826452141767939	0	0.111	1
VEGFB	0.31936804821669	-0.813674397584851	0	0.111	1
GLOD4	0.31936804821669	-0.746739366157766	0	0.111	1
XAB2	0.31936804821669	-0.741606784723969	0	0.111	1
GET3	0.31936804821669	-0.763919685545052	0	0.111	1
EIF2S2	0.319438006554351	0.746946982792885	0.375	0.269	1
NAP1L4	0.319556381185979	0.953727755856273	0.25	0.146	1
HLA-E	0.321399084815602	1.47153518228987	0.25	0.157	1
POLR2B	0.322468623200492	0.4360707801634	0.125	0.049	1
NIBAN2	0.322490742310642	-0.877239590900869	0	0.11	1
PTGES2	0.322490742310642	-0.745516138550871	0	0.11	1
AIP	0.322490742310642	-0.773078551262735	0	0.11	1
TBCB	0.322490742310642	-0.867366013248447	0	0.11	1
HPRT1	0.322490742310642	-0.698693163924531	0	0.11	1
DNPEP	0.322490752382848	-0.745753265210448	0	0.11	1
CMAS	0.322490752382848	-0.653970485918969	0	0.11	1
VPS25	0.322490752382848	-0.754455763773955	0	0.11	1
CDK5RAP3	0.322490752382848	-0.742927169476958	0	0.11	1
KLF2	0.322490752382848	-0.895580415303159	0	0.11	1
CSNK2A1	0.322490752382848	-0.812124695974497	0	0.11	1
PDZD11	0.322490752382848	-0.751887109099273	0	0.11	1
SEC22B	0.322490762455054	-0.742025085113121	0	0.11	1
MORN2	0.322490762455054	-0.694381527243339	0	0.11	1
COA5	0.322490762455054	-0.749734154749247	0	0.11	1
HAT1	0.322490762455054	-0.721097789811581	0	0.11	1
SMIM4	0.322490762455054	-0.734482198014572	0	0.11	1
LARP7	0.322490762455054	-0.940106675901255	0	0.11	1
NELFE	0.322490762455054	-0.698165966665001	0	0.11	1
MPC1	0.322490762455054	-0.766441341917665	0	0.11	1
MTDH	0.322490762455054	-0.918136283944598	0	0.11	1
CTSD	0.322490762455054	-0.80156470517258	0	0.11	1
SPINT1-AS1	0.322490762455054	-0.814112407437875	0	0.11	1
ZFAND6	0.322490762455054	-0.779585790537053	0	0.11	1
DYNLL2	0.322490762455054	-0.926707414248842	0	0.11	1
NAA60	0.322518854359844	1.66292332829826	0.125	0.052	1
SUCLA2	0.323905896342089	0.77338970138759	0.125	0.051	1
BACE2	0.323905916267593	0.85546996654317	0.125	0.051	1
CCDC50	0.324501662477011	0.439953567160514	0.125	0.049	1
RPS27L	0.325233171217428	-0.701651748961198	0.125	0.304	1
SSRP1	0.325645791893237	-0.828120032134009	0	0.109	1
CAPN1	0.325645802068758	-0.746068110490034	0	0.109	1
SEC13	0.32564581224428	-0.75537409179132	0	0.109	1
SEC61A1	0.32564581224428	-0.896171441849737	0	0.109	1
RNASET2	0.32564581224428	-0.694269393372118	0	0.109	1
TWIST1	0.32564581224428	-0.800858152771843	0	0.109	1
POP7	0.32564581224428	-0.712234387772366	0	0.109	1
VPS26A	0.32564581224428	-0.732837739948777	0	0.109	1
IER3IP1	0.32564581224428	-0.660374087477123	0	0.109	1
MB	0.32564581224428	-0.666969225474039	0	0.109	1
INTS11	0.325645822419801	-0.688714452045292	0	0.109	1
TIPRL	0.325645822419801	-0.841645961734044	0	0.109	1
PDCL3	0.325645822419801	-0.724671970781002	0	0.109	1
RFC1	0.325645822419801	-0.867723672710235	0	0.109	1
GRK2	0.325645822419801	-0.855368067495275	0	0.109	1
DCUN1D5	0.325645822419801	-0.76532198536213	0	0.109	1
KIF22	0.325645822419801	-0.831573482821308	0	0.109	1
ZNF652	0.325645822419801	-0.741810537648947	0	0.109	1
SUPT4H1	0.325645822419801	-0.790614949859033	0	0.109	1
CRLS1	0.325645822419801	-0.788325371615089	0	0.109	1
SLC25A5	0.325831643255822	-0.664040112479009	0.125	0.308	1
WDR83OS	0.327276717556521	-0.730217182849614	0.125	0.294	1
PRRC1	0.327895943765089	0.792465190685645	0.125	0.051	1
ALKBH5	0.328833689277485	-0.838572556741207	0	0.107	1
STMN1	0.328833720118827	-0.95869410633076	0	0.107	1
COPA	0.328833720118827	-0.889819273818082	0	0.107	1
GLUL	0.328833720118827	-0.737047115765586	0	0.107	1
GRSF1	0.328833720118827	-0.812161944508143	0	0.107	1
USO1	0.328833720118827	-0.73012156868632	0	0.107	1
SURF2	0.328833720118827	-0.751813783989044	0	0.107	1
TC2N	0.328833720118827	-0.759484433071896	0	0.107	1
RABEP2	0.328833720118827	-0.67921182600228	0	0.107	1
UBA1	0.328833720118827	-0.933663483870988	0	0.107	1
KIF9	0.328833730399273	-0.641557200045551	0	0.107	1
HADH	0.328833730399273	-0.818990029602148	0	0.107	1
DNAJC21	0.328833730399273	-0.781929624950682	0	0.107	1
MAPK13	0.328833730399273	-0.644793822817741	0	0.107	1
GCAT	0.328833730399273	-0.68315840454101	0	0.107	1
ATP5MF	0.329507194782275	-0.738770324350767	0.25	0.43	1
RPS20	0.329568494141148	-0.590072988070734	0.875	0.763	1
PDPK1	0.331917725878153	0.759101105715678	0.125	0.051	1
NIFK	0.332054982026981	-0.868587167727335	0	0.106	1
TMF1	0.332054982026981	-0.698985290335873	0	0.106	1
TOB1	0.332054982026981	-0.915675011201102	0	0.106	1
AP3D1	0.332054982026981	-0.934267988184825	0	0.106	1
CTNNBIP1	0.332054992414009	-0.637869295708459	0	0.106	1
NBEAL1	0.332054992414009	-0.618941116857172	0	0.106	1
SMC3	0.332054992414009	-0.850438787707939	0	0.106	1
CYFIP1	0.332054992414009	-0.893210086943208	0	0.106	1
UBXN6	0.332054992414009	-0.817545019570251	0	0.106	1
ECSIT	0.332054992414009	-0.745002847492762	0	0.106	1
TGM2	0.332054992414009	-0.858963776608122	0	0.106	1
IAH1	0.332055002801037	-0.574260131484269	0	0.106	1
CCDC12	0.332055002801037	-0.690370172217187	0	0.106	1
TWF2	0.332055002801037	-0.732191186502306	0	0.106	1
LAMTOR3	0.332055002801037	-0.782794186943389	0	0.106	1
MRPS36	0.332055002801037	-0.772591488335175	0	0.106	1
PCMT1	0.332055002801037	-0.740838657936248	0	0.106	1
FAM111A	0.332055002801037	-0.888417272619537	0	0.106	1
PTBP1	0.332055002801037	-0.781915797884856	0	0.106	1
THOC2	0.332055002801037	-0.83960828290046	0	0.106	1
KCTD20	0.333940520896664	0.738661346101693	0.125	0.051	1
RIOX2	0.3344128520554	1.01366002231077	0.125	0.052	1
RPL5	0.334497313562113	-0.371529005567278	1	0.864	1
MLEC	0.334537006881952	0.80325741063547	0.25	0.146	1
GGPS1	0.335310149754723	-0.73596647724474	0	0.105	1
SNRNP25	0.335310149754723	-0.699655871886119	0	0.105	1
SNHG25	0.335310149754723	-0.749608668021205	0	0.105	1
TRAPPC6A	0.335310149754723	-0.700965150173764	0	0.105	1
MIR99AHG	0.335310149754723	-0.743933641660841	0	0.105	1
PSMD1	0.335310160250035	-0.908844362238111	0	0.105	1
CUX1	0.335310160250035	-0.762839070083782	0	0.105	1
MKRN1	0.335310160250035	-0.680991788266247	0	0.105	1
DDX6	0.335310160250035	-0.864622580019204	0	0.105	1
EAPP	0.335310160250035	-0.652795547298411	0	0.105	1
ISCA2	0.335310160250035	-0.610394989835529	0	0.105	1
DRAIC	0.335310160250035	-0.74931699226723	0	0.105	1
DDX3X	0.335310160250035	-0.862738295478687	0	0.105	1
C9orf152	0.335310160250035	-0.684813445575276	0	0.105	1
UHMK1	0.335310170745347	-0.92086474936127	0	0.105	1
TMCO1	0.335310170745347	-0.783284965823529	0	0.105	1
HIGD1A	0.335310170745347	-0.62724849759099	0	0.105	1
PFDN1	0.335310170745347	-0.736454772924919	0	0.105	1
LARS	0.335310170745347	-0.853316867315136	0	0.105	1
ACAT2	0.335310170745347	-0.759954401440243	0	0.105	1
MRPS28	0.335310170745347	-0.670562699767539	0	0.105	1
RLN1	0.335310170745347	-0.980892010538594	0	0.105	1
LINC00963	0.335310170745347	-0.687285200878819	0	0.105	1
USP47	0.335310170745347	-0.918272121248133	0	0.105	1
OAZ2	0.335310170745347	-0.74444782269669	0	0.105	1
SLC25A11	0.335310170745347	-0.643754063198516	0	0.105	1
ACACA	0.335310170745347	-0.837208000500665	0	0.105	1
PLIN3	0.335310170745347	-0.667457417118123	0	0.105	1
PSMB3	0.335517990805189	0.941357501338818	0.375	0.284	1
WDR1	0.338599759480465	-0.816063669049532	0	0.104	1
TSSC4	0.338599759480465	-0.730707126296627	0	0.104	1
IL1R1	0.338599770085814	-0.793758447982148	0	0.104	1
MTLN	0.338599770085814	-0.737993424473902	0	0.104	1
MARCH5	0.338599770085814	-0.634829493315825	0	0.104	1
C12orf10	0.338599770085814	-0.682426249534867	0	0.104	1
MTHFS	0.338599770085814	-0.669618576329042	0	0.104	1
DYNC1LI2	0.338599770085814	-0.822317852344848	0	0.104	1
ATP6V1E1	0.338599770085814	-0.809731678564942	0	0.104	1
RNF11	0.338599780691162	-0.777252297255179	0	0.104	1
SELENOF	0.338599780691162	-0.825723274850933	0	0.104	1
RTN4	0.338599780691162	-0.747566883160827	0	0.104	1
UBA5	0.338599780691162	-0.643339622157877	0	0.104	1
NPR3	0.338599780691162	-0.80422526495451	0	0.104	1
WIPI2	0.338599780691162	-0.744275638685129	0	0.104	1
FAM204A	0.338599780691162	-0.846924271236519	0	0.104	1
TRIAP1	0.338599780691162	-0.642048488265485	0	0.104	1
PFDN4	0.338599780691162	-0.661813843661769	0	0.104	1
YBEY	0.338599780691162	-0.654255005136123	0	0.104	1
BEX2	0.338599780691162	-0.861385408341096	0	0.104	1
PARK7	0.339047048901187	-0.477437862021977	0.25	0.474	1
MITD1	0.339559019051803	0.351073079830898	0.125	0.05	1
CCDC107	0.340056496079891	0.564697900352824	0.125	0.051	1
SRP9	0.340343662129354	-0.525886054735135	0.125	0.303	1
DHCR24	0.341924341510972	-0.893079619647796	0	0.102	1
PSMD14	0.341924352228163	-0.677824495421981	0	0.102	1
HLA-DRB1	0.341924352228163	-1.24201476032362	0	0.102	1
A2M	0.341924373662542	-1.22489750900715	0	0.102	1
LETMD1	0.341924373662542	-0.701282743556994	0	0.102	1
PMF1	0.341924384379731	-0.686462763487261	0	0.102	1
GNG4	0.341924384379731	-0.683540110375864	0	0.102	1
CAB39	0.341924384379731	-0.83324279886314	0	0.102	1
MTHFD2L	0.341924384379731	-0.715591356736443	0	0.102	1
PHF14	0.341924384379731	-0.766271016591215	0	0.102	1
PCAT1	0.341924384379731	-0.754125751170473	0	0.102	1
WNK1	0.341924384379731	-0.907790851040208	0	0.102	1
ZFYVE21	0.341924384379731	-0.692264426806645	0	0.102	1
SMARCA4	0.341924384379731	-0.875868534236339	0	0.102	1
CIAO1	0.34192439509692	-0.727726995255843	0	0.102	1
ALCAM	0.34192439509692	-0.794508514804623	0	0.102	1
PPA2	0.34192439509692	-0.707948203566885	0	0.102	1
REPIN1	0.34192439509692	-0.738880174411472	0	0.102	1
PCMTD1	0.34192439509692	-0.819183730204261	0	0.102	1
CUEDC2	0.34192439509692	-0.673075060666028	0	0.102	1
TRIM44	0.34192439509692	-0.721970337343332	0	0.102	1
NDUFB1	0.343935507462355	0.705516960173228	0.375	0.281	1
TRAPPC5	0.345181930137985	-0.763928074784679	0.125	0.285	1
ARG2	0.34528457145669	-0.967346518303144	0	0.101	1
RBM42	0.34528457145669	-0.758040041722434	0	0.101	1
SYTL1	0.345284582287577	-0.662151772106381	0	0.101	1
HIST3H2A	0.345284582287577	-0.47269000494235	0	0.101	1
TMED4	0.345284582287577	-0.718499614089968	0	0.101	1
BRD3	0.345284582287577	-0.735074808002222	0	0.101	1
CNIH1	0.345284582287577	-0.635078171087942	0	0.101	1
BTBD6	0.345284582287577	-0.596882574664965	0	0.101	1
BABAM1	0.345284582287577	-0.708046240068415	0	0.101	1
KCMF1	0.345284593118463	-0.625419797829194	0	0.101	1
SNRNP200	0.345284593118463	-0.806237465484034	0	0.101	1
NUDT16	0.345284593118463	-0.624316986612045	0	0.101	1
RPP25L	0.345284593118463	-0.72906642522402	0	0.101	1
RBM18	0.345284593118463	-0.655815939826863	0	0.101	1
NTMT1	0.345284593118463	-0.667722270947157	0	0.101	1
TBRG1	0.345284593118463	-0.77498360110846	0	0.101	1
ZNF664	0.345284593118463	-0.872106016437663	0	0.101	1
UBE3A	0.345284593118463	-0.840857781773048	0	0.101	1
ZNF358	0.345284593118463	-0.673239568337338	0	0.101	1
RBBP7	0.345284593118463	-0.734667317092068	0	0.101	1
PDHA1	0.345284593118463	-0.827646197928533	0	0.101	1
PSMB7	0.345312783691215	-0.359211937636693	0.125	0.311	1
LAMTOR4	0.345410357122985	-0.45324651623125	0.125	0.304	1
PDCD7	0.3465859623944	0.526638999699181	0.125	0.052	1
BLOC1S4	0.348680938507218	-0.530022398745704	0	0.1	1
SLPI	0.348680938507218	-2.82218571472534	0	0.1	1
NOC2L	0.348680949453716	-0.786196390470225	0	0.1	1
SPOP	0.348680949453716	-0.692366754728877	0	0.1	1
TMEM125	0.348680960400215	-0.600485236008729	0	0.1	1
ZNF511	0.348680960400215	-0.726675350439817	0	0.1	1
PLAAT3	0.348680960400215	-0.86539520253197	0	0.1	1
KMT5A	0.348680960400215	-0.758771553819815	0	0.1	1
SLC9A3R1	0.348680960400215	-0.706356936518342	0	0.1	1
PCYT2	0.348680960400215	-0.721438583842505	0	0.1	1
MKNK2	0.348680960400215	-0.811918188866665	0	0.1	1
RAB8A	0.348680960400215	-0.711502386504995	0	0.1	1
PHF20	0.348680960400215	-0.737000236414466	0	0.1	1
ERI3	0.348680971346712	-0.731408847058398	0	0.1	1
ATPAF1	0.348680971346712	-0.711502857512717	0	0.1	1
SSBP3	0.348680971346712	-0.790351562341649	0	0.1	1
DDAH1	0.348680971346712	-0.768600892243244	0	0.1	1
ARID4B	0.348680971346712	-0.72028649223615	0	0.1	1
LRPPRC	0.348680971346712	-0.822559213051768	0	0.1	1
RANBP2	0.348680971346712	-0.823854570172472	0	0.1	1
MTERF4	0.348680971346712	-0.697369591834043	0	0.1	1
GRPEL1	0.348680971346712	-0.629835048341723	0	0.1	1
GAR1	0.348680971346712	-0.739452873789056	0	0.1	1
CDC5L	0.348680971346712	-0.663755623186365	0	0.1	1
PGM3	0.348680971346712	-0.662143922124285	0	0.1	1
MRPL50	0.348680971346712	-0.766160263780231	0	0.1	1
CCDC90B	0.348680971346712	-0.588543542675833	0	0.1	1
CHPT1	0.348680971346712	-0.557078264760409	0	0.1	1
OXLD1	0.348680971346712	-0.590105003457626	0	0.1	1
FAM32A	0.348680971346712	-0.590529536540412	0	0.1	1
PIGP	0.348680971346712	-0.572576861778303	0	0.1	1
SETX	0.352776997133021	0.709865165024815	0.125	0.052	1
XBP1	0.356787196972385	0.639172953947772	0.375	0.265	1
STX10	0.357092082234136	0.803007440590496	0.125	0.054	1
MT-ND2	0.358235952718602	-1.29412955002436	0.875	0.726	1
GNL2	0.359163983353116	0.722363277574836	0.125	0.054	1
BCKDHB	0.359163983353116	0.707126283825403	0.125	0.054	1
CARHSP1	0.3591993273214	1.41509004381822	0.125	0.056	1
HMGB2	0.35921634142448	0.945647083035557	0.125	0.055	1
TAGLN2	0.361126269319186	0.914969026560669	0.25	0.152	1
MSRB1	0.361273507344734	0.844275249660886	0.125	0.055	1
ISG15	0.363114884508335	-1.00314427461449	0.125	0.289	1
BIRC2	0.36333802651958	0.806329149253257	0.125	0.055	1
SLC9A3R2	0.36475480317213	-0.536387051242388	0.125	0.293	1
POLR3GL	0.365409893597812	0.732614965969056	0.125	0.055	1
APOL3	0.36540991206731	0.769016326282924	0.125	0.055	1
RPS21	0.365636188746127	-0.321747906902244	0.75	0.83	1
SNAPIN	0.367384109725181	1.05064231885003	0.125	0.056	1
RBMX2	0.367384109725181	1.00431450859043	0.125	0.056	1
PLEKHA3	0.367489158350308	0.850308776142752	0.125	0.055	1
PSMA2	0.368073793140957	-0.558961514390034	0.125	0.288	1
ATP5F1D	0.368230855219975	-0.609617815939953	0.25	0.428	1
MRPL57	0.369946493227189	-0.553551740111745	0.125	0.286	1
STUB1	0.370286426465196	-0.375539240414308	0.125	0.295	1
CETN3	0.37359830670785	0.97247239375675	0.125	0.056	1
RHOQ	0.373878045421366	0.434833240978679	0.125	0.054	1
CHMP2A	0.374232725044484	-0.716098991123688	0.125	0.275	1
DDIT4	0.375879629444833	0.515378449518216	0.125	0.055	1
GSE1	0.375879629444833	0.750201430399153	0.125	0.055	1
POLR2F	0.376041001474758	0.973351839314555	0.25	0.16	1
DBI	0.376982494700302	-0.824875617825809	0.25	0.408	1
PHPT1	0.379183791357707	1.41025836874748	0.375	0.317	1
TPI1	0.38011084665763	-0.884376232980847	0.25	0.391	1
AHNAK	0.380118864656666	0.654460152135554	0.125	0.055	1
UBE2D3	0.38135003422708	-0.838951251698124	0.125	0.262	1
NME4	0.381351225508561	-0.584275951296039	0.125	0.279	1
PPIL1	0.383751809143355	0.911557084500206	0.125	0.058	1
TMEM230	0.384357899265364	-0.734866827702424	0.125	0.266	1
EVL	0.384387356973858	0.421629306708061	0.125	0.055	1
MT-CO2	0.384747400606484	-0.632581387408631	0.75	0.82	1
TKT	0.384796203186882	-0.564660440770059	0.125	0.28	1
RRAS	0.385850366924097	0.81929153747872	0.125	0.058	1
PGK1	0.387254480332318	-0.493017630424324	0.125	0.289	1
GNG7	0.387508813037723	1.18251309008463	0.125	0.059	1
KRCC1	0.387955918943326	0.925999498292011	0.125	0.058	1
ARPC3	0.38915186843838	0.395838644374226	0.5	0.402	1
DDX52	0.39218797429888	0.933044262414661	0.125	0.058	1
RPARP-AS1	0.393798720384134	1.04180916151915	0.125	0.059	1
SMIM14	0.394552827323929	-0.672069802984775	0.125	0.267	1
CDC123	0.395909010060374	1.01308421824017	0.125	0.059	1
MAP4K4	0.396447910091691	0.656944840922951	0.125	0.058	1
EEF1D	0.397338400843586	-0.494087736204704	0.75	0.705	1
HAX1	0.397344379256347	1.12718162151649	0.25	0.171	1
RSL1D1	0.39766358295525	-0.46562149867916	0.125	0.279	1
EDF1	0.397772499521698	-0.640933077240426	0.5	0.561	1
UTP23	0.39858829436095	0.710353319127464	0.125	0.058	1
MAP7D1	0.398588311784785	0.704330405526047	0.125	0.058	1
RPL36A	0.399464836069116	-0.339968912891578	0.75	0.843	1
HYI	0.400150028749537	0.783472826552579	0.125	0.059	1
AK3	0.400150028749537	0.855934112377635	0.125	0.059	1
KLF4	0.400735657479927	0.691819953437121	0.125	0.058	1
NME2	0.401592283376134	-0.399350754066358	0.625	0.678	1
LCP1	0.401683292728878	-0.503464445789953	0.125	0.276	1
SUMO1	0.403284772671982	-0.492501072874798	0.125	0.272	1
UFC1	0.403497805602204	-0.471988443096175	0.125	0.274	1
MT-ATP6	0.404102728343482	-0.334728682427416	0.625	0.903	1
KATNBL1	0.404418241235574	0.816321694036509	0.125	0.059	1
TMEM70	0.405051143886025	0.439000903820096	0.125	0.058	1
TMEM101	0.405860543376177	1.06927612400312	0.125	0.06	1
DHRS7	0.407129821886465	-0.588701627043558	0.125	0.269	1
SELENOS	0.40871357398753	0.691989989789112	0.125	0.059	1
RASSF1	0.410122529676747	0.870870372826106	0.125	0.06	1
IRF3	0.410122529676747	0.800561876482846	0.125	0.06	1
ATP5PF	0.411112605083296	0.272259321733241	0.5	0.38	1
NSA2	0.411452175118645	-0.511795707219736	0.125	0.267	1
LYPLA1	0.41187781358424	0.585882559623016	0.25	0.155	1
NDUFS5	0.411966481945445	-0.41195328937123	0.25	0.442	1
PITPNA-AS1	0.412263460893646	0.797394953624042	0.125	0.06	1
ALKBH7	0.414908724012075	-0.272136033937186	0.125	0.283	1
POLR1D	0.41591002367542	-0.461139829614792	0.125	0.274	1
RPS29	0.416141776311474	0.282077552022656	1	0.834	1
CSTB	0.418330423835103	-0.516303751316138	0.125	0.267	1
PPP3CB	0.41872588817204	0.760194149807098	0.125	0.06	1
MLLT1	0.420893174606322	0.633192370436747	0.125	0.06	1
DDX24	0.421536185913874	1.28665953106443	0.25	0.171	1
SNRPA	0.421761470751622	0.437701887653575	0.125	0.059	1
STK16	0.422136979261307	0.808073414614177	0.125	0.061	1
GYG1	0.423067097823412	0.711858694982703	0.125	0.06	1
HNRNPR	0.424113676968931	-0.431448859369793	0.125	0.267	1
SRI	0.425275926753101	-0.483109766463819	0.125	0.267	1
SLC39A7	0.42743454689538	0.479536600253447	0.125	0.06	1
ERP29	0.427605974723153	-0.451162626675306	0.125	0.267	1
MICOS13	0.429122393810291	-0.463448052812455	0.125	0.262	1
[truncated: 462 more rows]
