# Supplementary material for: ScRNA-seq revealed an immunosuppression state and tumor microenvironment heterogeneity related to lymph node metastasis in prostate cancer
Source: Exp Hematol Oncol. 2023 May 23;12:49. doi: 10.1186/s40164-023-00407-0 (PMC10204220; doi:10.1186/s40164-023-00407-0)
Supplement: Supplementary file 15 — Supplementary Material 15: DEGs of CD8+ T cells. [file 40164_2023_407_MOESM15_ESM.csv]

	p_val	avg_log2FC	pct.1	pct.2	p_val_adj
IGKC	0	1.76187263162484	0.898	0.368	0
EEF1A1	1.78037866636994e-283	0.589221905848375	1	0.995	4.56364463550607e-279
RPS27	9.30396784394465e-278	0.541161746894787	0.999	0.994	2.38488607743833e-273
RPS29	4.45691916346336e-253	0.530098383660092	0.995	0.983	1.14244208917056e-248
RPL3	1.43538029354368e-233	0.54901209309253	0.998	0.978	3.67931030644051e-229
RPS2	5.60881117754101e-228	0.52095873555998	0.997	0.988	1.43770656913909e-223
RPL39	9.57833032080362e-203	0.497689710963789	0.994	0.978	2.45521341113159e-198
RPL41	1.18455319862903e-200	0.391385640819539	0.999	0.995	3.0363652140458e-196
IGLC2	6.32057045633565e-199	0.99269724450205	0.42	0.071	1.62015182507252e-194
RPS18	3.14403024753201e-198	0.482608044068566	0.997	0.992	8.05909273349879e-194
IGHG3	2.78734786678383e-197	1.02210367351671	0.408	0.065	7.14480878692699e-193
RPL30	3.31868344474514e-187	0.440367312662396	0.997	0.989	8.50678127391522e-183
CMC1	5.3417264048757e-187	1.08510846131742	0.646	0.249	1.36924472936179e-182
RPL9	2.69539512663231e-184	0.514208056504249	0.988	0.968	6.90910632809659e-180
RPS12	6.63170660509307e-183	0.464420576290602	0.998	0.991	1.69990535408351e-178
RPL37	1.47159363709275e-182	0.513891786341182	0.992	0.974	3.77213596995984e-178
IGLC3	1.00419517541859e-180	0.726475037857633	0.351	0.047	2.57405349315047e-176
RPL36	3.31687028949217e-177	0.511629879711096	0.988	0.949	8.50213361305528e-173
RPS15A	3.85127807208945e-173	0.419021532582508	0.995	0.986	9.87198108218689e-169
MT-ND2	2.20915242778597e-171	-0.899562240560008	0.989	0.983	5.66272041814377e-167
RPS23	1.15076336580224e-169	0.450054551737837	0.993	0.98	2.94975173556088e-165
RPL23A	1.10775853297903e-161	0.420030169916105	0.995	0.983	2.83951744758515e-157
RPL34	7.83872598538885e-160	0.45583485178883	0.995	0.98	2.00930063183473e-155
RPS6	1.1765629554957e-159	0.497965912028318	0.993	0.965	3.01588382382212e-155
SH3BGRL3	1.27530999083154e-159	-0.86549631390803	0.887	0.913	3.26900209949848e-155
RPL13	1.32800963622341e-158	0.366806792113259	0.999	0.995	3.40408710053148e-154
RPS10	7.68533048807896e-155	0.538194827043402	0.977	0.912	1.96998076400928e-150
RPS21	8.51399664113427e-148	0.465593243695462	0.991	0.958	2.18239275902195e-143
KLK3	2.62921439146302e-147	-1.01607333820702	0	0.215	6.73946524963715e-143
CD52	2.08194227921094e-144	-1.10812441580623	0.726	0.821	5.33664264430141e-140
KLF2	1.07022026031298e-143	1.19070631042492	0.708	0.388	2.74329559326025e-139
RPL35A	3.81906499455017e-143	0.428405100119645	0.988	0.962	9.78940930053046e-139
RPS16	1.28132633879604e-137	0.444683500867582	0.993	0.96	3.2844238042359e-133
RPS13	1.33357229216046e-136	0.463289392629853	0.987	0.948	3.4183458564949e-132
RPL32	4.80301641790893e-136	0.414138667179527	0.995	0.984	1.2311571984026e-131
IGHG1	1.56932525931636e-135	0.999040045516337	0.363	0.085	4.02265143720562e-131
RPL13A	6.95638856735066e-135	0.379065967679274	0.997	0.981	1.78313108146899e-130
KLK2	3.37541916974678e-132	-0.914129611075576	0	0.195	8.65221195781193e-128
RPL11	1.87984881614571e-131	0.411021119923121	0.995	0.981	4.81861647042629e-127
RPL19	7.71398180837859e-131	0.3923540339373	0.995	0.984	1.97732495694168e-126
RPS14	8.20661590549801e-129	0.369052650755629	0.995	0.986	2.10360185505631e-124
RPS3	2.64891498572639e-128	0.380019283458046	0.996	0.985	6.78996378291244e-124
S100A11	1.91515647381662e-127	-1.19409849874217	0.302	0.539	4.90912058933414e-123
RPS28	2.74363674496263e-121	0.382168789927988	0.992	0.978	7.0327640683627e-117
RPL21	5.8897470041968e-120	0.40300999236204	0.995	0.977	1.50971884958577e-115
HBB	3.66882262631679e-117	-1.29697160546427	0.053	0.272	9.40429303803782e-113
RPL10	9.48073917900353e-117	0.315030121104684	0.999	0.994	2.43019787375398e-112
RPL18A	6.35985618080781e-113	0.366215651349064	0.991	0.977	1.63022193482647e-108
CCR7	7.21265879971677e-111	0.925195805827625	0.335	0.093	1.8488208301314e-106
TCF7	3.32475034041431e-108	0.638050949283959	0.445	0.158	8.52233254758401e-104
RPL36A	4.42339410248529e-108	0.486281884861165	0.957	0.86	1.13384861029005e-103
RPL37A	2.10747171294236e-105	0.388334656203919	0.986	0.947	5.40208224178514e-101
RPL5	2.15170070550634e-105	0.43091054911695	0.98	0.909	5.51545441842441e-101
RPLP2	2.5178746769404e-105	0.333379331095265	0.994	0.978	6.45406815940133e-101
LTB	1.72826453116729e-103	0.827593242032723	0.545	0.252	4.43006047274111e-99
MSMB	6.44899041370787e-103	-0.781717198407951	0	0.154	1.65306971274574e-98
HIST1H4C	7.26304499996151e-103	0.722003657069612	0.517	0.223	1.86173632484013e-98
RPSA	4.51479236329674e-102	0.453416159602608	0.971	0.899	1.15727672648385e-97
KLRG1	2.84778401658481e-101	0.703251731905404	0.361	0.115	7.29972476971185e-97
SELL	2.98737855506078e-100	0.659560904059401	0.275	0.065	7.65754745018731e-96
GPR183	2.165738131398e-99	0.869100571092543	0.525	0.246	5.55143655221249e-95
RPS8	2.30407831794691e-98	0.341835163606519	0.991	0.977	5.90604395239333e-94
NR4A2	2.76084406059711e-98	0.683103824128813	0.898	0.71	7.07687158052858e-94
RPL10A	3.19973065958301e-97	0.393622135079146	0.981	0.932	8.20186959970912e-93
RPS25	3.02426268003009e-95	0.318036239275647	0.991	0.973	7.75209252772114e-91
GZMA	6.81818416097554e-93	-0.835089198981003	0.735	0.836	1.74770514598286e-88
RPS27A	1.1751494467741e-90	0.283952385433176	0.998	0.988	3.01226057691606e-86
IGHG4	3.18302541861696e-89	0.533534675559387	0.223	0.042	8.15904905554086e-85
RPS15	3.26719289918454e-88	0.303958593139465	0.99	0.983	8.37479555847973e-84
GZMM	4.12883651582852e-88	0.590999847852493	0.83	0.571	1.05834466410232e-83
PLAC8	4.71476065903802e-87	0.576034696334056	0.252	0.062	1.20853459973122e-82
S100A9	4.06091179825011e-86	-0.89458046454689	0.021	0.173	1.04093352124545e-81
RPL15	1.19706127548235e-85	0.329142786435492	0.991	0.964	3.06842716744391e-81
RPS3A	1.56449452812716e-84	0.331458886528318	0.993	0.98	4.01026882394836e-80
MT-ND4	1.68992541436055e-83	-0.43981468586478	0.994	0.997	4.33178581463039e-79
APOBEC3G	5.3446326927519e-83	-0.867679484973871	0.552	0.667	1.3699896981331e-78
CCL5	5.58083094907259e-83	-0.500051281606247	0.948	0.981	1.43053439717578e-78
RPL28	1.4115896588556e-82	0.283103983207384	0.998	0.992	3.61832777254455e-78
LGALS1	1.6938724510439e-82	-0.985322129849877	0.336	0.54	4.34190325376082e-78
RPS4X	7.77172994487444e-82	0.346019327361808	0.988	0.966	1.99212753676967e-77
S100A8	8.07490677615482e-82	-0.799940676933961	0.02	0.167	2.06984085393176e-77
RPL18	1.05106156966705e-81	0.313707733956389	0.99	0.967	2.69418612152754e-77
EEF1B2	3.20783300087553e-79	0.465486801808259	0.926	0.79	8.22263833114424e-75
MGP	1.16650278108454e-78	-0.927971914801864	0.048	0.209	2.99009657875401e-74
RPL26	3.01757888658897e-78	0.278840208544412	0.995	0.985	7.73495995999351e-74
RPL4	4.19104344725917e-78	0.479107990907577	0.891	0.701	1.07429016683594e-73
ATM	2.2899210790863e-77	0.530745831727582	0.536	0.258	5.86975470202192e-73
CHI3L2	4.4815448721845e-77	0.656795274055158	0.255	0.072	1.14875439708705e-72
RPL17	1.04851697350028e-75	0.285081704627374	0.994	0.977	2.68766355817328e-71
EEF1G	3.30424216184919e-75	0.428522817108508	0.916	0.77	8.46976393346802e-71
CD8B	9.0715728334967e-75	-0.849928985749299	0.473	0.604	2.32531626441021e-70
YPEL5	2.10572522876293e-74	0.558272669287956	0.861	0.702	5.39760547888802e-70
IL7R	2.27330906957627e-74	0.833290431455196	0.428	0.2	5.82717313804485e-70
RPL7A	5.64865677073798e-74	0.285595749476258	0.993	0.975	1.44792019004327e-69
MT-CO2	2.18037492580145e-73	-0.37745793883928	0.994	0.998	5.58895504730685e-69
TPT1	2.50756219109962e-73	0.287381815510544	0.997	0.992	6.42763416444565e-69
RPL27	5.17432347056743e-73	0.350026145138768	0.972	0.912	1.32633433521055e-68
RPL38	6.37489156346122e-73	0.33344333779731	0.981	0.925	1.63407595446202e-68
S100A4	5.22977381489727e-72	-0.722134484812316	0.634	0.753	1.34054792197262e-67
LDLRAD4	9.62025433907562e-72	-1.08604501131363	0.116	0.285	2.46595979473525e-67
GAPDH	1.06971837614525e-70	-0.585885431155694	0.877	0.884	2.74200911357313e-66
JUNB	2.54123217896813e-70	0.576356181985637	0.917	0.776	6.51394044434901e-66
ZFAS1	2.34089665896177e-69	0.468433261208488	0.801	0.544	6.00042040591671e-65
GZMB	2.68253722052363e-69	-1.77767872505163	0.045	0.191	6.87614765736823e-65
RPL22	5.9737239043765e-69	0.378428332989205	0.953	0.855	1.53124464840883e-64
MT-ND5	8.75410431082805e-69	-0.530308498042697	0.942	0.92	2.24393955799455e-64
NOP53	1.09529959641034e-68	0.465417898266899	0.789	0.544	2.80758145547863e-64
ENC1	1.51809971446373e-68	0.517897840913962	0.257	0.08	3.89134499808488e-64
HBA2	8.97432968874827e-68	-0.869439588129823	0.034	0.172	2.30038992911684e-63
PLEK	1.98805396101932e-67	0.493525086861406	0.363	0.149	5.09597871828081e-63
RPL6	1.1857690626163e-66	0.308093137728762	0.984	0.951	3.03948183820435e-62
MT-CO3	1.40185186710545e-65	-0.333020911851982	0.994	0.998	3.5933668909514e-61
RPS9	1.3282451177078e-64	0.31565585415685	0.988	0.955	3.40469071022041e-60
CD2	2.12681671262439e-64	-0.611275713619821	0.792	0.803	5.45166927947009e-60
CRIP1	3.14533387380397e-64	-0.59965632968215	0.83	0.869	8.06243431872172e-60
GNLY	1.70804312914376e-63	-3.21512755493828	0.016	0.131	4.3782269529342e-59
CD28	5.15888676145833e-63	0.442240016855085	0.299	0.109	1.32237744356461e-58
ITGA1	4.88419098459358e-62	-0.800552063471333	0.063	0.208	1.25196467508087e-57
INTS6	1.16353880340385e-61	0.565906652328888	0.525	0.282	2.9824990147651e-57
RPL14	1.41355367134243e-61	0.29146585355719	0.986	0.956	3.62336212575204e-57
TRAT1	1.63753181216743e-61	0.382057808179615	0.548	0.283	4.19748529412877e-57
CRTAM	1.3550762985709e-60	0.660809940236198	0.599	0.362	3.47346707612679e-56
ITGA4	6.85075037653016e-60	-0.837994787018595	0.229	0.384	1.75605284401597e-55
SATB1	4.44073167676222e-59	0.435794821793213	0.248	0.085	1.13829275070446e-54
CD48	4.59872298507884e-59	0.371474062814232	0.879	0.676	1.17879066276526e-54
RPL29	5.46543759300722e-59	0.295523659378266	0.982	0.945	1.40095561821554e-54
PHACTR2	1.7879608099168e-58	0.438719811468689	0.284	0.106	4.58307994405974e-54
RPS5	2.0110664714149e-58	0.3286011461935	0.966	0.89	5.15496668617781e-54
RACK1	3.34553753134135e-57	0.347288633552002	0.962	0.869	8.57561635408728e-53
S100A6	4.63595246642352e-57	-0.476687948568812	0.774	0.797	1.18833369571834e-52
AC004585.1	7.09371993104311e-57	0.397687566203841	0.152	0.032	1.81833322992428e-52
RPLP0	5.58715437889046e-55	0.338833622198976	0.95	0.832	1.43215528194099e-50
DUSP4	5.86035300875481e-55	-0.792739239346543	0.359	0.512	1.50218428673412e-50
KDM6B	6.48911340943584e-55	0.470345806867837	0.533	0.304	1.66335444024069e-50
CD63	4.88643920104707e-54	-0.788421298813806	0.403	0.502	1.2525409604044e-49
IGLC1	2.30809473866298e-53	0.428926312162121	0.18	0.049	5.91633924361483e-49
CLIC3	8.36472207000154e-53	-0.777090480474561	0.076	0.209	2.14412920820349e-48
SH2D1A	1.31679290204708e-52	0.420946539253833	0.552	0.314	3.37533524581728e-48
NR4A3	7.6507076933199e-52	0.533410567597731	0.533	0.308	1.96110590302869e-47
AL499604.1	1.0580396909528e-51	0.501874751925138	0.311	0.137	2.71207313981932e-47
CXCR5	3.1135701132867e-51	0.312833308496867	0.107	0.014	7.9810142713878e-47
MT-CYB	3.91130665675146e-51	-0.34427646388079	0.992	0.996	1.0025852353251e-46
KLRC3	6.89723774996161e-51	-0.700216015328288	0.038	0.152	1.76796895244766e-46
WDR74	7.10436879403319e-51	0.505983891011978	0.296	0.129	1.82106285297453e-46
RIPOR2	8.14360082383368e-51	0.416928429566967	0.352	0.165	2.08744919917329e-46
ITGB1	2.49406993397407e-50	-0.865230623915179	0.231	0.367	6.39304946175574e-46
HSPA1A	4.47842629860199e-50	-0.861623577755423	0.474	0.638	1.14795501312065e-45
IGFBP7	1.85001808788686e-49	-0.660250627765546	0.068	0.195	4.74215136468039e-45
NELL2	1.96436473267386e-49	0.333851708825074	0.187	0.058	5.03525611926291e-45
MS4A1	2.01007166779699e-49	0.32889198247888	0.129	0.026	5.15241670606403e-45
RPL31	2.67122914261853e-49	0.318381534428312	0.922	0.797	6.84716166127408e-45
GAS5	2.83463379552143e-49	0.377262578408325	0.744	0.506	7.26601680806007e-45
SORL1	1.17704536424531e-48	0.313536991400458	0.201	0.066	3.01712038217001e-44
MCUB	1.61307632797988e-48	0.330955783400216	0.36	0.167	4.13479855151082e-44
PABPC1	3.21252594195721e-48	0.415380613582186	0.815	0.633	8.23466774701893e-44
HSPB1	3.53496052158746e-48	-1.14018313220334	0.198	0.327	9.06116430498515e-44
CXCR6	5.28412207960274e-48	-0.704210670487873	0.091	0.223	1.35447901266457e-43
ZNF331	7.41369367710748e-48	0.520940071351795	0.773	0.587	1.90035210025296e-43
C12orf75	1.43034609077929e-47	-0.745119367683242	0.239	0.37	3.66640613449456e-43
SNHG16	1.77550188986152e-47	0.42458754175171	0.431	0.229	4.55114399428204e-43
MT-ND3	8.30798495245405e-47	-0.305746490619443	0.993	0.997	2.12958578286255e-42
SNHG6	4.18946645510724e-46	0.385660055759381	0.656	0.426	1.07388593643764e-41
CACYBP	5.58143116929022e-46	-1.02272510677481	0.369	0.465	1.43068825162416e-41
MGAT4A	7.03926705581391e-46	0.350445003430471	0.317	0.145	1.80437532441678e-41
SRGN	1.25657472600396e-45	0.316705878207973	0.98	0.948	3.22097799516596e-41
PASK	2.61192122056229e-45	0.345645543551974	0.172	0.053	6.69513766466733e-41
IGHA1	2.74119626704829e-45	0.361554835938519	0.112	0.021	7.02650839132488e-41
MBP	1.82850455347031e-43	0.383657235316557	0.522	0.305	4.68700572191045e-39
INPP4B	2.42527536452609e-43	0.324964602331077	0.328	0.155	6.21670834188973e-39
HSP90AB1	3.86972696901322e-43	-0.588857595859857	0.903	0.882	9.91927113967158e-39
PTMS	1.36614779433062e-42	-0.718244868879607	0.226	0.359	3.50184664120769e-38
HSPA6	1.9273984447846e-42	-2.04678084472453	0.047	0.153	4.94050043351637e-38
NFKBIA	2.00084593861425e-42	0.421697102098323	0.636	0.416	5.12876839444991e-38
A2M-AS1	4.40000545860211e-42	0.309781298796062	0.141	0.038	1.12785339920348e-37
SLC2A3	1.29720993898067e-41	0.416563684342416	0.638	0.427	3.32513823658916e-37
CD9	2.7066994812612e-41	-0.439673782746657	0.021	0.108	6.93808278031682e-37
KDSR	3.12789196887414e-41	0.303396815997051	0.182	0.063	8.01772548381507e-37
PRKCB	7.4417692231544e-41	0.309233379274016	0.359	0.18	1.90754870497117e-36
DDX5	2.01553358754547e-40	0.26454895656196	0.972	0.882	5.1664172449553e-36
MIDN	2.92900238995834e-40	0.358755406149437	0.586	0.364	7.50791182618021e-36
IFNG-AS1	4.25418399121226e-40	0.285161411474103	0.104	0.021	1.09047498246744e-35
AKAP5	4.8166421450988e-40	-0.512812335048545	0.02	0.103	1.23464988105318e-35
YBX3	2.56199239401896e-39	0.425695685791706	0.365	0.197	6.56715510358881e-35
PDCD1	1.64612187518391e-38	-0.636929965291079	0.098	0.215	4.21950420265892e-34
BRAF	1.82045057075207e-38	0.327466215480089	0.382	0.203	4.66636094800877e-34
TNFAIP8	5.42843235980931e-38	0.304663315050281	0.514	0.302	1.39147006678992e-33
TOMM7	5.99687264673313e-38	0.307348641247063	0.866	0.691	1.5371783655371e-33
JUND	3.99751008575285e-37	0.265677971680353	0.994	0.979	1.02468176028103e-32
LGALS3	5.44978338664993e-37	-0.621401672390007	0.167	0.287	1.39694297549998e-32
FCMR	2.70350293562633e-36	0.281197414813409	0.306	0.149	6.92988907489097e-32
MT-ND4L	3.8975347754301e-36	-0.580261756024891	0.531	0.588	9.99055088985997e-32
CEBPD	7.83410756481259e-36	-0.598996837675296	0.031	0.117	2.00811679208841e-31
TNRC6C	1.25833241956619e-35	0.296566678996636	0.287	0.14	3.225483491074e-31
CLDND1	2.0822888991959e-35	0.364140133163852	0.411	0.235	5.33753113530884e-31
AC016831.5	2.45473572699059e-35	0.264276877064872	0.512	0.305	6.29222408899498e-31
MYL6	2.67719807669307e-35	-0.360885803836233	0.888	0.86	6.86246182998735e-31
A2M	5.81570754072131e-35	-0.513275155783865	0.039	0.127	1.49074031391309e-30
TSC22D2	1.22558810982411e-34	0.370383888487578	0.389	0.218	3.14155000191213e-30
ATF3	1.22678111914345e-34	-0.687142738702218	0.126	0.244	3.14460804270042e-30
ACTG1	1.24123390614766e-34	0.299873335647161	0.954	0.848	3.18165487162829e-30
FYN	2.23128096541648e-34	0.287195909476289	0.778	0.573	5.71944249865207e-30
NUCB2	2.84383032538184e-34	0.339900313728312	0.401	0.227	7.28959027305126e-30
CD5	2.97013789725536e-34	0.275159171410408	0.24	0.109	7.61335447203465e-30
LDHB	4.49764414921353e-34	0.329891753721726	0.619	0.416	1.15288112476791e-29
CD160	4.65195638496166e-34	0.351528892558669	0.132	0.042	1.19243598015722e-29
ZNF683	4.8697597673144e-34	-0.531172401517489	0.031	0.112	1.2482655211557e-29
TRBC1	7.54968680447536e-34	0.327683909710634	0.631	0.447	1.93521121859117e-29
PLAAT4	7.95974231247237e-34	-0.51805624261244	0.711	0.694	2.04032074695604e-29
APOBEC3H	2.32333355331236e-33	-0.496208204137015	0.051	0.141	5.95540089720558e-29
HOPX	2.99103441745347e-33	-0.653328295062369	0.08	0.179	7.66691852225847e-29
AC007952.4	5.74899033186171e-33	0.379557113471263	0.122	0.037	1.47363869176611e-28
DENND2D	6.67752798302954e-33	0.264574289405308	0.31	0.16	1.71165074788996e-28
FBXO32	1.02559193321389e-32	0.280628823196141	0.168	0.065	2.62889980240715e-28
GZMH	1.77658415515405e-32	-0.487949633924905	0.33	0.474	4.55391816490639e-28
CLEC2B	1.99353819992739e-32	-0.562783278554788	0.662	0.676	5.11003646787387e-28
LINC00513	1.42235913760249e-31	0.258339382380174	0.299	0.154	3.64593317741647e-27
NFKB1	1.69526645235471e-31	0.268079837551664	0.306	0.161	4.34547649732083e-27
RGCC	3.19945883549301e-31	-0.44083123063375	0.745	0.805	8.20117283301923e-27
CD6	1.48499852626039e-30	0.287277183672427	0.374	0.212	3.80649672236327e-26
CHMP1B	1.51009575017106e-30	0.377454569308872	0.443	0.274	3.87082843641348e-26
FUS	1.617061099465e-30	0.282284033561671	0.87	0.68	4.14501271625864e-26
ZMYND11	3.69680217629423e-30	0.3618178619286	0.223	0.107	9.47601301849499e-26
SRP14	3.805235737336e-30	-0.333662862164506	0.852	0.82	9.75396076551336e-26
REL	4.6625412601915e-30	0.339593709279728	0.746	0.563	1.19514920122489e-25
HAVCR2	7.35719765893823e-30	-0.547546626273323	0.036	0.114	1.88587047591564e-25
SEPTIN7	2.99091625585493e-29	-0.413466004116433	0.748	0.722	7.66661563863295e-25
KLF3	3.10719082369779e-29	0.283960548071497	0.183	0.08	7.96466223838454e-25
RGS1	3.77459363884185e-29	-0.503085221356366	0.584	0.658	9.67541587444331e-25
TPM3	5.9075527782992e-29	-0.462650714441557	0.636	0.645	1.51428300366143e-24
BCL2A1	1.24719907594035e-28	0.27517565567739	0.204	0.095	3.1969453913579e-24
S100A10	1.30252290035681e-28	-0.512404855114425	0.566	0.598	3.33875695048462e-24
SKIL	1.31834826393797e-28	0.293201394411546	0.563	0.372	3.37932210495219e-24
AUTS2	1.39541908565949e-28	0.264744273037342	0.192	0.087	3.57687774227096e-24
PRDM1	2.55625511266676e-28	-0.619321067083891	0.122	0.222	6.5524487302987e-24
SERTAD1	5.32624804642423e-28	0.304312246679613	0.436	0.268	1.36527716173992e-23
AMD1	5.3371457215507e-28	0.293825034814595	0.636	0.435	1.36807056280509e-23
LIMD2	5.69375810528502e-28	0.264720802858411	0.67	0.458	1.45948101512771e-23
TNFSF10	7.81368306159655e-28	-0.552103049032463	0.083	0.171	2.00288137917904e-23
SH3TC1	2.44450460634835e-27	0.266871995838819	0.115	0.039	6.26599865745273e-23
SNHG5	2.68576876066882e-27	0.2680609264124	0.752	0.574	6.8844310642224e-23
ISG20L2	4.16683141705859e-27	0.265174834133143	0.307	0.17	1.06808389713463e-22
PTPN22	6.08173011679835e-27	-0.549204332796635	0.474	0.527	1.55892988083892e-22
SERF2	1.46819170497021e-26	-0.294878878452907	0.898	0.858	3.76341579735013e-22
TAGAP	2.11688165223954e-26	0.352418619724078	0.602	0.421	5.42620273918561e-22
LCP1	3.16853489011943e-26	-0.44340192281726	0.657	0.649	8.12190548384313e-22
NFKBID	4.79264269832014e-26	0.296180355108551	0.287	0.162	1.2284981028604e-21
TIPARP	1.07351110521331e-25	0.265957943194472	0.457	0.288	2.75173101599327e-21
FASLG	1.08406543859598e-25	-0.512467483395192	0.116	0.21	2.77878493875309e-21
RABAC1	1.11282549157798e-25	-0.538131804154158	0.429	0.474	2.85250558256184e-21
IFITM2	2.27217802348468e-25	-0.572232743687016	0.544	0.561	5.82427392759828e-21
HEXIM1	3.01137778591724e-25	0.250263453213208	0.342	0.199	7.71906467864167e-21
DYNLL1	3.35733091346619e-25	-0.450731342002944	0.726	0.709	8.60584633048788e-21
CYBA	3.714732674913e-25	-0.299723984724855	0.888	0.86	9.52197426560448e-21
CKLF	3.95218228021606e-25	-0.572244940926978	0.453	0.491	1.01306288388778e-20
ADIRF	1.01976459092703e-24	-0.4088310361985	0.036	0.104	2.61396257592325e-20
FAM133B	1.71203475634109e-24	0.256223533915855	0.642	0.457	4.38845869092911e-20
HSPE1	4.10914031419454e-24	-0.764537349832536	0.659	0.649	1.05329593673749e-19
POU3F1	6.05853691133551e-24	0.36448329040646	0.175	0.084	1.55298476648263e-19
COX6A1	7.21587688029571e-24	-0.449378781499767	0.539	0.552	1.8496457207262e-19
GLIPR2	2.47742551188299e-23	-0.493442438563716	0.141	0.227	6.35038481460967e-19
BCL11B	6.9664077167363e-23	0.253959876680565	0.8	0.622	1.78569929003102e-18
RGS2	7.87995122462321e-23	-0.772509330078311	0.325	0.397	2.01986789740767e-18
AHNAK	1.64195584874318e-22	0.257502842579493	0.562	0.381	4.2088254270834e-18
KCNQ1OT1	1.92703448210967e-22	0.399396381156026	0.231	0.129	4.93956748799173e-18
PPP1R14B	2.19725590406972e-22	-0.646191822437916	0.211	0.294	5.63222605890191e-18
PMEPA1	5.41708416854763e-22	-0.594483660648017	0.19	0.273	1.38856118492381e-17
IFITM3	8.35031534038118e-22	-0.400501794450986	0.049	0.116	2.14043633119991e-17
METRNL	1.90530232728548e-21	-0.509727302657141	0.411	0.486	4.88386145553088e-17
TUBB4B	1.90626056123373e-20	0.304282931276994	0.664	0.49	4.88631769661042e-16
TRBC2	2.49585228644472e-20	-0.356085494668172	0.773	0.771	6.39761816584375e-16
PPP2R5C	4.23254594202716e-20	0.257086307200012	0.835	0.677	1.08492850131982e-15
ANXA5	7.2409788169534e-20	-0.521092122070301	0.305	0.367	1.85608010014967e-15
HMGB1	1.7076362071649e-19	-0.290652201736236	0.881	0.832	4.37718388982578e-15
TWISTNB	1.95816450038639e-19	0.265384576976342	0.22	0.124	5.01936306384043e-15
CTLA4	2.40762980067678e-19	-0.522060696189792	0.069	0.137	6.17147746807479e-15
IFI27	7.75602208106927e-19	-0.677101570096361	0.048	0.107	1.98810114004049e-14
CD3D	8.87985749604055e-19	-0.270570363639395	0.933	0.887	2.27617387196007e-14
SOD1	3.02013548787436e-18	-0.417748671812757	0.72	0.677	7.74151329606835e-14
TUBA4A	4.38769082914575e-18	0.347648677982518	0.756	0.628	1.12469679023493e-13
HSPD1	7.68263949463593e-18	-0.915611015824529	0.57	0.563	1.96929098166003e-13
BAG3	9.79037551341154e-18	-0.723626783360747	0.08	0.144	2.50956695535278e-13
ANKRD28	1.01025840426578e-17	-0.44713490582594	0.061	0.122	2.58959536765447e-13
CD8A	1.81395652228205e-17	-0.335092147239657	0.726	0.733	4.64971475356557e-13
DDX24	1.20126608014936e-16	-0.311301325223543	0.777	0.751	3.07920534324687e-12
SPARCL1	1.22586295546445e-16	-0.370659229826842	0.067	0.127	3.14225451374202e-12
CGAS	1.59696564303937e-16	-0.385149810804925	0.056	0.113	4.09350203280282e-12
FTL	1.65754231319837e-16	-0.385236198887749	0.937	0.903	4.24877821142139e-12
ZFAND2A	5.22737182221174e-16	-1.01220901502976	0.14	0.204	1.33993221918753e-11
CD7	6.86722639524871e-16	-0.455252952629352	0.493	0.518	1.7602761418941e-11
MIR155HG	1.13743251590776e-15	-0.472540635754473	0.072	0.131	2.91558076802636e-11
TIMP1	1.38268639226308e-15	-0.357447331421886	0.051	0.105	3.54424002928796e-11
TNF	2.77910132587678e-15	0.376807071700865	0.224	0.14	7.12367042861994e-11
PAXX	6.05085702303623e-15	-0.434084462485606	0.344	0.385	1.55101618071488e-10
LEPROTL1	6.8844451279087e-15	-0.352145799847691	0.717	0.692	1.76468981963684e-10
CTSD	8.30151825932854e-15	-0.529591735751232	0.247	0.299	2.12792817541368e-10
ISG15	9.91694818782039e-15	-0.596430428427928	0.391	0.426	2.542011328984e-10
AC243960.1	1.07970781451544e-14	-0.464044335334515	0.094	0.153	2.76761504094742e-10
AHI1	1.60941356896823e-14	-0.509146507650729	0.181	0.24	4.12540980133626e-10
FKBP4	2.40278523452338e-14	-0.458681049786785	0.128	0.189	6.15905939165379e-10
BHLHE40	4.99055978713586e-14	-0.369980774247989	0.096	0.154	1.27923019023653e-09
COX8A	5.14596009152902e-14	-0.372459029672408	0.515	0.511	1.31906395026163e-09
CLEC2D	8.20267197592328e-14	-0.441695686216875	0.571	0.559	2.10259090758841e-09
MIF	1.43733966896365e-13	-0.316333419116047	0.712	0.674	3.68433277345451e-09
LY6E	1.44274153326006e-13	-0.49391460365548	0.354	0.382	3.6981793722055e-09
TSPO	3.82636502349454e-13	-0.403158720037331	0.407	0.422	9.80812146472355e-09
PSMB9	5.68721541608379e-13	-0.346195876303724	0.643	0.613	1.45780392760476e-08
GBP5	6.3644400528598e-13	-0.530780397071799	0.225	0.279	1.63139691874955e-08
GPR65	1.09021197222362e-12	-0.477493005795265	0.236	0.287	2.79454034840081e-08
AC020916.1	1.28529693442956e-12	0.263057716901011	0.66	0.539	3.29460163202329e-08
MRPL41	1.32716402732821e-12	-0.430354219175886	0.261	0.304	3.4019195512504e-08
JUN	1.40326508379628e-12	0.344726039817318	0.766	0.652	3.596989389295e-08
STAT1	1.84800863081621e-12	-0.575959865600926	0.229	0.278	4.73700052337118e-08
CD38	2.5611063469962e-12	-0.414510417336506	0.107	0.161	6.56488389925535e-08
GPBP1	3.24925436969559e-12	-0.394959871083836	0.587	0.569	8.32881372584069e-08
NDUFA13	3.43650260919742e-12	-0.316191272196862	0.611	0.584	8.80878713815576e-08
FRMD4B	4.06447657273642e-12	-0.337871563234116	0.057	0.105	1.04184727988953e-07
SH2D2A	5.23688217144188e-12	-0.412419933257442	0.214	0.265	1.3423700070057e-07
DNAJB4	5.95571444196438e-12	-0.761034304945912	0.118	0.169	1.52662828290873e-07
CD3G	6.28448219212252e-12	-0.282742988338952	0.796	0.732	1.61090132030677e-07
BLOC1S1	7.47496817894998e-12	-0.436667895096596	0.342	0.37	1.91605859331025e-07
MSN	1.69477631733671e-11	-0.381912559392716	0.508	0.494	4.34422013422919e-07
BST2	1.79469098049379e-11	-0.434916294443515	0.264	0.302	4.60033139029973e-07
N4BP2L2	2.0315839410498e-11	-0.330799640713539	0.621	0.586	5.20755911609296e-07
CD27	2.26962797616528e-11	-0.394662539854923	0.463	0.468	5.81773739130446e-07
CLIC1	2.92188790161425e-11	-0.300035709248868	0.777	0.706	7.48967525820782e-07
PSMA7	2.92576898510512e-11	-0.291603318550843	0.708	0.658	7.49962363951995e-07
NEAT1	3.0173450483525e-11	0.278194158970484	0.855	0.772	7.73436056244195e-07
APOBEC3C	3.47212760013263e-11	-0.451125064911445	0.29	0.326	8.90010467741996e-07
XCL2	6.55338826241489e-11	-0.530042747905287	0.262	0.314	1.67983001330481e-06
IER5L	6.84251192362656e-11	-0.491351554303357	0.224	0.274	1.7539410813832e-06
EPSTI1	9.00974390642086e-11	-0.409199772464323	0.127	0.176	2.30946765553286e-06
IFI27L2	1.03367120354349e-10	-0.408924743801087	0.249	0.29	2.64960939604304e-06
TPI1	1.56272282780575e-10	-0.387650788552169	0.421	0.423	4.00572742451448e-06
CENPF	1.88980105368626e-10	-0.42423166455012	0.109	0.16	4.844127040914e-06
SAMSN1	1.93734001128383e-10	-0.319790085894895	0.537	0.549	4.96598365092383e-06
IRF9	2.36343693012906e-10	-0.435391788704834	0.216	0.26	6.05819788299982e-06
IFI16	2.41261362529634e-10	-0.388367268230334	0.455	0.457	6.1842525057221e-06
TMEM14C	7.54284202839769e-10	-0.309991518615983	0.074	0.116	1.93345669713918e-05
LAG3	8.43422380436138e-10	-0.366399061777623	0.235	0.278	2.16194458777195e-05
PLSCR1	9.02312951676084e-10	-0.324227060755342	0.086	0.13	2.31289878903131e-05
TIGIT	9.18269706249036e-10	-0.485276457244111	0.415	0.425	2.35380073802815e-05
HMGN2	1.17801265305313e-09	-0.34042172798911	0.51	0.497	3.01959983357109e-05
GBP3	1.33311735518881e-09	-0.316421664358659	0.069	0.111	3.41717971655547e-05
IRF1	2.03011555039854e-09	-0.360765608051675	0.66	0.628	5.20379519033658e-05
HSPH1	2.18630411571101e-09	-0.67812033073588	0.612	0.584	5.60415333980203e-05
PSME2	2.88822249013998e-09	-0.344797838257387	0.52	0.498	7.40338070897582e-05
GNG5	3.18578695260727e-09	-0.356404938555605	0.419	0.416	8.16612769561822e-05
ITM2C	3.41138394806876e-09	-0.330637005908641	0.388	0.42	8.74440047408464e-05
GBP4	3.55477148359731e-09	-0.368916969251961	0.141	0.186	9.11194574390499e-05
PLAAT3	4.70793170673045e-09	-0.357448109002769	0.209	0.248	0.000120678413438622
HSPA4	4.86244930077979e-09	-0.379529886711007	0.177	0.217	0.000124639162926888
LINC01934	9.45585285074735e-09	-0.329272819983589	0.092	0.133	0.000242381876123207
TNFRSF9	1.04464291940237e-08	-0.389286217714143	0.232	0.277	0.000267773319530409
TYMP	1.20562364063097e-08	-0.403042507172416	0.201	0.239	0.000309037507802935
MRPL18	1.93377913183487e-08	-0.462625975835073	0.203	0.239	0.000495685604863231
NUDC	1.98222177893146e-08	-0.439600894501915	0.288	0.307	0.000508102908593502
CD59	1.98366424067073e-08	-0.323569152524257	0.082	0.121	0.000508472654811128
PDCL3	2.00596244954155e-08	-0.399359635116987	0.224	0.258	0.000514188354690985
DBI	2.36524832237463e-08	-0.304621659782889	0.503	0.486	0.00060628410247429
ITGAE	4.63925443728036e-08	-0.382947529609398	0.112	0.15	0.00118918008990807
NOP10	5.05575635832116e-08	-0.362266471540198	0.266	0.293	0.00129594202732846
PHLDA1	5.37385518318724e-08	-0.386973019348189	0.127	0.169	0.00137748029910638
ID3	6.0013046041001e-08	-0.432962494994317	0.081	0.12	0.00153831440916898
TXN	9.20983946586952e-08	-0.360559384324382	0.412	0.408	0.00236075815028633
PARK7	1.03363340684735e-07	-0.275759744154775	0.616	0.579	0.00264951251177181
DRAP1	1.17392108259326e-07	-0.321546396376099	0.493	0.468	0.0030091119110113
ALOX5AP	1.19441258098864e-07	-0.396499488458097	0.337	0.357	0.00306163776884819
GBP1	1.29402417722203e-07	-0.490294863778984	0.165	0.201	0.00331697217347324
SPATS2L	1.56467627522236e-07	-0.259239150097848	0.079	0.116	0.00401073469627749
NDUFB2	2.69044529162979e-07	-0.331104503967267	0.411	0.402	0.00689641841603463
LDLR	2.82767987195806e-07	-0.298237759234547	0.079	0.114	0.0072481918157901
NDUFC2	2.84518254664324e-07	-0.326278404767673	0.35	0.358	0.00729305642181061
FOS	3.5160485953664e-07	0.425678731413508	0.721	0.67	0.0090126873645027
HMGB2	3.56002344119009e-07	-0.406358111091726	0.43	0.416	0.00912540808680255
CCT6A	5.02328222702668e-07	-0.337112190862513	0.233	0.26	0.0128761793325375
SLC5A3	7.00680208782538e-07	-0.479424589678548	0.192	0.226	0.0179605357917228
TRGC1	7.54804049210067e-07	-0.285902487004147	0.11	0.149	0.0193478921934016
EVL	1.14897014295917e-06	-0.269315237994464	0.606	0.567	0.0294515516744724
CD96	1.25002252682102e-06	-0.340403604402637	0.368	0.37	0.0320418274300032
DOK2	1.26237814462884e-06	-0.466182421173108	0.352	0.351	0.032358538981271
COX5B	1.28507217445384e-06	-0.278959554535067	0.539	0.5	0.0329402550477754
PCED1B-AS1	1.29041552025451e-06	-0.275707222886933	0.584	0.544	0.0330772210306838
PSMB8	2.02639266777875e-06	-0.307913580581918	0.422	0.414	0.0519425232531727
APBB1IP	2.05233387460355e-06	-0.317834046718009	0.455	0.435	0.0526074742077128
XCL1	2.11321035230251e-06	-0.534899841526453	0.081	0.115	0.0541679209605703
MXD1	2.6587225861852e-06	-0.41990884148202	0.089	0.12	0.0681510360516851
ID2	3.18970873192853e-06	-0.331525952653315	0.483	0.493	0.081761803925524
EFHD2	3.44293653971287e-06	-0.355257555938839	0.249	0.269	0.0882527923224601
KIF21A	4.25590328905075e-06	-0.310853475554458	0.14	0.173	0.109091569008238
SEC61B	5.00600112763473e-06	-0.262583849175439	0.555	0.505	0.128318826904661
TRIM59	5.09161250634999e-06	-0.277082133918252	0.089	0.12	0.130513303375269
PPP1R2	5.25832931768678e-06	-0.348904081544793	0.572	0.53	0.134786755400265
LMNA	5.41973456546387e-06	0.281315713932222	0.357	0.291	0.138924056116535
SAMD9	7.07988500584324e-06	-0.378185683653962	0.238	0.262	0.18147869235478
ARGLU1	7.60939166308171e-06	-0.300868985193175	0.502	0.482	0.195051536499774
CD82	9.21763837110615e-06	-0.312896932091959	0.119	0.149	0.236275724366564
TRGC2	9.36829756112796e-06	-0.336296848535058	0.346	0.367	0.240137571384393
RAB11FIP1	1.18840569323813e-05	-0.324068396161718	0.132	0.164	0.30462403134773
MRPL54	1.35894796941777e-05	-0.34534118113265	0.291	0.296	0.348339133000857
DYNLT1	1.38038537242688e-05	-0.329391874216331	0.286	0.299	0.353834182514182
ACTN4	2.30425331946069e-05	-0.278816048090153	0.382	0.382	0.590649253377359
PSMA4	2.53546469094342e-05	-0.339613609418497	0.264	0.277	0.649915664229526
CCDC107	2.66905527552707e-05	-0.297429543053918	0.242	0.26	0.684158938775853
GBP2	3.46137345081244e-05	-0.365972744447967	0.29	0.301	0.887253856646752
SLC7A5	3.46518745955132e-05	-0.359516724691533	0.294	0.306	0.888231501506789
SLA2	3.58395670419781e-05	-0.299774834411291	0.138	0.167	0.918675621987025
FKBP1A	4.07544000063464e-05	-0.333351645308737	0.341	0.336	1
OASL	4.12177256871416e-05	-0.344329128875826	0.231	0.254	1
LSP1	4.30751495142038e-05	-0.280427713339915	0.557	0.508	1
CYTOR	4.35882512033783e-05	-0.331319475129986	0.465	0.45	1
ETS1	5.40756966538255e-05	-0.268938627926483	0.466	0.437	1
RCAN3	5.50221204620692e-05	-0.374146875372009	0.296	0.299	1
PSMA2	6.22494216468387e-05	-0.29495963856636	0.414	0.39	1
NCF1	6.93214461238827e-05	-0.28221511421363	0.125	0.152	1
ARRDC3	7.18500327532699e-05	-0.339606866952846	0.173	0.197	1
TOX	8.28994783011081e-05	-0.306577989603476	0.172	0.195	1
ATP8A1	8.58906392927808e-05	-0.331606728345619	0.141	0.166	1
XAF1	0.00014347453216632	-0.28170299927506	0.135	0.161	1
ATP2B1	0.000149158573556204	-0.316608869039544	0.2	0.222	1
PTTG1	0.00018199073071189	-0.303368259917669	0.202	0.22	1
TOMM5	0.000195544736519651	-0.326590596537864	0.269	0.275	1
IFI6	0.000212964885172924	-0.315593590599137	0.116	0.14	1
AHSA1	0.00022702842435414	-0.36235919411727	0.303	0.306	1
HSBP1	0.000233296231338515	-0.273715117304615	0.143	0.165	1
WDR83OS	0.000246138030624561	-0.307164723175864	0.379	0.359	1
RBPJ	0.000262405013109898	-0.303782676749198	0.213	0.23	1
TNFSF14	0.000275971728339865	-0.480506737725681	0.107	0.131	1
IFNG	0.000350059156185554	0.316566091359111	0.453	0.396	1
NCOR1	0.000356284017048147	-0.30477554827867	0.43	0.405	1
BRK1	0.000357053309135088	-0.282548413561106	0.383	0.365	1
FGFR1OP2	0.000365101110384182	-0.336972065906074	0.35	0.337	1
TXNIP	0.000416340809943567	-0.395177124977933	0.302	0.318	1
RNMT	0.000430116519489089	-0.295953782593362	0.34	0.336	1
PRF1	0.000445504791350522	-0.386235459587737	0.259	0.268	1
LIMS1	0.000487932648770341	-0.314177339599027	0.238	0.251	1
SELPLG	0.000503378015555629	-0.30696350437861	0.188	0.205	1
SUSD3	0.000528021553530201	-0.263728377678849	0.118	0.139	1
PHPT1	0.000530242623771208	-0.30335810360346	0.206	0.223	1
SEC11A	0.000558915419556118	-0.28669091058575	0.286	0.288	1
VAMP8	0.000599718582902806	-0.273043180533454	0.405	0.377	1
SQSTM1	0.00062215688465484	-0.378369098394767	0.346	0.334	1
MPC2	0.000720039401755013	-0.308404964923012	0.309	0.302	1
SRRT	0.000760518905583777	-0.283619971947815	0.183	0.201	1
CTSC	0.000790948094222652	-0.316035730070667	0.516	0.468	1
DNAJA4	0.000796975067615083	-0.519427607264977	0.115	0.137	1
EVI2A	0.000810375830485945	-0.324672916328543	0.269	0.271	1
LPIN2	0.000994646469292861	-0.293108010903432	0.194	0.209	1
UQCR10	0.00122745503429783	-0.25485468399059	0.474	0.432	1
PARP14	0.00124407653875222	-0.306427006543798	0.214	0.227	1
PTGES3	0.00126712277537222	-0.253744919549545	0.639	0.56	1
STIP1	0.00135834892147997	-0.272826787652749	0.19	0.207	1
MRPS34	0.00138005631422219	-0.264709542221598	0.154	0.171	1
APOL6	0.00142039265685075	-0.3071604440707	0.215	0.226	1
SF3B6	0.00151762236353844	-0.270807936211057	0.374	0.35	1
POMP	0.00181649703436023	-0.256663435760712	0.497	0.446	1
CREBZF	0.00194113939602586	-0.302341021750667	0.142	0.16	1
LUZP1	0.00194540959674121	-0.284607768894098	0.14	0.158	1
CAST	0.00227644639856725	-0.251768351522167	0.392	0.377	1
FDX1	0.00228705044018813	-0.298579200860016	0.219	0.227	1
MRPL51	0.00254110170636702	-0.267846121913696	0.257	0.258	1
IKZF3	0.00265853051882439	-0.293738506218806	0.395	0.377	1
BTG3	0.00266596675165462	-0.321113349786017	0.278	0.279	1
YWHAH	0.00269551899428195	-0.278823533662196	0.141	0.158	1
NR3C1	0.00280423940165471	-0.307735587603739	0.355	0.341	1
TMEM160	0.00323104600483326	-0.262153796400703	0.258	0.261	1
ATP6V0B	0.00369333880049547	-0.270231924896289	0.239	0.242	1
SEM1	0.00384612301428642	-0.259806549530493	0.403	0.37	1
TMX4	0.00413893041030296	-0.26633622866534	0.226	0.233	1
UBE2A	0.00479396109644778	-0.26659637825276	0.311	0.303	1
DSTN	0.00534637371612904	-0.273527136175584	0.201	0.211	1
RAC1	0.00791233929091996	-0.260537060002323	0.406	0.375	1
MRPS6	0.00808432094089173	-0.326117651068375	0.257	0.254	1
SMC4	0.00926541543271971	-0.352430632701247	0.177	0.186	1
SLC4A7	0.00944830874003378	-0.26374389647404	0.153	0.165	1
SRI	0.0109730426996489	-0.260167160208247	0.293	0.283	1
TLN1	0.0111189480824613	-0.251563426868675	0.379	0.355	1
SCAND1	0.0127449558365459	-0.254117000154509	0.329	0.311	1
PMAIP1	0.013731225229995	-0.401996854308926	0.258	0.261	1
N4BP1	0.0146996604838573	-0.262469349699729	0.318	0.307	1
JAML	0.0151118339310937	-0.272815451916469	0.159	0.168	1
GPR171	0.0157116525482085	-0.259318475210352	0.236	0.241	1
RAB5IF	0.0160974945946504	-0.267358130072676	0.325	0.306	1
CHORDC1	0.0166208010045785	-0.32194196500505	0.403	0.372	1
CARD16	0.0209303697417778	-0.292878199903059	0.261	0.256	1
CKS2	0.0227069869052068	-0.332972318869704	0.272	0.264	1
G3BP2	0.0230805876191738	-0.274272515690893	0.482	0.427	1
COPB1	0.0249554112802897	-0.258609090629536	0.236	0.234	1
NAA50	0.0346797808996538	-0.269771867739033	0.324	0.31	1
HMGN3	0.0402004660603483	-0.269935021525624	0.185	0.186	1
C16orf54	0.0424191919783361	-0.258715648808744	0.26	0.255	1
PNN	0.0453925994429899	-0.284724509030128	0.424	0.383	1
PLIN2	0.0726255324334481	-0.369337465683107	0.225	0.223	1
HEBP2	0.131455866232268	-0.256658266409487	0.168	0.166	1
ANKRD37	0.22089480690338	-0.333577348805368	0.2	0.195	1
PPP1R15A	0.695481199956514	-0.271212580429649	0.526	0.445	1
CCL3L1	0.844436996956271	0.340063356637618	0.407	0.4	1
