# Supplementary material for: ScRNA-seq revealed an immunosuppression state and tumor microenvironment heterogeneity related to lymph node metastasis in prostate cancer
Source: Exp Hematol Oncol. 2023 May 23;12:49. doi: 10.1186/s40164-023-00407-0 (PMC10204220; doi:10.1186/s40164-023-00407-0)
Supplement: Supplementary file 16 — Supplementary Material 16: DEGs of Monocytes. [file 40164_2023_407_MOESM16_ESM.csv]

	p_val	avg_log2FC	pct.1	pct.2	p_val_adj
IGLC2	2.17247062753291e-65	1.27203063218802	0.509	0.061	5.56869395955511e-61
IGKC	3.35068195569487e-55	2.09992451207709	0.938	0.368	8.58880305703267e-51
FTL	1.94230673948947e-54	-1.36751477125389	0.971	0.997	4.97871486533335e-50
IGHG3	3.09677333152396e-54	1.14440280872366	0.484	0.074	7.93795908069537e-50
LGALS2	1.21274340291535e-47	1.90911797853992	0.608	0.201	3.10862516469292e-43
MT-ND2	1.07087598200855e-44	-1.4276289735005	0.784	0.96	2.74497640468252e-40
IGLC3	4.00010921392232e-44	1.25149902791844	0.381	0.053	1.02534799480471e-39
DNASE1L3	1.47972277699547e-40	1.36434494169231	0.286	0.027	3.7929733942725e-36
APOE	3.37682437128667e-40	-1.84982219997704	0.249	0.718	8.65581391091912e-36
MT-ND4	1.49298451568261e-37	-1.04079623542088	0.85	0.972	3.82696720904923e-33
LTB	1.57322288314343e-35	1.46680050881688	0.432	0.106	4.03264221636156e-31
IGHG1	8.14535300925562e-35	1.20570332187899	0.414	0.088	2.08789833686249e-30
MT-CYB	5.27990921665485e-33	-0.997862386642895	0.85	0.973	1.35339912950514e-28
ACTB	8.84092175895653e-33	0.917038046038463	0.985	0.917	2.26619347447333e-28
MT-CO3	2.31878902064371e-32	-0.874283515489387	0.908	0.985	5.94375189661602e-28
MS4A1	4.07500539500119e-32	1.1559897115833	0.183	0.009	1.04454613290065e-27
MT-ND3	7.55368728271961e-32	-0.899588535377019	0.846	0.965	1.93623666117952e-27
MARCKSL1	3.0102282908236e-31	1.81200404158479	0.59	0.255	7.71611817786813e-27
IGHG4	6.08024700583995e-31	0.583002979754954	0.297	0.047	1.55854971500695e-26
CD79A	2.0508566852505e-30	0.990787525050339	0.158	0.004	5.2569609413026e-26
CCR7	3.65780249616784e-30	1.28844158417551	0.3	0.056	9.37604513842704e-26
CFP	1.97304896116533e-29	0.941029584709673	0.421	0.118	5.05751640215509e-25
PPA1	3.88565365631561e-28	0.912466870442268	0.667	0.324	9.96009601723381e-24
CD52	4.28749965412912e-28	1.22584228408658	0.634	0.289	1.09901478634292e-23
GPR157	5.26283752723256e-28	0.795641036171977	0.275	0.051	1.34902314335552e-23
HLA-DOB	2.25498800256597e-27	0.46076918935887	0.172	0.012	5.78021074697734e-23
MT-CO2	2.9299255694773e-27	-0.777984179395314	0.872	0.974	7.51027821224115e-23
IDO1	6.51470020594861e-27	1.09591386243332	0.264	0.046	1.66991310379081e-22
SNHG5	9.3162834304515e-27	0.853860324258234	0.842	0.534	2.38804293172763e-22
MT-ND1	2.57804323553261e-26	-0.863318885135789	0.853	0.967	6.60829822564073e-22
TYROBP	4.07811294029848e-26	-1.04352530285427	0.641	0.799	1.04534268998671e-21
DAPP1	6.80019762335283e-26	0.876425320510297	0.403	0.128	1.74309465679403e-21
SPIB	8.2312774928991e-26	0.826945449564991	0.234	0.038	2.10992335975483e-21
TRAF1	9.3335707798131e-26	0.656640907097774	0.256	0.046	2.39247419798949e-21
RPL41	9.34048478038193e-26	0.49609112269454	0.996	0.975	2.3942464637553e-21
ITM2B	1.03000343446944e-25	-1.20323202627369	0.733	0.802	2.64020780357552e-21
UCP2	4.41693129186325e-25	0.98559062117385	0.637	0.31	1.13219199804331e-20
LCP1	5.16111060944243e-25	0.84478360508353	0.729	0.419	1.32294748251838e-20
C1QB	7.04586824803592e-25	-1.04211187235751	0.333	0.681	1.80606740801905e-20
MT-ATP6	1.21302340304421e-24	-0.682141834090569	0.883	0.983	3.10934288902321e-20
LIMD2	2.08565026391983e-24	0.97064076607296	0.593	0.282	5.34614732150571e-20
C1QA	2.36365331636119e-24	-0.936506114558151	0.352	0.699	6.05875254582865e-20
FSCN1	4.32481034547313e-24	0.739762833429065	0.326	0.084	1.10857863585513e-19
STK17B	4.88409049879175e-24	0.696097696733686	0.549	0.238	1.25193891755529e-19
IGHM	6.95049274447529e-24	0.89508029947273	0.117	0.002	1.78161980519135e-19
RPS23	8.77468306428172e-24	0.537207994682229	0.989	0.958	2.24921450986733e-19
TMEM131L	1.20943750939296e-23	0.277705792504601	0.212	0.031	3.10015116782697e-19
RHOF	1.44305205862398e-23	0.38412858817951	0.289	0.068	3.69897534187085e-19
NPC2	1.46309878757832e-23	-1.11898586023439	0.689	0.789	3.75036112219951e-19
EEF1A1	1.59222235899034e-23	0.487430000262081	1	0.997	4.08134357279993e-19
CORO1A	1.76199320807646e-23	1.02459330254595	0.692	0.372	4.5165171902624e-19
FLT3	2.72815647027798e-23	0.309532240806787	0.183	0.022	6.99308348026355e-19
SUB1	5.12234415364103e-23	0.764133178695064	0.802	0.499	1.31301047690281e-18
EIF3F	5.78226417775826e-23	0.61234566584075	0.747	0.416	1.48216777668478e-18
LSP1	6.70313067503413e-23	0.964872814319023	0.579	0.284	1.7182134859315e-18
BIRC3	7.79671217578359e-23	1.53737992049858	0.531	0.231	1.99853123201861e-18
RPS29	1.2343654491016e-22	0.623378575980595	0.996	0.914	3.16404895568214e-18
RPS21	3.50744885286956e-22	0.582720773110827	0.949	0.827	8.99064364456055e-18
IL2RG	4.00303992610497e-22	0.416060773299329	0.392	0.129	1.02609922425849e-17
CD9	5.44119528397659e-22	-1.70157410821993	0.048	0.339	1.39474158714172e-17
RPS2	6.6152535529392e-22	0.571170716618618	0.982	0.961	1.69568794322491e-17
ACTG1	7.22008683775281e-22	1.09192382227316	0.923	0.799	1.85072485912118e-17
CTSD	9.15242194715998e-22	-1.8802856139211	0.374	0.613	2.34604031771552e-17
RPL4	1.17581971159439e-21	0.653452819860966	0.883	0.676	3.01397866672989e-17
SLC38A1	1.30762713038456e-21	0.462061350804725	0.267	0.062	3.35184062331475e-17
RPL28	1.39348416457821e-21	0.559841008560917	0.982	0.94	3.57191795906332e-17
IGHA1	1.78057621914287e-21	0.608915503091063	0.158	0.016	4.56415102252891e-17
TAP2	2.07439715317918e-21	0.43945448779686	0.337	0.099	5.3173022227442e-17
ATP5F1A	2.13121096630634e-21	0.377996454793254	0.663	0.322	5.46293306993304e-17
FAM49A	2.38115061920427e-21	0.597219189607943	0.432	0.167	6.1036033822063e-17
FCGR3A	3.40044655348627e-21	-1.61354829795099	0.128	0.433	8.71636465055135e-17
RPS15A	3.48735507166149e-21	0.512865568672473	0.971	0.924	8.9391372551899e-17
RPL23A	4.3705143286524e-21	0.548371241611171	0.989	0.909	1.12029393786347e-16
HMGA1	4.82278303232212e-21	0.650021709668166	0.48	0.198	1.23622397467513e-16
ISG20	5.91826956037756e-21	0.87181035362306	0.403	0.145	1.51703003641158e-16
RPL37	6.40314680134824e-21	0.488648216130951	0.993	0.933	1.64131861958959e-16
C17orf49	6.71818406888746e-21	0.449919847688225	0.538	0.252	1.72207212237792e-16
APOC1	8.61456495225837e-21	-1.6332540195986	0.26	0.551	2.20817143421239e-16
PTPN1	1.48594109310266e-20	0.596753196663027	0.432	0.175	3.80891280395004e-16
TNIP2	1.56428553898625e-20	0.349641822101356	0.33	0.098	4.00973312208346e-16
IGLC1	1.75518245753463e-20	0.353174089000912	0.216	0.039	4.49905919339851e-16
RFTN1	2.06266826999909e-20	0.461122230672028	0.26	0.061	5.28723757648866e-16
RELB	3.6692906998546e-20	0.282055373987501	0.392	0.133	9.40549285093729e-16
ADAM8	5.37484707505386e-20	0.311438030820674	0.264	0.065	1.37773455074856e-15
RPL6	6.8077857433355e-20	0.520775072787584	0.971	0.871	1.74503971958919e-15
RPL10A	6.96339925508445e-20	0.576785119651937	0.96	0.847	1.7849281310558e-15
BCL11A	1.072511302467e-19	0.529586966397089	0.256	0.063	2.74916822161365e-15
KLK3	1.25127548800295e-19	-1.6897758527367	0	0.247	3.20739445839796e-15
PRKCB	1.44735267726507e-19	0.453706037866377	0.41	0.162	3.70999911763356e-15
CD1C	1.57672170529625e-19	0.56935034193737	0.205	0.039	4.04161074718587e-15
GABARAPL2	1.58826767899073e-19	0.549430209231806	0.645	0.356	4.07120654155693e-15
MT-ND5	1.97130444787119e-19	-0.90807028040084	0.718	0.853	5.05304469122823e-15
JCHAIN	1.99603954760864e-19	1.00403594587718	0.11	0.005	5.11644817238524e-15
GPR132	2.26762855512746e-19	0.35319721303608	0.308	0.089	5.81261227535823e-15
S100A11	2.48824378859868e-19	-1.25503006216368	0.733	0.766	6.37811530331501e-15
COTL1	2.56203018314579e-19	0.795021773429133	0.769	0.51	6.56725196845761e-15
RPL18A	2.92800740317588e-19	0.461969976216563	0.967	0.932	7.50536137656073e-15
MALT1	3.10476869924596e-19	0.465462607817701	0.403	0.158	7.95845360677716e-15
RPS10	4.20727303606267e-19	0.50321037604238	0.938	0.8	1.07845029733394e-14
CD1E	4.43790718268975e-19	0.48106063351689	0.19	0.033	1.13756874813886e-14
RPS27	7.60087833070101e-19	0.540055601832185	0.982	0.968	1.94833314250859e-14
RPL21	9.30733291327695e-19	0.459938909586418	0.996	0.955	2.38574864566028e-14
MSR1	1.10026032549717e-18	-1.50389808846565	0.066	0.327	2.82029729234688e-14
C1QC	1.19319445721022e-18	-0.843977875714878	0.245	0.563	3.05851535216695e-14
SINHCAF	1.20007975431733e-18	0.564366323594828	0.26	0.069	3.07616443424161e-14
CRIP1	1.89988567665402e-18	0.921853977084774	0.615	0.323	4.86997695496725e-14
SEPTIN6	2.11961341321903e-18	0.627315361337717	0.447	0.199	5.43320506210433e-14
HBB	3.14435526032555e-18	-1.99582387032815	0.011	0.248	8.05992583879247e-14
RPL35A	4.45846918284728e-18	0.469789066516558	0.963	0.9	1.14283940563924e-13
FNBP1	5.24089922329794e-18	0.611380570133563	0.495	0.24	1.34339969790796e-13
ANXA6	5.30817885554086e-18	0.539130132585837	0.333	0.115	1.36064548604079e-13
C1QBP	5.43893079518769e-18	0.498454881697982	0.553	0.267	1.39416113073046e-13
SMIM14	5.54591668336113e-18	0.650997451693876	0.425	0.171	1.42158482344596e-13
GDI2	6.1602832199864e-18	0.650886188161062	0.652	0.37	1.57906539777911e-13
GPNMB	6.82474554733163e-18	-1.70817066963935	0.044	0.297	1.74938702614752e-13
PSMA2	7.21003254112465e-18	0.396974709050706	0.663	0.366	1.84814764126648e-13
TNFRSF13C	8.11242492386976e-18	0.419823567646898	0.114	0.009	2.07945788073553e-13
S100B	8.13317959647241e-18	0.702421453628624	0.176	0.031	2.08477792596377e-13
ICAM3	8.70860619817676e-18	0.575093315427198	0.374	0.142	2.23227702677865e-13
HNRNPM	1.03568355995863e-17	0.478183930228723	0.582	0.306	2.65476766924195e-13
PSMA5	1.06281787794166e-17	0.543348207665332	0.524	0.255	2.72432106652785e-13
GSTP1	1.15708871374907e-17	0.810311183256572	0.824	0.629	2.965965499953e-13
EIF3D	1.2115408069164e-17	0.428786068651555	0.626	0.337	3.1055425503688e-13
TAGLN2	1.40941496933467e-17	0.812928593828969	0.648	0.403	3.61275339089555e-13
EIF3M	1.42961024348372e-17	0.452904018022992	0.637	0.345	3.66451993712182e-13
KLK2	1.69945235711281e-17	-1.47806589610965	0	0.223	4.35620622698728e-13
PTRHD1	1.91678081454412e-17	0.524018669980367	0.418	0.171	4.91328426192094e-13
STK4	1.95733333798886e-17	0.696292953271576	0.531	0.283	5.01723254526683e-13
RPL18	2.42511747300142e-17	0.44247990960074	0.974	0.886	6.21630361854454e-13
CBFA2T3	2.85486634263459e-17	0.324476858304014	0.179	0.033	7.31787889607524e-13
RBM3	3.02681612701252e-17	0.590222071344879	0.634	0.361	7.7586377783712e-13
IRF8	3.05107847726704e-17	1.0068213194979	0.509	0.247	7.8208294607786e-13
CCT7	3.39288410589176e-17	0.378173896473922	0.462	0.199	8.69697982863234e-13
RASSF2	5.12446883256671e-17	0.402038258286428	0.366	0.141	1.31355509585183e-12
RPL30	6.35340472444847e-17	0.37495225450321	0.996	0.956	1.62856823301788e-12
SRP72	6.96564845511269e-17	0.340940229337066	0.436	0.182	1.78550466849904e-12
UBE2J1	7.33085707643143e-17	0.477702704050947	0.421	0.181	1.87911859440167e-12
SNRPD2	7.86338336478906e-17	0.323296996560817	0.641	0.341	2.01562105789638e-12
A2M	9.47920154050939e-17	-1.19286713387844	0.154	0.423	2.42980373087877e-12
BANK1	1.26369452185779e-16	0.573455649449014	0.117	0.012	3.23922816787806e-12
BASP1	1.27739290299614e-16	0.855151782764122	0.615	0.343	3.27434122825001e-12
CYTH1	1.41542994874762e-16	0.472799537464857	0.414	0.178	3.62817158762478e-12
SH3BP5	1.49121631340098e-16	0.602775364461213	0.366	0.144	3.82243477614074e-12
EIF3L	1.58628381635525e-16	0.370336400839496	0.604	0.339	4.06612130646342e-12
RPS13	1.96713054959089e-16	0.349177278795471	0.982	0.925	5.04234573776634e-12
RAB29	1.97855338044354e-16	0.314373334570122	0.282	0.091	5.07162588009092e-12
ENO1	2.00642948615047e-16	0.498921071505375	0.762	0.472	5.14308070184951e-12
RPL10	2.07226759055247e-16	0.365302562629823	0.996	0.989	5.31184351486314e-12
TBC1D9	2.18453344846249e-16	0.292965127562007	0.326	0.112	5.59961458844389e-12
HMGN1	2.25513719301399e-16	0.837501084753112	0.692	0.401	5.78059316685277e-12
ATXN10	3.15334766212194e-16	0.36889184862282	0.374	0.145	8.08297606231717e-12
CD63	4.33014823748756e-16	-1.04739479785011	0.667	0.723	1.10994689771519e-11
P2RY14	5.57772525563527e-16	0.258026756250453	0.147	0.023	1.42973831477699e-11
RPL32	6.38156551770664e-16	0.354192142047982	0.989	0.956	1.63578668915374e-11
HINT1	7.98267183622182e-16	0.472562095450315	0.824	0.553	2.04619827177874e-11
P2RY10	8.1232437417302e-16	0.25906753413663	0.19	0.042	2.0822310683177e-11
TREM2	9.4312818947811e-16	-1.2570370267481	0.022	0.238	2.41752048808924e-11
SCLT1	9.80100804097582e-16	0.275945199589066	0.264	0.078	2.51229239114333e-11
TBCA	1.00430651497276e-15	0.414820765082224	0.681	0.391	2.57433888982968e-11
PLEK	1.06994582736389e-15	0.704584423818106	0.612	0.386	2.74259213928186e-11
PSME2	1.20628320992815e-15	0.443274533548582	0.722	0.445	3.09206575200881e-11
RACK1	1.43434657284222e-15	0.463518339786254	0.93	0.823	3.67666057016647e-11
EZR	1.4797523594764e-15	0.82521325665792	0.56	0.313	3.79304922304585e-11
LRMP	1.4940108849755e-15	0.812551090786888	0.249	0.074	3.8295981014577e-11
RPS16	1.6158415935274e-15	0.418633053369457	0.971	0.903	4.14188675668878e-11
SNX3	1.70148567845112e-15	0.816649650446871	0.74	0.454	4.36141823957376e-11
TUBB6	1.83807532942353e-15	0.504321788314701	0.3	0.105	4.71153849191133e-11
NOP58	2.06862621669215e-15	0.338368056244844	0.396	0.16	5.30250958124699e-11
TSPAN33	2.61676438872303e-15	0.312189445062988	0.381	0.155	6.70755215761374e-11
LAMP3	3.02182794297789e-15	0.498428040182345	0.143	0.024	7.74585156623523e-11
PARK7	3.38067369487376e-15	0.440808738171095	0.711	0.451	8.6656808820699e-11
SNRPD1	4.34886094041307e-15	0.485151726528561	0.513	0.251	1.11474352485608e-10
RPL19	5.20091764910699e-15	0.37747966756624	0.985	0.949	1.33315122099559e-10
TSPAN13	5.21334162681082e-15	0.484599182921239	0.158	0.03	1.33633585920042e-10
PTPN6	5.44002854872681e-15	0.48633861153447	0.473	0.231	1.39444251789514e-10
SEPTIN9	6.56483226288315e-15	0.252660411968889	0.462	0.212	1.68276345394484e-10
PABPC1	6.57740696237942e-15	0.523599914373688	0.864	0.639	1.68598672666672e-10
FAM107B	6.62981842486341e-15	0.648208518920243	0.476	0.238	1.69942135684524e-10
MSMB	7.90916551872802e-15	-1.28654551196715	0	0.19	2.02735639741555e-10
SNHG6	7.92799562389071e-15	0.319105738097185	0.678	0.4	2.03218311827191e-10
CYTIP	8.24023929084224e-15	0.463229674609049	0.451	0.213	2.11222053742159e-10
ATG3	8.35994483810783e-15	0.461128079268584	0.524	0.274	2.14290466035218e-10
UBXN1	8.53306505179755e-15	0.412921536495363	0.678	0.398	2.18728056472727e-10
RPL15	9.92914615136003e-15	0.420533613184178	0.978	0.94	2.54513803297812e-10
PTP4A2	1.13441367729315e-14	0.490218283351337	0.637	0.385	2.90784257900554e-10
TIMMDC1	1.44445882923436e-14	0.387071662033943	0.337	0.129	3.70258131697642e-10
LDHB	1.57843707014369e-14	0.494277671461491	0.63	0.362	4.04600774189933e-10
FCER1G	1.67790630603375e-14	-0.818812663729201	0.557	0.708	4.30097723425632e-10
RPS26	1.77724336081164e-14	0.66992444658793	0.788	0.537	4.55560790676849e-10
GPR183	1.81453681738915e-14	0.962627377676285	0.476	0.253	4.6512022240136e-10
USP12	1.93993243191259e-14	0.258541975310705	0.3	0.105	4.97262880272153e-10
HNRNPA1	2.06230052323551e-14	0.516293238285665	0.875	0.641	5.28629493120957e-10
CDC42SE2	2.38251015981091e-14	0.309460297311808	0.473	0.225	6.1070882926433e-10
CAP1	2.99704348439162e-14	0.420326034603661	0.667	0.399	7.68232156354104e-10
C3	3.22957066258043e-14	-1.0821169313795	0.015	0.206	8.27835847939241e-10
CAT	3.30640321957346e-14	0.423535234155357	0.432	0.202	8.47530337273264e-10
EIF3H	3.36141707302082e-14	0.385057999222584	0.729	0.452	8.61632038327428e-10
RPS6	3.44082417717615e-14	0.354448704449641	0.985	0.938	8.81986461335563e-10
NOP53	3.47806751008819e-14	0.364062981245134	0.733	0.458	8.91533044860905e-10
WAC	3.98905271483839e-14	0.382507766850889	0.462	0.223	1.02251388239452e-09
IRF4	4.17207335836964e-14	0.300267605255355	0.176	0.041	1.06942756395089e-09
CAPZA1	6.77324333289678e-14	0.512452343615226	0.593	0.339	1.73618546352143e-09
MRPS33	7.46079197645082e-14	0.356911632522575	0.311	0.115	1.91242480732364e-09
TRAPPC1	7.74696013470257e-14	0.447934225502402	0.56	0.299	1.98577829132831e-09
ANKRD33B	8.20817497722418e-14	0.348489258528515	0.103	0.012	2.10400149191187e-09
DUSP5	8.38865508412978e-14	0.734360901965618	0.326	0.134	2.15026395771499e-09
TMSB4X	8.51884330801918e-14	0.473982581008882	1	0.997	2.18363510514456e-09
DBNL	8.6792337526354e-14	0.421032893559615	0.487	0.243	2.22474798781303e-09
GCSAM	9.25311910767437e-14	0.401314968486227	0.117	0.017	2.37185202087017e-09
PTGES2	9.5440629461746e-14	0.278512128947699	0.271	0.09	2.44642965499294e-09
CSK	9.73024008862114e-14	0.374650577975175	0.451	0.215	2.49415244191626e-09
RPL5	1.3154586044079e-13	0.3789545432736	0.952	0.845	3.37191504067876e-09
RPS8	1.3188332132649e-13	0.384982865684379	0.971	0.932	3.38056517556192e-09
HCAR2	1.32681565387273e-13	0.342583771969867	0.183	0.046	3.40102656557197e-09
NCKAP1L	1.33265894711331e-13	0.404272658334254	0.484	0.247	3.41600467913554e-09
RPS7	1.37603097082238e-13	0.371357695125554	0.938	0.896	3.52718018750899e-09
RPL29	1.43567918251171e-13	0.395825489108317	0.956	0.878	3.68007644853227e-09
SP140	1.5796875204112e-13	0.455032693933068	0.209	0.06	4.04921302107004e-09
RALA	1.80073085202713e-13	0.451467732865076	0.399	0.189	4.61581339300113e-09
ACTR3	1.89205797628605e-13	0.476405479685373	0.718	0.481	4.84991221061404e-09
ARPC2	1.90599764178674e-13	0.578841981270399	0.85	0.606	4.88564375519196e-09
TNFAIP8	1.91411965366869e-13	0.522183861273158	0.476	0.246	4.90646290824896e-09
SELL	1.95013282027344e-13	0.471018483096095	0.319	0.126	4.9987754582069e-09
ETFA	1.98984628579882e-13	0.27616447820794	0.352	0.147	5.10057298438811e-09
CLNS1A	2.2772690410989e-13	0.295799846070467	0.469	0.229	5.83732373304882e-09
REL	2.3859174656435e-13	0.82571404328258	0.542	0.339	6.11582223968398e-09
ATP5MG	2.55082545423456e-13	0.509825536322394	0.842	0.608	6.53853088683944e-09
MAP4K1	2.64147825925657e-13	0.253795904806004	0.132	0.024	6.77090122195236e-09
CD14	2.78973695673511e-13	-1.01568660710489	0.256	0.491	7.1509327411991e-09
POGLUT1	2.94811477156665e-13	0.53176673733817	0.231	0.074	7.55690259395678e-09
RBMX	3.15874880068727e-13	0.351151106621809	0.469	0.235	8.09682080080168e-09
TAP1	3.16009888256568e-13	0.392229294005206	0.363	0.159	8.10028146568062e-09
HIVEP1	3.17542714066433e-13	0.291810593438626	0.289	0.108	8.13957238966489e-09
EIF4B	3.35666320139761e-13	0.290738748340478	0.641	0.373	8.60413478414249e-09
SNRNP25	3.42233084289452e-13	0.26842544281267	0.275	0.096	8.77246064959153e-09
KCNK6	3.42603917312766e-13	0.321701494957039	0.216	0.063	8.78196621247813e-09
IKZF1	3.94065829285906e-13	0.458236492143085	0.407	0.184	1.01010894020856e-08
NFKB1	4.05622808732222e-13	0.591485487214245	0.491	0.265	1.03973294562331e-08
DENND4A	4.22084035367876e-13	0.423443289647908	0.308	0.123	1.08192800785848e-08
G3BP2	4.34803814293239e-13	0.344479119154898	0.399	0.187	1.11453261717786e-08
RAN	4.38618510479536e-13	0.424419218976411	0.681	0.412	1.12431082791219e-08
RPL26	4.54103886914482e-13	0.343359270717738	0.989	0.962	1.16400449332789e-08
RPS14	4.57940857992369e-13	0.297764419597522	0.996	0.968	1.17383980129184e-08
RPL9	5.17213286516824e-13	0.286810889199672	0.978	0.941	1.32577281732858e-08
PGAM1	5.35297400264553e-13	0.294899933818672	0.491	0.249	1.37212782609813e-08
SLC25A6	5.36302582611611e-13	0.446390653404346	0.842	0.594	1.37470441000834e-08
HNRNPC	6.15871158021196e-13	0.373289151276131	0.681	0.429	1.57866253935573e-08
USP34	6.37000155580642e-13	0.380440710966699	0.359	0.152	1.63282249879986e-08
RPS28	6.73278129405574e-13	0.286324053512446	0.985	0.948	1.72581382910531e-08
RPS12	7.0904720941344e-13	0.356560395535565	0.989	0.972	1.81750071188947e-08
ARPC1B	7.81776942156819e-13	0.446616303245367	0.861	0.634	2.00392883583057e-08
SF1	8.07186519410299e-13	0.31824338767033	0.52	0.277	2.06906120520442e-08
BZW2	8.3676680997915e-13	0.300313384371637	0.278	0.104	2.14488436401955e-08
FGD2	8.65169448760044e-13	0.253905266191217	0.297	0.112	2.21768884800662e-08
NDUFV2	8.74414266412692e-13	0.27834587529181	0.601	0.343	2.24138608909565e-08
CD55	9.04876071683417e-13	0.583640742733236	0.476	0.254	2.3194688345461e-08
CST7	9.42227248715888e-13	0.345400569346815	0.245	0.083	2.41521110663344e-08
RPS3	1.0785270909878e-12	0.433593551793103	0.96	0.922	2.76458849232902e-08
CNN2	1.12339200512738e-12	0.436960252889324	0.396	0.188	2.87959072674301e-08
RPL36	1.14137874606823e-12	0.369503985807115	0.952	0.865	2.92569613979669e-08
RPL34	1.14481793352324e-12	0.32733845386219	0.985	0.932	2.93451180900012e-08
PSMB1	1.14758464773297e-12	0.344094407860917	0.67	0.4	2.94160372753392e-08
HNRNPL	1.19406893242991e-12	0.274252436565577	0.293	0.111	3.06075689449758e-08
SDHD	1.29045452775402e-12	0.49738427649566	0.451	0.22	3.30782209099188e-08
RPS18	1.31768614525038e-12	0.342201246771366	1	0.984	3.37762489612031e-08
MTMR14	1.34214193350678e-12	0.357428054106281	0.359	0.155	3.44031241815792e-08
STARD7	1.39634099026411e-12	0.438014973348675	0.337	0.142	3.57924086034399e-08
MOB1A	1.51665450775537e-12	0.407944895255839	0.626	0.381	3.88764049972935e-08
PRMT1	1.54488100063314e-12	0.340498696240528	0.414	0.196	3.95999346892293e-08
MZT2A	1.56303707171949e-12	0.391764969403521	0.484	0.254	4.00653292593856e-08
ZFAS1	1.68758817337027e-12	0.553603012808018	0.722	0.49	4.32579476480001e-08
QPCT	1.69044001185664e-12	0.295180836617122	0.245	0.084	4.33310488239211e-08
GRSF1	1.74548950177527e-12	0.516082831060936	0.348	0.153	4.47421323990054e-08
RAB11FIP1	1.86518561325618e-12	0.566856946129583	0.421	0.214	4.78103028245956e-08
RPSA	1.93721156179266e-12	0.476461581198738	0.908	0.775	4.96565439634313e-08
CLEC10A	1.95402212706606e-12	0.862967718820963	0.326	0.145	5.00874491830843e-08
OXA1L	1.98123519561777e-12	0.259804447640752	0.385	0.174	5.07850017692702e-08
RPS5	2.04972899834975e-12	0.434995453551767	0.923	0.795	5.25407034146991e-08
PKM	2.68071437247392e-12	0.531874721837952	0.641	0.396	6.87147515096239e-08
GCA	2.69227883550041e-12	0.362078805665721	0.469	0.242	6.90111833903821e-08
GPSM3	3.25818971675671e-12	0.365867027626722	0.586	0.345	8.35171770096247e-08
RAC2	3.26157862025408e-12	0.769700799773594	0.516	0.295	8.36040447729727e-08
RPLP0	3.39928025357785e-12	0.398725553512251	0.927	0.789	8.7133750739961e-08
AKNA	3.50474330279815e-12	0.315876172798882	0.289	0.113	8.9837085080625e-08
RAP1B	3.71712410660139e-12	0.293700394075202	0.652	0.406	9.52810422245135e-08
CDC37	3.77483918346892e-12	0.419152243328046	0.516	0.277	9.67604527898589e-08
RPL17	3.78120826807599e-12	0.308997094879024	0.985	0.932	9.69237115355918e-08
CPNE3	4.10373817080857e-12	0.621565043373061	0.363	0.165	1.05191120532336e-07
RPLP2	4.40086578124057e-12	0.346661196218515	0.978	0.917	1.12807392570539e-07
RARA	4.52244233569658e-12	0.344779202545222	0.289	0.117	1.1592376439091e-07
RPL7A	4.76653344108616e-12	0.368686026269304	0.985	0.913	1.22180551695361e-07
HCAR3	5.37214504971965e-12	0.253198104674554	0.139	0.03	1.37704194059464e-07
RAB8B	5.3906336806449e-12	0.295346395864345	0.348	0.156	1.38178113135971e-07
FCGR2A	5.70418993805441e-12	-1.14995091946703	0.22	0.419	1.46215500682149e-07
PSMB9	6.10755948395225e-12	0.322531123468655	0.604	0.352	1.56555072252148e-07
TLE5	6.20455984855026e-12	0.278443818158773	0.527	0.285	1.59041482597889e-07
KPNA2	6.66609118398444e-12	0.362015502087608	0.333	0.146	1.70871915319073e-07
NAA15	6.79670265642293e-12	0.268342469071926	0.249	0.087	1.74219879192089e-07
PSMA3	6.92280055567702e-12	0.329977633437405	0.487	0.255	1.77452146643669e-07
HCLS1	7.02194882491488e-12	0.360540017388709	0.619	0.385	1.79993614229043e-07
ASAP1	7.3343527871692e-12	0.302572749797686	0.374	0.173	1.88001464993508e-07
SMARCA5	7.46617308275647e-12	0.292584001445073	0.451	0.231	1.91380414630297e-07
SP110	7.66322141208107e-12	0.351876777298749	0.418	0.198	1.96431354455874e-07
ACO2	7.71310511672423e-12	0.256115228218602	0.308	0.126	1.97710023456992e-07
SMAP2	7.96076122335323e-12	0.304632518156474	0.495	0.271	2.04058192438213e-07
PARP1	8.33390799443355e-12	0.502135781108541	0.403	0.195	2.13623063621315e-07
CCNDBP1	9.4831089389812e-12	0.318122616344502	0.337	0.143	2.43080531432905e-07
MGP	1.0228388619378e-11	-1.54749463196191	0.059	0.244	2.62184285480517e-07
UBE2N	1.06558785031942e-11	0.274921907219246	0.451	0.232	2.73142133672376e-07
BAZ1A	1.10031078890376e-11	0.49409963290001	0.484	0.273	2.82042664519701e-07
SIAH2	1.10228009997282e-11	0.424778646906975	0.315	0.137	2.82547458026033e-07
ARPC4	1.14656861120566e-11	0.325061473899019	0.626	0.384	2.93899932110346e-07
TMA16	1.18134147568388e-11	0.278022607063469	0.201	0.063	3.0281326046205e-07
PPP1CC	1.32397772770482e-11	0.315068262222397	0.443	0.225	3.39375210942575e-07
CXCR4	1.36646732636214e-11	0.839647658718718	0.604	0.404	3.50266569766407e-07
CRYBG1	1.38070062105737e-11	0.356602677363225	0.22	0.075	3.53914990195636e-07
EIF4H	1.44353707572254e-11	0.322287135553797	0.418	0.206	3.70021858619958e-07
RPL3	1.52783580490219e-11	0.329823334757771	0.993	0.943	3.91630151870577e-07
PPHLN1	1.52933619599992e-11	0.33475928313272	0.326	0.143	3.9201474712066e-07
HIST1H4C	1.57820947511927e-11	0.316004486854778	0.271	0.106	4.04542434757324e-07
UQCRH	1.68654380192598e-11	0.327142042587916	0.81	0.554	4.32311772747686e-07
PTK2B	1.72437873795429e-11	0.281324897798673	0.256	0.096	4.42010001899822e-07
ATP5MPL	1.74973316927832e-11	0.342231721920223	0.678	0.416	4.48509103281112e-07
RPS4X	1.81190169259188e-11	0.293317242438485	0.982	0.923	4.64444760862075e-07
SMCO4	1.85242688855551e-11	0.368497851015645	0.392	0.19	4.74832584343434e-07
BBX	2.30895206680514e-11	0.292214981975832	0.381	0.185	5.91853683284162e-07
HELLS	2.3788201872346e-11	0.261203490038006	0.106	0.018	6.09762978593845e-07
ENSA	2.45824528730205e-11	0.300914492958161	0.502	0.274	6.30122014494134e-07
LSM7	2.48964863458947e-11	0.335287393628466	0.546	0.31	6.38171634504319e-07
CD37	2.68408601069648e-11	0.610574565441556	0.696	0.438	6.88011767121829e-07
TRADD	2.80703035502386e-11	0.296268828910737	0.271	0.108	7.19526090903265e-07
CD48	2.90179144342309e-11	0.432153637118395	0.667	0.425	7.4381620069264e-07
LSM6	2.93607060107221e-11	0.545924149667778	0.443	0.228	7.52602977172839e-07
ABRACL	3.00520124914273e-11	0.471639530980631	0.509	0.284	7.70323236192756e-07
PFN1	3.00880782730902e-11	0.524665247614206	0.868	0.656	7.71247710374122e-07
GSTM4	3.01148007349156e-11	0.313283096241176	0.128	0.028	7.71932687238092e-07
HLA-DQA2	3.05703837754092e-11	0.71589578878514	0.476	0.265	7.83610647315063e-07
ARL4C	3.34826762246565e-11	0.874856623729765	0.454	0.268	8.58261439666619e-07
RBM25	3.35026410656642e-11	0.325240495004553	0.535	0.318	8.5877319843617e-07
STMN1	3.39195142842726e-11	0.60737372911939	0.311	0.135	8.6945890964876e-07
RPL22	3.4234087167656e-11	0.306748295518235	0.938	0.833	8.77522356368527e-07
RPL37A	3.43531683646233e-11	0.261155810289975	0.982	0.912	8.80574764690389e-07
MAPK1IP1L	3.73046985299087e-11	0.26503552681953	0.366	0.173	9.5623133741715e-07
PLCD1	3.93005524021783e-11	0.302435276757957	0.114	0.022	1.00739105972504e-06
PTBP3	4.02048740561341e-11	0.259801138932668	0.429	0.218	1.03057153668089e-06
CFL1	4.19758309531759e-11	0.484754553434022	0.883	0.67	1.07596647482276e-06
DNAJC4	5.15295195047153e-11	0.349023155710359	0.333	0.149	1.32085617346437e-06
LGALS3	5.20882244700678e-11	-1.41697015403728	0.399	0.534	1.33517745784125e-06
RPL11	5.54987618873779e-11	0.262160958875483	1	0.961	1.42259976345916e-06
MTPN	5.63200683655076e-11	0.27943448351969	0.546	0.327	1.44365231241306e-06
SFT2D2	5.70592917293865e-11	0.409787823970661	0.315	0.141	1.46260082489936e-06
PDLIM2	5.74317903190717e-11	0.355200414057916	0.275	0.111	1.47214908124877e-06
RALY	5.88677223194447e-11	0.374717276607167	0.37	0.181	1.50895632621433e-06
SUSD3	5.91721132709333e-11	0.346761912882972	0.205	0.068	1.51675877947383e-06
TBC1D10C	6.27629160533719e-11	0.443696863497261	0.194	0.063	1.60880182719608e-06
NDEL1	6.62232183675262e-11	0.313170556278942	0.267	0.106	1.6974997564148e-06
SNRPD3	6.7352291150048e-11	0.512877029590921	0.451	0.238	1.72644127904918e-06
VCAM1	7.00346222961919e-11	0.537898475286014	0.136	0.032	1.79519747331829e-06
RAB9A	7.06359726528821e-11	0.255362273652561	0.322	0.144	1.81061188701133e-06
RPS3A	7.59844389268774e-11	0.270463842713312	0.996	0.96	1.94770912301265e-06
YWHAB	7.64242778817549e-11	0.347825628028072	0.766	0.517	1.95898351494302e-06
PSMB10	7.72656153965946e-11	0.33437279709574	0.568	0.324	1.98054951946091e-06
SRSF5	8.12296412787240e-11	0.352470523478279	0.597	0.366	2.08215939489753e-06
RPS27A	8.12521773657786e-11	0.276832604978651	0.985	0.96	2.082737062417e-06
DUSP4	8.25369212313679e-11	0.292295531981755	0.234	0.086	2.11566890192365e-06
ETV6	8.72947023688636e-11	0.272097151548102	0.352	0.167	2.23762510582108e-06
PIM3	9.20085661977617e-11	0.613173148030279	0.469	0.277	2.35845557734722e-06
BRK1	9.90199967303607e-11	0.266006602781764	0.67	0.428	2.53817957618934e-06
RPS25	1.00497599204365e-10	0.30332780531091	0.96	0.892	2.57605496040548e-06
RPL36AL	1.04919236568319e-10	0.355895930161778	0.817	0.577	2.68939479095571e-06
IRF3	1.13644224938323e-10	0.316401649792893	0.271	0.113	2.91304241784402e-06
UNC119	1.14712574731149e-10	0.312024784871848	0.242	0.092	2.94042742808354e-06
SLC25A5	1.2453954417137e-10	0.391746090509965	0.769	0.552	3.19232213574472e-06
TRIR	1.24756341563906e-10	0.317097074698753	0.663	0.417	3.1978793033076e-06
XRCC6	1.29592394813558e-10	0.378113474828401	0.484	0.273	3.32184185625594e-06
WDR1	1.32627697886033e-10	0.329019857170193	0.458	0.253	3.39964577991269e-06
SELENOP	1.3369203378592e-10	-0.732341118381781	0.216	0.444	3.42692790203449e-06
EDEM1	1.35885405824575e-10	0.311783341696474	0.341	0.161	3.48315060750133e-06
LPXN	1.54767077569734e-10	0.373396983533729	0.348	0.165	3.96714449934499e-06
EEF1B2	1.57830614501389e-10	0.429329210976892	0.919	0.77	4.04567214151411e-06
RPL13	1.59395998518694e-10	0.261552459541789	0.996	0.989	4.08579763002969e-06
EEF1G	1.60497819062965e-10	0.32415975273097	0.912	0.797	4.11404059604098e-06
PSME1	1.76027400816166e-10	0.328925707176771	0.681	0.474	4.51211036512078e-06
TRIM38	1.9063871729854e-10	0.267647956769103	0.385	0.188	4.88664224051349e-06
CUL1	1.9203943111326e-10	0.295906209959924	0.227	0.083	4.92254673772618e-06
APOL3	1.96106995030213e-10	0.281063638072732	0.242	0.094	5.02681060360946e-06
ADA	2.17201271035275e-10	0.324789031145918	0.19	0.061	5.56752018044722e-06
CFLAR	2.17575435181554e-10	0.512575247654554	0.56	0.354	5.57711113000878e-06
ILF3	2.20547543718021e-10	0.387912224035236	0.381	0.19	5.65329518812404e-06
HMGN3	2.20915181940923e-10	0.416826804300698	0.509	0.295	5.66271885869167e-06
EHD1	2.30548860573929e-10	0.381527493224362	0.363	0.174	5.90965894309153e-06
UBE2D3	2.38270657789184e-10	0.327709970334142	0.718	0.478	6.10759177111014e-06
PSMB3	2.44413183663185e-10	0.259454418438477	0.619	0.387	6.26504313683841e-06
CSRNP1	2.53278486950906e-10	0.305760679873681	0.421	0.214	6.49228745601258e-06
MMP9	2.55696804816325e-10	0.433492324579371	0.22	0.082	6.55427619785686e-06
KIF2A	2.56912350421695e-10	0.438524501181121	0.238	0.095	6.58543427835931e-06
SERPINB9	2.57570780014236e-10	0.590983486597034	0.473	0.282	6.60231180410491e-06
TPR	2.62546025823305e-10	0.296384843166954	0.392	0.198	6.72984227992878e-06
PDAP1	2.63991259409652e-10	0.335281871509657	0.366	0.178	6.76688795244761e-06
NUPR1	2.93341119991633e-10	-1.30226730147153	0.011	0.152	7.51921292874554e-06
FMNL1	3.00413221830318e-10	0.348118791891527	0.454	0.257	7.70049211517654e-06
PGK1	3.01209738914651e-10	0.268562770044012	0.619	0.376	7.72090923759925e-06
VDAC1	3.14263772788808e-10	0.339809274420145	0.538	0.323	8.05552328789552e-06
CAMLG	3.19040158473917e-10	0.353469610155579	0.377	0.19	8.1779563821619e-06
PRELID1	3.19980446284519e-10	0.414395815582386	0.593	0.387	8.20205877961108e-06
COMMD8	3.55384906524789e-10	0.319748457618332	0.359	0.174	9.10958130894992e-06
CCND3	3.83031282097879e-10	0.37132265880483	0.253	0.104	9.81824085401494e-06
COX5A	3.97511178062347e-10	0.27405181797754	0.59	0.371	1.01894040272721e-05
NDUFA7	4.02392745427337e-10	0.330811116753195	0.425	0.223	1.03145332435389e-05
DDX5	4.60147286002942e-10	0.442142174317839	0.777	0.549	1.17949553821134e-05
CCL19	5.14560911507196e-10	0.636068635619194	0.121	0.028	1.3189739844664e-05
DDX21	5.1505760799672e-10	0.325747440074453	0.505	0.303	1.32024716657799e-05
DNAJC15	5.53892453177456e-10	0.349641646185251	0.432	0.232	1.41979252522977e-05
GRASP	5.55413755458663e-10	0.559132805127601	0.421	0.233	1.42369207936719e-05
CD40	5.61117787266931e-10	0.446516610037331	0.359	0.182	1.43831322410132e-05
RPS9	5.61665669845547e-10	0.255769464502177	0.963	0.908	1.43971761151509e-05
JAK1	5.81482909295508e-10	0.308365594198614	0.535	0.327	1.49051514139718e-05
IRF7	5.84238507123433e-10	0.437872600872531	0.304	0.141	1.4975785653095e-05
TMEM14B	5.91333916560212e-10	0.251912760761707	0.487	0.269	1.51576622831879e-05
EIF3J	6.08253338230111e-10	0.290073347936329	0.374	0.183	1.55913578188524e-05
DCPS	6.23800157780991e-10	0.293476312669015	0.176	0.057	1.59898694444001e-05
NFKBID	6.45466900542841e-10	0.340423502524485	0.392	0.206	1.65452530616146e-05
H2AFV	6.61441380142022e-10	0.32760135129488	0.546	0.33	1.69547268971805e-05
VDAC2	6.6474926974802e-10	0.294882280775773	0.557	0.351	1.7039518031451e-05
TUFM	6.7205785288714e-10	0.361448069530008	0.516	0.302	1.72268589430561e-05
VASP	7.6248208178092e-10	0.318076517047062	0.516	0.308	1.95447032022903e-05
MZT2B	7.80736661009011e-10	0.301935293686042	0.634	0.41	2.0012622831644e-05
SRSF2	8.04215254973737e-10	0.326048992262172	0.604	0.373	2.06144496307418e-05
MYO1G	8.19811508844286e-10	0.333620081374271	0.293	0.13	2.10142284062056e-05
ANP32B	8.52440113426622e-10	0.256384973072424	0.645	0.413	2.18505974274646e-05
PLEKHO1	9.00273788928782e-10	0.296329664771406	0.575	0.354	2.30767180316115e-05
XRCC5	9.41120596910345e-10	0.386469432415495	0.538	0.34	2.41237442606029e-05
HBA2	9.59626500098026e-10	-1.30093023075395	0.026	0.17	2.45981060770127e-05
PPP1R14B	9.71059671234427e-10	0.273502188209857	0.495	0.283	2.48911725527521e-05
MT-ND4L	9.77507691571177e-10	-1.1913097008681	0.505	0.612	2.5056454658044e-05
MAPK1	9.90940420615994e-10	0.27404066998974	0.374	0.189	2.54007758016498e-05
CCDC12	1.11955334062043e-09	0.269352515914036	0.308	0.142	2.86975107801235e-05
DDX18	1.13735006795745e-09	0.337308157775463	0.513	0.288	2.91536942919533e-05
ZBTB10	1.14017619040669e-09	0.294394036240143	0.253	0.106	2.92261362886947e-05
UBE2L3	1.2051381720452e-09	0.312022928698456	0.502	0.294	3.08913067640346e-05
EEF2	1.28559822120049e-09	0.25123380143455	0.817	0.611	3.29537392040322e-05
NIBAN1	1.33826507832778e-09	0.380619113455231	0.3	0.141	3.43037487527761e-05
CD44	1.51901212875578e-09	0.490462186960656	0.575	0.377	3.89368378963969e-05
AIF1	1.53329681406475e-09	-0.576910341919612	0.725	0.799	3.93029972349218e-05
PSMA1	1.54310669916521e-09	0.279347868330379	0.542	0.338	3.95544540197019e-05
BID	1.60825954488035e-09	0.480356033330042	0.476	0.302	4.1224516913918e-05
RAP1A	1.67271555671425e-09	0.257065091205036	0.593	0.374	4.28767178652564e-05
TUBA1C	1.71785331044094e-09	0.253618216153497	0.403	0.218	4.40337339065327e-05
CSNK1D	1.76527167442431e-09	0.290398650800503	0.337	0.159	4.52492088305183e-05
LTC4S	1.78162906525786e-09	-0.876770785726946	0.062	0.219	4.56684978297548e-05
SNRPA1	1.78173773537698e-09	0.519650787731986	0.245	0.102	4.56712833709181e-05
MIS18BP1	1.79031360562401e-09	0.344162329495892	0.344	0.17	4.58911086529603e-05
LINC-PINT	1.82822802981869e-09	0.348524935510179	0.476	0.281	4.68629690883426e-05
BCL3	1.9105323199848e-09	0.280689587541587	0.33	0.163	4.89726749581704e-05
PCBP1	2.00225992556534e-09	0.274998218890389	0.623	0.427	5.13239286720164e-05
LSM8	2.05007914790727e-09	0.411379603604499	0.454	0.246	5.25496787983072e-05
FLNA	2.13559783145732e-09	0.439407728775214	0.421	0.234	5.47417792137455e-05
MS4A4A	2.22132133818079e-09	-0.825816062556374	0.205	0.382	5.69391298615881e-05
BET1	2.22979382700549e-09	0.273587902823985	0.176	0.06	5.71563051676318e-05
GTF2E2	2.308371516957e-09	0.387386355391408	0.209	0.08	5.91704870941588e-05
TBC1D4	2.32910578854133e-09	0.393135828246671	0.172	0.059	5.970196867768e-05
PNN	2.37963951944507e-09	0.275410020384084	0.414	0.22	6.09972998019354e-05
H3F3A	2.48750719107266e-09	0.362882188197074	0.912	0.742	6.37622718287654e-05
YWHAZ	2.54073106596959e-09	0.326577962856464	0.623	0.414	6.51265594139984e-05
BTF3	2.55244512576582e-09	0.370251709104442	0.894	0.72	6.54268259087552e-05
APH1A	2.59805533379238e-09	0.280273713220131	0.41	0.216	6.65959523711e-05
PRDM2	3.2153519573809e-09	0.304398845105601	0.315	0.149	8.24191167235447e-05
SERPINF1	3.65211495717605e-09	0.269880732877165	0.289	0.131	9.36146626972936e-05
RPL27A	3.69250730874097e-09	0.301723425375476	0.985	0.92	9.46500398449572e-05
ACAP1	3.71359135568713e-09	0.343424773179241	0.238	0.098	9.51904872203282e-05
SERPINB1	3.87699440287581e-09	0.430563158996475	0.601	0.4	9.93789975289156e-05
CPVL	3.9254366052353e-09	1.02024633815913	0.593	0.457	0.000100620716501996
COMMD1	3.96826484870373e-09	0.320484426515932	0.304	0.141	0.000101718532866823
SPP1	3.98865348791397e-09	-3.10010403791044	0.004	0.123	0.000102241154855699
SNRPB2	4.07762495334808e-09	0.266060042480287	0.443	0.251	0.000104521760429171
EWSR1	4.11293756272466e-09	0.335247290064034	0.396	0.216	0.000105426928545321
DHX15	4.2107827008959e-09	0.27682593079067	0.256	0.111	0.000107934992972065
SFPQ	4.46599953281479e-09	0.303789600874603	0.579	0.384	0.000114476966024642
BRI3	4.63010699880831e-09	-0.841672164747011	0.634	0.662	0.000118683532700454
MRPL23	5.02774926923196e-09	0.295635391372271	0.315	0.154	0.000128876297018223
MKNK2	5.41918257027599e-09	0.381393200693421	0.37	0.199	0.000138909906823885
COPS4	5.43295594785335e-09	0.302726222766317	0.194	0.072	0.000139262959811325
ACAA1	5.64204807388986e-09	0.363202157863498	0.385	0.212	0.000144622618278019
DUSP2	5.76190233172242e-09	0.431772657700449	0.524	0.319	0.000147694842469041
DNASE2	5.82516926470746e-09	-0.68823124895578	0.084	0.24	0.000149316563762246
C1orf162	6.35320410384503e-09	0.36219779573185	0.524	0.341	0.00016285168079386
TRAPPC12	6.53906884237421e-09	0.260028500158555	0.19	0.07	0.000167615951636578
RPL14	6.61802115637688e-09	0.272784547033879	0.952	0.892	0.000169639736301409
PDHB	6.63645705603096e-09	0.266810187711623	0.267	0.117	0.000170112303717242
CIITA	6.63819066856515e-09	0.383777602475377	0.315	0.159	0.00017015674140733
BUD23	7.30555998623225e-09	0.251766024547592	0.311	0.148	0.000187263419127091
ETV3	7.34187064665619e-09	0.279600583594648	0.352	0.178	0.000188194170285738
SNRPF	7.76857932972483e-09	0.25106989838499	0.487	0.297	0.000199131993958837
HNRNPH1	8.21321918590430e-09	0.288893250208936	0.586	0.374	0.000210529447392285
YPEL5	8.81112008830019e-09	0.31942151175046	0.502	0.301	0.000225855441223399
PCBP2	8.84735788530014e-09	0.263898432455586	0.634	0.425	0.000226784324673899
PTMA	9.31933602014036e-09	0.334150231971605	0.956	0.906	0.000238882540204258
CD81	9.35880544106511e-09	-1.13691448997715	0.546	0.578	0.000239894259870822
MT-CO1	1.03563287077368e-08	-0.30067589784791	0.886	0.975	0.000265463773765418
RASSF5	1.04635677198637e-08	0.301101893755699	0.381	0.208	0.000268212631363267
CCDC88A	1.07420460301224e-08	0.432736809385779	0.458	0.284	0.000275350865890128
RPL27	1.13349165948684e-08	0.265784266718069	0.927	0.81	0.000290547917076263
NACA	1.14359950816708e-08	0.308706211747084	0.945	0.866	0.000293138861928469
ASAH1	1.23831738363873e-08	-0.932009009473925	0.465	0.552	0.000317417894948115
PHF20	1.30353472785626e-08	0.301625037185994	0.359	0.189	0.000334135056791396
DLEU2	1.32734439712408e-08	0.27857324644982	0.256	0.116	0.000340238189314815
UBE2G1	1.41621400462982e-08	0.363018808887931	0.22	0.09	0.000363018135806762
CTSL	1.4680021946745e-08	-0.755315554106596	0.194	0.375	0.000376293002560914
IQGAP1	1.55194127919906e-08	0.385338795540115	0.498	0.31	0.000397809108097095
TXN	1.58269241434612e-08	1.03577524566356	0.634	0.443	0.00040569154656934
C3AR1	1.59609034995331e-08	-0.622907997975147	0.147	0.313	0.000409125839403533
H2AFZ	1.70674866419607e-08	0.413676804781899	0.645	0.445	0.00043749088509338
WDFY4	1.70733896852117e-08	0.257033172692226	0.179	0.067	0.000437642197801032
RASGRP2	1.71009061712532e-08	0.357133945962389	0.176	0.065	0.000438347527887732
CCT6A	1.73213236832816e-08	0.381377536117322	0.473	0.275	0.000443997489973556
MRPL51	1.79704148124343e-08	0.418882586458319	0.487	0.292	0.00046063564288713
BLVRA	1.80176581453034e-08	0.336320984944745	0.366	0.187	0.000461846631238563
ZNF480	1.82032821565131e-08	0.295799414210795	0.154	0.052	0.000466604731517901
TERF2IP	1.86165062753222e-08	0.3302236310194	0.392	0.216	0.000477196905355333
RPL22L1	1.90842462628825e-08	0.332351554572435	0.491	0.283	0.000489186484456466
RHOH	1.92234172175246e-08	0.3087189393707	0.205	0.084	0.000492753853536807
DNAJC21	1.99032204472185e-08	0.26584704282394	0.3	0.148	0.000510179249723552
IRF2BP2	2.00993227877704e-08	0.282034332305656	0.421	0.243	0.000515205941018918
HNRNPD	2.07823872973608e-08	0.275448573515107	0.498	0.315	0.000532714933593249
MBD2	2.08007165397633e-08	0.34808390395659	0.436	0.253	0.000533184767063753
CNOT6L	2.18814248413672e-08	0.290249351873258	0.322	0.162	0.000560886562958766
SRSF3	2.22556651742149e-08	0.289184678784796	0.685	0.462	0.00057047946541065
PBX2	2.28185088880011e-08	0.273076659549297	0.179	0.066	0.000584906838326131
STK17A	2.40182281656226e-08	0.269201968212892	0.344	0.176	0.000615659242569404
ARHGDIB	2.46408515586138e-08	0.359236722268227	0.736	0.541	0.000631618948001947
TCEA1	2.52618788752619e-08	0.285986638783725	0.458	0.261	0.000647537741209588
GPR34	2.6228879821573e-08	-0.925314207900144	0.121	0.276	0.000672324876466382
SDS	2.6651509519216e-08	-0.805504210407197	0.044	0.177	0.000683158143506063
AOAH	2.84919182169169e-08	0.330240817634912	0.396	0.227	0.000730333339654231
LRRFIP1	2.87194910945735e-08	0.415206711788153	0.549	0.368	0.000736166715227202
PLAC8	3.04555997307343e-08	0.300155354411126	0.315	0.154	0.000780668387897912
TANK	3.23329978228487e-08	0.346263518805053	0.454	0.281	0.000828791733193081
TMSB10	3.32836621655128e-08	0.361811117512389	0.982	0.944	0.00085316011228859
ATP5F1C	3.35396019012447e-08	0.251418693398857	0.568	0.375	0.000859720615534605
PRPSAP2	3.49328733430831e-08	0.318878150575401	0.183	0.07	0.00089543434240325
ERICH1	3.54435659965884e-08	0.314179043375335	0.337	0.177	0.000908524927190551
CSNK1G2	3.61965452039246e-08	0.298989011584584	0.293	0.149	0.0009278260432122
GAS5	3.69993711258371e-08	0.282707908871232	0.637	0.434	0.000948404880068583
CFD	4.52435421361689e-08	-0.85897903215314	0.22	0.38	0.00115972771557642
IK	4.63823428481131e-08	0.294568249789056	0.385	0.213	0.00118891859422568
NPM1	5.01401683553744e-08	0.315914111484996	0.861	0.667	0.00128524293545331
JAML	5.22697287230757e-08	0.513685800979722	0.403	0.256	0.0013398299563586
MYL12A	5.42084606916584e-08	0.353401662394863	0.795	0.584	0.00138952547290928
MCL1	5.52700444913954e-08	0.485254797146826	0.579	0.412	0.00141673705044794
CBL	5.84316835034608e-08	0.31268601437074	0.234	0.104	0.00149777934324421
TERF1	6.02294520013566e-08	0.269539948926862	0.227	0.097	0.00154386154315077
HOMER3	6.16352528485714e-08	-0.749750268247097	0.059	0.194	0.00157989643626743
FTH1	6.26085882734515e-08	-0.435289404176199	0.985	0.99	0.00160484594321338
YWHAH	6.61873860700853e-08	-1.3797124624964	0.322	0.428	0.0016965812671345
ATP5MC1	6.68809945007036e-08	0.250407336179025	0.429	0.247	0.00171436053203654
BATF3	6.70987148411226e-08	0.357970894761442	0.176	0.068	0.0017199413575225
CCDC50	6.82893609226891e-08	0.372855859132256	0.363	0.192	0.00175046118853129
RPLP1	7.5526865984326e-08	0.284107626753794	1	0.995	0.00193598015577623
KDM6B	7.80620567014316e-08	0.429321823440025	0.487	0.309	0.0020009646994278
CCT8	7.90509645174929e-08	0.258876464756635	0.462	0.277	0.0020263133734769
PDE4B	8.39632029469439e-08	0.28167961661164	0.41	0.241	0.00215222878113901
MAP2K3	8.44355094720188e-08	0.269812077088146	0.352	0.196	0.00216433541429626
SEC61B	9.76168178590338e-08	0.301103688395277	0.678	0.483	0.00250221189218061
AIM2	1.00211780059381e-07	0.387551324765368	0.136	0.045	0.00256872855826212
JMJD1C	1.02394172228681e-07	0.339514870954906	0.458	0.287	0.00262466981673777
TLR10	1.09616024548584e-07	0.261107553015203	0.143	0.048	0.00280978755725384
LYZ	1.10516593459383e-07	0.716996741475507	0.725	0.654	0.00283287184014438
YWHAQ	1.24432718728393e-07	0.266732379094039	0.498	0.314	0.0031895838791649
NR3C1	1.31822496474839e-07	0.283812377720344	0.399	0.234	0.00337900605213954
PSIP1	1.36254585484887e-07	0.347919954699553	0.271	0.132	0.0034926137897341
AMZ2	1.53903582176127e-07	0.271704661223727	0.158	0.057	0.00394501052192066
CPNE1	1.55658801002777e-07	0.340718660670437	0.315	0.161	0.00399000204610417
EIF4E2	1.64054919299671e-07	0.400019126917225	0.341	0.181	0.00420521974640846
COX7C	1.69968617178962e-07	0.269071003761558	0.85	0.668	0.00435680556414833
ADRM1	1.97450014092825e-07	0.273039441871211	0.374	0.209	0.00506123621124138
RPIA	2.00505249600675e-07	0.291072646764204	0.194	0.08	0.0051395510630141
DOCK5	2.1264276912918e-07	0.279260311182431	0.227	0.1	0.00545067210108826
ANAPC5	2.32633582590361e-07	0.253100254682191	0.308	0.158	0.00596309662253873
AREG	2.38366737049525e-07	0.452303798664027	0.286	0.148	0.00611005457079047
KMT2E	2.47875030292492e-07	0.307226970936268	0.451	0.275	0.00635378065148745
CD68	2.56459669775022e-07	-0.640961885202796	0.487	0.558	0.00657383071534313
GAPDH	2.57652532305802e-07	0.450079651815146	0.912	0.72	0.00660440736059463
MTHFS	2.58350807568232e-07	0.327279107589689	0.227	0.103	0.00662230625039649
ADGRE5	2.85300746529317e-07	0.267110622424427	0.326	0.181	0.00731311403578597
IL7R	3.0101167128437e-07	0.588368605795337	0.172	0.07	0.00771583217003225
MPEG1	3.23838032564435e-07	0.63320133925269	0.399	0.246	0.00830094028872416
BTG1	3.24869841963515e-07	0.611823799871822	0.696	0.508	0.00832738865905078
BABAM1	3.77367818046604e-07	0.273238817571738	0.245	0.116	0.00967306927998859
RSBN1L	3.8000263532074e-07	0.309575145448401	0.282	0.145	0.00974060755117652
S100A8	3.96012460921758e-07	-0.747516249026351	0.147	0.308	0.0101509874108074
ODC1	3.97659967504707e-07	0.269638812651732	0.352	0.195	0.0101932179470482
CCNG2	3.97849960813888e-07	0.291881228420749	0.216	0.098	0.0101980880455424
NR4A3	3.98528698067235e-07	0.456886141364911	0.429	0.273	0.0102154861175574
CD4	4.04567021193141e-07	0.287414805017612	0.41	0.251	0.0103702664542438
ITGB7	4.05841227311017e-07	0.275898430210473	0.147	0.054	0.0104029281796633
DAB2	4.40372365080911e-07	-0.473327227323986	0.139	0.29	0.011288064834119
CTSB	4.48780388262531e-07	-0.696416549750877	0.491	0.58	0.0115035876923335
SLC31A2	4.78897474539513e-07	0.260984094707581	0.278	0.14	0.0122755789648713
TIMM8B	4.79870808238318e-07	0.34737016877062	0.392	0.231	0.0123005284275728
RBBP7	5.07744505178812e-07	0.349811196278743	0.282	0.142	0.0130150149012485
AC058791.1	5.30516706645635e-07	0.357372187832857	0.333	0.194	0.0135987347414476
SRGN	5.5870702246859e-07	0.474617832900983	0.729	0.57	0.0143213371069374
HOPX	5.6796373051436e-07	0.594901802766092	0.114	0.037	0.0145586143042746
ZNF581	5.77004098351194e-07	0.38248477129745	0.194	0.086	0.0147903460530362
SLC2A3	5.85281822675095e-07	0.465216842159566	0.421	0.272	0.0150025289606307
DCTPP1	6.01994946737078e-07	0.258553164483214	0.179	0.077	0.0154309364697115
RGS13	6.24126910572779e-07	0.525748750949449	0.114	0.037	0.015998245098712
SAFB2	6.27519446298129e-07	0.264129501875057	0.278	0.143	0.0160852059669599
APOC2	6.34140107598037e-07	-1.39889909334208	0.033	0.14	0.0162549133780605
TET2	6.60843654895727e-07	0.336682632107681	0.359	0.212	0.0169394054059422
ETS1	6.68170606153851e-07	0.310701751357086	0.176	0.073	0.0171272171475417
JOSD1	6.81619445568762e-07	0.261845963852655	0.385	0.227	0.0174719512482641
MIDN	7.54977715856974e-07	0.315589605361892	0.432	0.275	0.0193523437905618
NMI	7.5799649183207e-07	0.29763873072805	0.311	0.168	0.0194297240751314
DOCK4	7.82540318606215e-07	-0.434811794133377	0.055	0.171	0.0200588559868331
VSIG4	8.04118598197287e-07	-0.521960377519277	0.092	0.227	0.0206119720275911
RUNX3	8.10762336034e-07	0.373238168987696	0.359	0.216	0.0207822709595595
CD72	9.24394324372109e-07	0.43779504412216	0.216	0.105	0.0236949997166303
CHD1	9.48529896287821e-07	0.353988743052858	0.429	0.27	0.0243136668315457
IDH3A	9.65928964642603e-07	0.258167228799806	0.168	0.069	0.0247596571506838
EIF3A	1.01988388915532e-06	0.262097537644533	0.491	0.339	0.0261426837307182
MYO1E	1.18741721937604e-06	0.308640292117083	0.147	0.056	0.0304370655842661
SYAP1	1.23942094761717e-06	0.358853516955625	0.403	0.256	0.0317700771502709
HMCES	1.27655955712523e-06	0.362631221356111	0.143	0.055	0.032722051127791
LGALS1	1.42899904552502e-06	-0.833442906467941	0.663	0.655	0.0366295325339429
CD83	1.48058584914565e-06	0.51959032999634	0.498	0.343	0.0379518570711504
PRR13	1.50286914550209e-06	0.25094714668428	0.509	0.331	0.0385230448066551
ITPA	1.51224695039223e-06	0.251058510904754	0.326	0.183	0.0387634260794041
MAT2A	1.5259579409414e-06	0.47933242254127	0.429	0.287	0.0391148799001509
CHMP1B	1.76946943355887e-06	0.359504231424087	0.473	0.313	0.0453568099904145
ANPEP	1.84902268761834e-06	0.406867120494143	0.201	0.096	0.047395998551721
PPIH	1.86280433317325e-06	0.346319310520298	0.158	0.065	0.0477492634722299
PLAU	1.97334390272415e-06	-0.582591548453069	0.066	0.181	0.0505827242585282
SAMHD1	2.13095590402604e-06	0.385618601173149	0.516	0.392	0.0546227926878994
METAP2	2.54048749646579e-06	0.268934039671834	0.37	0.218	0.0651203159969077
SLBP	2.5890202401616e-06	0.29161721564071	0.278	0.151	0.0663643558160622
AHNAK	2.62808057063983e-06	0.263126261128906	0.451	0.295	0.0673655892672108
MARCKS	2.65997688164902e-06	-0.608782868308211	0.571	0.638	0.0681831874073092
MAP3K8	2.76156103799136e-06	0.339991156500695	0.377	0.227	0.0707870940868326
FOSL2	2.77394475801949e-06	0.273613239235598	0.414	0.262	0.0711045259823136
COX4I1	2.91391096021492e-06	0.263903544620903	0.864	0.681	0.0746922796431891
TKT	2.93123325573932e-06	0.288249771644592	0.579	0.395	0.0751363020443659
CMTM6	3.26177175813108e-06	0.255004039450384	0.549	0.387	0.083608995476174
B2M	3.37621680059918e-06	-0.291661231313224	0.985	0.99	0.0865425652497588
LMNA	3.64132313500285e-06	0.354038687574217	0.407	0.256	0.0933380359195281
KRR1	3.65839369609797e-06	0.282949630668189	0.216	0.108	0.0937756056120792
CDKN1C	3.67909226725343e-06	-0.524093486700775	0.04	0.142	0.0943061720865071
HGF	3.77316146871236e-06	-0.371574106176181	0.015	0.101	0.0967174479275038
ACYP2	3.91250737802136e-06	0.341192962193636	0.154	0.063	0.100289301620822
GADD45A	4.15449822468844e-06	0.593889924170304	0.234	0.124	0.106492252993439
ABCF1	4.29040269857781e-06	0.259817322667007	0.315	0.175	0.109975892372645
JUND	4.32215021273894e-06	0.351493669569633	0.747	0.584	0.110789676403137
ELF1	4.34698157954919e-06	0.307577102473548	0.505	0.339	0.111426178828584
TRAF3IP3	4.74463586170702e-06	0.261053501141482	0.209	0.103	0.121619251043136
GMDS	4.79437834028662e-06	0.517943530973306	0.125	0.047	0.122894299996567
EPSTI1	4.7999705580844e-06	0.418520955535929	0.366	0.227	0.123037645315377
EGR1	6.34131785982496e-06	-0.736503085051883	0.15	0.277	0.162547000700893
HMGCS1	6.60547942183031e-06	0.255817013323481	0.216	0.108	0.169318254019776
P2RY6	6.89761064190428e-06	0.273721156549329	0.106	0.037	0.176806453583933
UFD1	6.94687897557329e-06	0.278573817208372	0.275	0.148	0.17806934878087
NUB1	7.04877201222714e-06	0.37090868059602	0.286	0.162	0.180681172989418
MS4A6A	7.11183589046389e-06	-0.52524504792183	0.418	0.543	0.182297689380261
EBLN3P	8.06272339233189e-06	0.275043386490761	0.201	0.099	0.206671788715643
MGAT4A	8.80103906093964e-06	-0.473118503589893	0.128	0.244	0.225597034249066
GADD45GIP1	9.00597921971342e-06	0.275457365732442	0.432	0.268	0.230850265338914
C12orf75	9.53667982820238e-06	0.30303431425768	0.139	0.057	0.244453714036312
FGL2	1.00070341002597e-05	0.426342543206885	0.542	0.408	0.256510305091957
DHX36	1.06969365207943e-05	0.258207340978864	0.366	0.224	0.274194573837519
LINC01857	1.28687443515494e-05	0.557141227362193	0.139	0.059	0.329864523963266
SAMSN1	1.30104947374073e-05	0.388597986763817	0.447	0.314	0.33349801160396
C1orf54	1.33496550199007e-05	0.637421457357675	0.319	0.196	0.342191707125115
MS4A7	1.3729845356542e-05	-0.901399076285655	0.355	0.445	0.351937126024242
PSAP	1.47229503476673e-05	-0.591344209096208	0.663	0.656	0.377393386261757
SMIM20	1.72970297936974e-05	0.250438107060164	0.26	0.144	0.443374764701845
SMIM25	1.77586331841317e-05	-0.538198050743144	0.04	0.13	0.455207044408849
TIMP2	2.00260738041832e-05	-0.691580736385135	0.315	0.402	0.513328349822628
CSRP1	2.08640077618891e-05	0.360632052179879	0.234	0.129	0.534807110960505
IER5L	2.1120228818364e-05	-0.687223040980769	0.106	0.209	0.541374825301126
PTPRC	2.1382570218039e-05	0.257917120310484	0.641	0.478	0.548099422398994
IGSF6	2.17072094150179e-05	-0.766657447762057	0.414	0.502	0.556420898935154
TCEAL9	2.2187605971355e-05	-0.444244238300549	0.048	0.139	0.568734903863742
VIM	2.41657132023228e-05	0.360902540657511	0.872	0.751	0.619439726515141
ATP2B1-AS1	2.66497216393081e-05	0.332689587726017	0.264	0.149	0.683112314780384
C3orf38	3.14662355487541e-05	0.335680775141493	0.176	0.085	0.806574015821213
SELENOS	3.63223378358522e-05	0.347584976420761	0.396	0.254	0.9310504857464
HSPA1A	3.64900066543432e-05	-0.844231516387411	0.575	0.619	0.93534834057078
FILIP1L	4.0790984293716e-05	0.281701360747542	0.19	0.098	1
PLXDC2	4.14089323940051e-05	-0.467109803099444	0.198	0.3	1
HES1	4.26781635087387e-05	-1.03024828345517	0.084	0.182	1
NRARP	4.35330677787041e-05	0.395405715876642	0.26	0.155	1
LGMN	4.45384724564214e-05	-1.20342099941751	0.322	0.397	1
THBD	5.59628254454551e-05	0.30145056252548	0.209	0.115	1
MAFB	6.08731732150013e-05	-0.68334459802589	0.238	0.356	1
ATP2B1	6.42265176929216e-05	0.315879632077642	0.465	0.329	1
HSPA6	6.44536569239378e-05	-1.47460100657288	0.114	0.214	1
ADIRF	6.62631731582462e-05	-0.945416867637113	0.033	0.112	1
ITGAX	6.77301070964926e-05	0.436914152337798	0.359	0.257	1
ARPC5L	6.98433934267037e-05	0.300323526677947	0.238	0.132	1
SPARCL1	7.15791766072578e-05	-1.14863374533653	0.062	0.149	1
CDKN2D	8.79436491273514e-05	0.285707074314063	0.154	0.075	1
CAPG	8.88657735334776e-05	-0.725181422949202	0.352	0.428	1
CSTA	9.66296045522377e-05	0.27118136046932	0.374	0.241	1
EHD4	0.000100755577023542	0.257370820668014	0.271	0.16	1
NPL	0.000101349347122324	-0.640827498418678	0.139	0.243	1
HNMT	0.000104760890306055	-0.66162042757018	0.201	0.301	1
DESI1	0.000109625171105236	0.315473268144865	0.212	0.116	1
RFXANK	0.000112084559605684	0.257138337638774	0.227	0.129	1
ARHGAP22	0.000113112681197554	0.305623792969457	0.158	0.08	1
PPIF	0.000113327669499697	0.488575411431172	0.407	0.296	1
FOS	0.000118557900585198	-0.676980426140684	0.549	0.595	1
TSC22D1	0.000128845502621807	-0.873106453899552	0.088	0.177	1
CCL3	0.000143494318141304	-1.09751805797858	0.183	0.29	1
RNMT	0.000156881165673026	0.273267931132394	0.337	0.218	1
TNFRSF1B	0.000173084467422871	0.443467370641457	0.44	0.323	1
PNRC1	0.000176539891654126	0.322620636521548	0.637	0.502	1
ALDH1A1	0.000191601333972085	-0.678734539199198	0.081	0.167	1
GK	0.000196726886405319	0.25340403485745	0.333	0.216	1
LCK	0.000199615401894881	0.304236775201109	0.103	0.044	1
ARPC3	0.000211278968646522	0.274042438221143	0.912	0.737	1
DNAJC2	0.000215530677869412	0.255610958804541	0.216	0.122	1
KCTD20	0.000218354080761913	0.339900708151653	0.26	0.16	1
DHRS3	0.000237128982321287	-0.459321393154896	0.073	0.155	1
SDCBP	0.000242392874832729	-0.597514033980127	0.637	0.614	1
SPRED1	0.000252227747521098	-0.363195399401019	0.051	0.129	1
SCPEP1	0.000279942041570251	-0.686134247216646	0.238	0.319	1
S100A9	0.000291289264617445	-0.50788160062367	0.238	0.36	1
ADAP2	0.00030229448967315	-0.766547285120256	0.209	0.292	1
MXD1	0.000318433506888515	0.302512477911743	0.366	0.252	1
SLC1A3	0.000341419867283581	-0.428152055423792	0.066	0.143	1
MAF	0.000353068367828757	-0.42363608201357	0.15	0.255	1
C5AR1	0.000384119001836099	-0.50643236168635	0.194	0.299	1
GLUL	0.000446290383666741	-0.816381997574133	0.366	0.429	1
HCG18	0.00049005991884731	0.262245355289874	0.187	0.108	1
INSIG1	0.000598740385623718	0.39285418485303	0.333	0.241	1
MT1E	0.000653840695090108	-1.19612644138301	0.037	0.101	1
CYBA	0.000666860176620721	-0.329461609791083	0.791	0.706	1
AXL	0.000675779485543969	-0.343519015386417	0.125	0.211	1
PLA2G15	0.000685233468297991	-0.262282508114731	0.044	0.112	1
RRAGD	0.000687618095278303	-0.333747080542082	0.044	0.113	1
TOMM20	0.000722666262699944	-0.250506946478742	0.619	0.435	1
LAIR1	0.000742108373579886	-0.409385284068339	0.194	0.278	1
NAMPT	0.000757207275243124	0.33965770405069	0.502	0.38	1
FCGR1A	0.000785766769169609	-0.435239355809206	0.161	0.247	1
BHLHE41	0.000811388826362065	-0.333225773835219	0.059	0.131	1
IGFBP7	0.00108864822634699	-1.34045051937475	0.231	0.298	1
BAG3	0.00109636219996756	-1.26382474329626	0.172	0.242	1
LPAR6	0.00122808762669701	-0.506533165291975	0.092	0.166	1
LBR	0.00128963942628723	0.253224726720744	0.253	0.162	1
MGST1	0.00129201793414934	-0.346739133012447	0.073	0.144	1
GIMAP4	0.00132179564703065	-0.583182710732765	0.179	0.259	1
HLA-DQB1	0.00132619306227727	0.330672665411328	0.744	0.649	1
LGALS3BP	0.00147243493539757	-0.526249605008657	0.095	0.167	1
METRNL	0.00151813675531855	0.278572926591202	0.418	0.317	1
G0S2	0.00156600975492003	0.308689436795981	0.319	0.217	1
SLC46A3	0.00196115929550779	0.287145730107659	0.143	0.078	1
OLR1	0.00197228443627037	-0.314664363447241	0.179	0.263	1
HSPA1B	0.00211204477854141	-0.823464541600651	0.414	0.458	1
CCL4	0.00226277584341698	-0.758096601205183	0.238	0.315	1
PABPC4	0.0023314042257031	-0.25725522256878	0.465	0.326	1
DNAJB4	0.00243748562307881	-0.670554406798991	0.114	0.178	1
PLD3	0.00265608603808908	-0.641391220942563	0.245	0.309	1
PIK3AP1	0.00293117425877837	0.286417488065064	0.238	0.157	1
RAB4A	0.00300364296717181	-0.258516189880148	0.26	0.163	1
HSP90AB1	0.00310842887090806	-0.515537365897778	0.758	0.669	1
LYL1	0.00311707467949987	0.250021042739869	0.245	0.162	1
ACPP	0.00314285965572692	-0.925300092797579	0.077	0.134	1
BEX3	0.00337055603438524	-0.570423235924015	0.055	0.112	1
FCHO2	0.00349736764566742	-0.384392683740581	0.103	0.169	1
RNASE6	0.00377435513105029	-0.569770509463843	0.311	0.377	1
NCK1-DT	0.00391043003669287	-0.329603311915324	0.055	0.111	1
PMP22	0.00397669002339614	-0.253720400589592	0.062	0.118	1
SCN1B	0.00424745879430665	-0.294252662166058	0.048	0.102	1
RHOB	0.00431082903588782	-1.31166106465927	0.227	0.281	1
RNASE1	0.00443014058891891	-0.481276555318907	0.106	0.177	1
GPX4	0.00453988618889492	-0.495128991805278	0.711	0.677	1
CREBL2	0.00553245199634347	-0.294335165741877	0.234	0.144	1
IFITM3	0.00597346758699481	-0.762012036443404	0.399	0.465	1
TAGLN	0.00636276702679633	-0.464698975153582	0.07	0.127	1
HSPB1	0.00679640454369657	-1.12406821873962	0.407	0.416	1
FCGR2B	0.00743209186551049	-0.492654307702678	0.11	0.171	1
CD74	0.00746868442462011	0.250400318164786	0.978	0.919	1
LAMP1	0.00766396999429616	-0.705119609140375	0.297	0.353	1
GLMP	0.00786714327157138	-0.363157071487591	0.059	0.111	1
MPC2	0.00827322586091201	-0.265671756662284	0.385	0.268	1
S100A6	0.00871416591838957	-0.65201859972398	0.531	0.552	1
PLAAT3	0.00944764715855845	-0.606869557786278	0.183	0.244	1
FCGRT	0.00981391972199863	-0.520917406103506	0.593	0.576	1
CTSS	0.0109946799550365	-0.449835996001645	0.74	0.654	1
CD302	0.011323074394617	-0.54071840078861	0.275	0.341	1
LILRB4	0.0114083695332173	-0.417409103142521	0.209	0.267	1
TMEM176B	0.0132517100900337	-0.407955821987791	0.403	0.461	1
OSBPL1A	0.0136462349449532	-0.370968945426772	0.059	0.105	1
CTSA	0.0138334321318048	-0.517109695959194	0.253	0.299	1
MGST3	0.0142639155474978	-0.576980954631251	0.388	0.408	1
PITHD1	0.0153308160417687	-0.250968345454485	0.238	0.159	1
ID2	0.0153484498076661	0.443815274674301	0.432	0.367	1
PHYH	0.0163867928994146	-0.301967040411986	0.07	0.117	1
ABL2	0.0167714187069582	-0.37050578240154	0.103	0.151	1
IFI27	0.0167854448352767	-0.926264627400604	0.125	0.178	1
CCL20	0.0168081637018827	-0.797697480401856	0.055	0.102	1
CCL2	0.0170604922528125	-0.772406949943222	0.114	0.169	1
CD59	0.0179914046753803	-0.696975462651587	0.249	0.291	1
SERPINH1	0.0197253323713976	-0.603650565299381	0.077	0.123	1
ANAPC13	0.0197872784223317	-0.331618161725397	0.154	0.096	1
PTGS2	0.0199266852317576	-0.471086169187572	0.139	0.198	1
TBXAS1	0.0206336948451127	-0.422668722829243	0.234	0.288	1
PECAM1	0.0212092073028854	-0.518364975672819	0.187	0.237	1
RNF130	0.0225372693620052	-0.504353853570288	0.37	0.415	1
FABP5	0.0226110683134503	-0.440094839188831	0.462	0.339	1
DNAJA4	0.0229569410188975	-0.879718367559112	0.128	0.173	1
LAMP2	0.023957909441679	-0.487988085814532	0.308	0.337	1
SCARB2	0.0244812953892299	-0.304138033752517	0.172	0.22	1
LY96	0.0250414407206152	-0.584032099229797	0.403	0.422	1
FXYD5	0.0260557037600498	-0.582426310534577	0.451	0.451	1
PRDX1	0.0261539579769362	-0.459976252647298	0.711	0.631	1
IL1A	0.0266032048424759	-0.537354355876944	0.07	0.111	1
ATP6V0A1	0.0268523876604198	-0.254964086022216	0.099	0.146	1
CSF1R	0.0271106069819789	-0.456571178996323	0.267	0.314	1
SEC11C	0.0283870244476425	-0.312361789036597	0.249	0.174	1
ANXA5	0.0284047355792979	-0.500473906498023	0.615	0.577	1
MRPL57	0.0301093261024422	-0.301524708226398	0.366	0.26	1
FOLR2	0.0302319111614035	-0.453351135507765	0.158	0.212	1
CCL3L1	0.0320656658734188	-1.03468376755108	0.187	0.239	1
JUN	0.0347946867295427	-0.811870986125093	0.443	0.457	1
LY86	0.0358051307151705	-0.276384080196747	0.451	0.343	1
SLC40A1	0.0369784995858512	0.45198180613161	0.158	0.231	1
ARHGAP18	0.0379158994482297	-0.525535399595686	0.231	0.265	1
SDSL	0.0392477066764975	-0.325947092466623	0.106	0.148	1
TMED9	0.0395293425303404	-0.257448422291038	0.385	0.278	1
CLEC9A	0.0410568964290867	0.472929259832823	0.121	0.083	1
MT-ND6	0.0427545125975762	-0.330365769097776	0.275	0.196	1
ATP6V1F	0.0437915581215417	-0.765077411935807	0.575	0.516	1
HSPD1	0.0451554358127018	-0.619953332447557	0.637	0.457	1
LRP1	0.0476255591992405	-0.288399157962966	0.172	0.218	1
B3GNT5	0.0482260382983763	-0.305209908677876	0.114	0.155	1
MRPS16	0.0498164755351556	-0.3153287578426	0.223	0.158	1
POLR2F	0.0508723700176751	-0.304322137357682	0.245	0.178	1
ALOX5AP	0.0534855976817914	-0.578520768062025	0.198	0.234	1
BST2	0.0539166386145281	-0.598638563712427	0.502	0.487	1
FKBP4	0.0550321078279604	-0.481596168171941	0.172	0.208	1
MT1X	0.0564928474517443	-1.88301587874099	0.161	0.197	1
NTAN1	0.0605686582492338	-0.507857332479333	0.136	0.17	1
SLC7A7	0.0617327593536605	-0.380646688864704	0.223	0.261	1
S100A4	0.0623160458286152	-0.614801464976038	0.443	0.452	1
SNX18	0.0630839896193828	-0.252006903603736	0.117	0.159	1
ADM	0.0631852364845976	-0.273736641344857	0.084	0.12	1
RNASET2	0.0653756053559648	-0.392757119841407	0.63	0.577	1
TSPO	0.0655406947083799	-0.605026994571188	0.502	0.476	1
DPY30	0.0681971613957069	-0.280262311364506	0.256	0.187	1
P4HB	0.0695096146963532	-0.295467576231684	0.429	0.322	1
ADAM9	0.0706834969578518	-0.289716866583747	0.114	0.149	1
CANX	0.0712642008293092	-0.313133857360333	0.469	0.359	1
TXNIP	0.0738205870033728	-0.523612816728912	0.337	0.362	1
CORO1B	0.0744746784143527	-0.254701197051896	0.407	0.308	1
AKR1B1	0.078221311817598	-0.700900195744775	0.264	0.285	1
MFSD1	0.0837662165186284	-0.496388108289479	0.293	0.314	1
TENT5A	0.0854766948706546	-0.511288767186082	0.147	0.177	1
POLR2K	0.0856913016818463	-0.279945325007984	0.289	0.224	1
IFI44L	0.0885891116695993	-0.286640648491751	0.07	0.1	1
SEC11A	0.0938392153220316	-0.260902270411528	0.648	0.506	1
IER5	0.0971881966701772	-0.567614469959876	0.487	0.374	1
EMC3	0.0974745121282035	-0.302262536922319	0.249	0.176	1
HMOX1	0.0979971778248195	-0.617763704006442	0.249	0.275	1
MICOS10	0.0980722512478813	-0.313193332950069	0.56	0.435	1
TNFSF12	0.100962007703648	-0.482452408435695	0.172	0.202	1
GNAQ	0.102126047403742	-0.343172832124901	0.337	0.255	1
IFNAR1	0.106166170759305	-0.257345447291836	0.264	0.2	1
ANXA1	0.108405397326157	-0.58016718803365	0.462	0.458	1
TPM1	0.112523055369857	-0.469325103644832	0.073	0.102	1
EIF1B	0.114690440347734	-0.266703990284451	0.432	0.341	1
NORAD	0.123154413874502	-0.339780193380574	0.297	0.227	1
TMEM251	0.124275687578523	-0.274433617866079	0.125	0.157	1
CEBPB	0.12441556096218	-0.371760651571188	0.407	0.42	1
IFITM2	0.126651169060377	-0.2768209673763	0.454	0.38	1
RNASEK	0.129290869168105	-0.297933877944498	0.758	0.658	1
SBDS	0.132269261682197	-0.277058299388123	0.282	0.216	1
C14orf119	0.13330131483102	-0.255917529022981	0.198	0.147	1
CYBB	0.134204268477574	-0.381603382146172	0.399	0.408	1
AP2M1	0.137379889755435	-0.270730430238504	0.414	0.324	1
RAP2B	0.137670411234801	-0.262989580904751	0.385	0.297	1
ID3	0.138169864757548	-0.477480476006619	0.15	0.181	1
GM2A	0.141626733831623	-0.405787286712525	0.139	0.171	1
STAU1	0.144755635427856	-0.291103893511304	0.231	0.175	1
TCEAL4	0.144914111796503	-0.341890114288268	0.187	0.212	1
CHCHD10	0.148024851720266	-0.510336712209837	0.487	0.474	1
DHRS7	0.14927829218154	-0.545217986815737	0.282	0.296	1
CD151	0.15311694888268	-0.385124678551102	0.15	0.175	1
TMEM167A	0.15328150964434	-0.311645539461159	0.374	0.287	1
DAD1	0.154150489317459	-0.261497279091168	0.495	0.387	1
KRTCAP2	0.154495012845286	-0.340573061464722	0.502	0.377	1
DNAJB1	0.155109492009297	-1.2097580889271	0.487	0.432	1
CUTA	0.155469191760489	-0.429273739637105	0.381	0.295	1
PPP2CB	0.162795388395154	-0.272588187324683	0.176	0.13	1
ATP6V0C	0.16837326786262	-0.44243143834645	0.615	0.548	1
PILRA	0.172337146875357	-0.310833863848189	0.253	0.272	1
GAS6	0.173543080620736	-0.357277166753932	0.231	0.172	1
TNFSF9	0.178039388403608	-0.252550911947395	0.084	0.108	1
HSP90AA1	0.178731856618965	-0.559702243067753	0.824	0.733	1
GRN	0.179066626631272	-0.419217461198441	0.608	0.547	1
SMS	0.181596271403477	-0.544207730148765	0.337	0.344	1
ZNF706	0.181601991966496	-0.318371651981441	0.48	0.377	1
APLP2	0.183223182386741	-0.369890899593716	0.41	0.397	1
SOD1	0.183345862973584	-0.326337926972913	0.542	0.416	1
SPART	0.184767675738489	-0.301082025250376	0.216	0.165	1
GNPDA1	0.188723336998037	-0.252611051368277	0.114	0.14	1
TNFSF13B	0.194164470383357	-0.326043805505888	0.418	0.337	1
GALM	0.194859854637784	-0.256712660912822	0.103	0.128	1
MNDA	0.195911837287722	-0.273736598868545	0.476	0.399	1
NFIA	0.195941274258988	-0.337503187217613	0.095	0.119	1
IFI6	0.197100915858833	-0.629635938995802	0.205	0.219	1
PMEPA1	0.197582992780778	-0.501792829541897	0.114	0.138	1
MT2A	0.20020118724732	-2.03528275413004	0.396	0.375	1
CACYBP	0.207755970888208	-0.29466435953182	0.429	0.339	1
MRFAP1	0.208204837675032	-0.430256595909106	0.381	0.302	1
TAF7	0.208806546084976	-0.338847143457395	0.33	0.261	1
CDIPT	0.210343970239866	-0.270689983202541	0.077	0.1	1
SLC5A3	0.212326523821623	-0.496834192278098	0.172	0.189	1
KCTD12	0.213985575218897	-0.420118079008612	0.33	0.341	1
TGFBR1	0.219303318570974	-0.332589265173404	0.154	0.17	1
TNF	0.222152656482501	-0.33144851838392	0.128	0.153	1
HEXB	0.22488196470478	-0.499911932526053	0.286	0.288	1
IFI30	0.225698372145749	-0.528409894795357	0.579	0.531	1
CHCHD6	0.226458590553932	-0.614516720398611	0.084	0.103	1
GASK1B	0.228429159464804	-0.354726146288039	0.121	0.144	1
CST3	0.229154463132469	0.578317197032018	0.799	0.817	1
OAS1	0.229254301318531	-0.264679589351519	0.11	0.133	1
ATP6V0E1	0.2316298057422	-0.482347319511033	0.663	0.565	1
SOAT1	0.231758462798514	-0.253726667775201	0.147	0.166	1
C19orf48	0.233982972546352	-0.341882143729621	0.11	0.083	1
CEBPA	0.243208414844195	-0.36856233945396	0.139	0.16	1
HSPH1	0.244733855631412	-0.677584249733888	0.509	0.394	1
METRN	0.246033498176767	-0.377754813993541	0.084	0.104	1
RB1	0.249557077861826	-0.507498650631404	0.275	0.28	1
RHEB	0.253629711989124	-0.28873102234528	0.432	0.347	1
FUCA1	0.259038490458702	0.32815677788222	0.205	0.175	1
DBP	0.263328791258555	-0.264686981817849	0.081	0.1	1
ATF3	0.268182633474709	-0.69959860012458	0.348	0.343	1
AZIN1	0.26907736976561	-0.315922016417355	0.271	0.212	1
CRTAP	0.269654383485253	-0.284714475639611	0.264	0.222	1
CD99	0.27076860317745	-0.519100123733916	0.363	0.355	1
NUDT4	0.27264006142913	-0.370439893079956	0.143	0.162	1
TMEM219	0.274029572221007	-0.273599268850939	0.443	0.357	1
P4HA1	0.27438613860455	-0.381921720241009	0.179	0.189	1
PPP1R15A	0.274613219930326	-0.561333121095158	0.524	0.394	1
PLA2G7	0.278900530402467	-0.251430305848335	0.212	0.168	1
FIS1	0.279760470479625	-0.321939651816435	0.432	0.353	1
RBMS1	0.289785615365426	-0.292154603424717	0.253	0.197	1
MT-ATP8	0.293020894488856	-0.283785392132373	0.19	0.151	1
SARAF	0.294892423287516	-0.274549978636048	0.634	0.519	1
CYSTM1	0.299264479128372	-0.291233609286188	0.231	0.182	1
ARMCX3	0.310799708400833	-0.377297211705686	0.245	0.194	1
CLEC2B	0.312526162906675	-0.49966655158413	0.41	0.389	1
KDELR2	0.315809014483402	-0.39122729985971	0.355	0.289	1
SGK1	0.315917282431288	-0.38459159623672	0.381	0.311	1
PMAIP1	0.316477377541367	-0.300595306835333	0.293	0.239	1
ATP6AP2	0.317701875308304	-0.486730810522312	0.451	0.422	1
PDLIM5	0.319990303126932	-0.394325885701883	0.22	0.172	1
SAR1B	0.320924266577487	-0.269463821862567	0.231	0.186	1
TMEM59	0.327344443454537	-0.320317293316652	0.549	0.431	1
LMAN1	0.329933502452989	-0.387688964194306	0.194	0.206	1
ATP6V0B	0.357576729673298	-0.433836960678846	0.531	0.469	1
GADD45B	0.367786721304082	-0.408855520005043	0.473	0.391	1
BNIP3L	0.389012014332601	-0.32388587236534	0.396	0.323	1
CKLF	0.390076909857313	-0.278312380713813	0.465	0.395	1
BSCL2	0.391052231066025	-0.276717568069725	0.106	0.084	1
RDH11	0.395819495484201	-0.311601477467457	0.121	0.134	1
ARRB2	0.399305408855925	-0.305106805379768	0.44	0.361	1
MALAT1	0.406131867872553	0.333173073785841	0.938	0.954	1
CISD3	0.41036517419966	-0.319081414072859	0.15	0.162	1
CCL4L2	0.415396970280207	-0.948174214278571	0.286	0.29	1
IL1B	0.416974085151465	-0.950266378337368	0.359	0.3	1
LRPAP1	0.420045403432079	-0.456219805734457	0.33	0.306	1
SERTAD1	0.429794000084857	-0.260494075853392	0.297	0.248	1
LAPTM4A	0.438150997315965	-0.421772334315513	0.447	0.416	1
GIMAP5	0.439646491717881	-0.295544285839006	0.095	0.11	1
TMEM141	0.443608839476865	-0.269155233709614	0.19	0.158	1
PTMS	0.449548600016608	-0.55268901429248	0.385	0.37	1
ZFAND2A	0.451526228267216	-0.770130741405095	0.198	0.199	1
NDRG1	0.454406947051631	-0.466967810080519	0.201	0.168	1
PRXL2A	0.465566502527766	-0.314155452687922	0.11	0.122	1
PTGES3	0.472232481310752	-0.414123809539435	0.593	0.471	1
TSPYL1	0.47327646208341	-0.287109244944508	0.209	0.174	1
ABHD12	0.485430162536436	-0.250500647111012	0.168	0.174	1
HBEGF	0.486090954031467	-0.25692833978787	0.212	0.219	1
SMIM30	0.486151046129413	-0.251402601704913	0.216	0.178	1
TNFSF13	0.488566806058874	-0.35601246781057	0.231	0.233	1
FBP1	0.494591175529659	-0.306085125880016	0.176	0.182	1
CARD19	0.504707895031391	-0.250205205699482	0.158	0.165	1
HCST	0.505970114639513	-0.251901151650024	0.491	0.476	1
RAC1	0.508299086192146	-0.463648078721326	0.685	0.59	1
SELENOM	0.512595517771379	-0.372547923913672	0.136	0.114	1
DDIT3	0.516263329672134	-0.255184452184639	0.161	0.166	1
GABARAP	0.53050236107568	-0.297223165671023	0.799	0.665	1
SMIM29	0.531737886660594	-0.349187664386599	0.099	0.104	1
CREG1	0.538596725654491	-0.361597822293641	0.363	0.349	1
DSTN	0.549989525189829	-0.329491245698433	0.293	0.255	1
ISG15	0.552217030022796	-0.723052505540522	0.344	0.299	1
MGST2	0.556266140601449	-0.349259135951323	0.333	0.283	1
CYFIP1	0.556633612303066	-0.282912058026494	0.194	0.191	1
LITAF	0.561123186853666	-0.362297565562555	0.549	0.495	1
HDLBP	0.566530794051665	-0.313076163126166	0.249	0.212	1
ANXA2	0.572191206445851	-0.328193144119826	0.502	0.467	1
BEX4	0.573726667446403	-0.566965070949381	0.238	0.225	1
GSTO1	0.581667913316505	-0.397273573496631	0.538	0.437	1
VAMP5	0.584480954242207	-0.482220155832463	0.392	0.332	1
NOP10	0.58779361751558	-0.347880194675893	0.509	0.429	1
HEXA	0.594165862663776	-0.259399846921706	0.297	0.287	1
BROX	0.602506502183731	-0.323685393829955	0.176	0.153	1
DYNLT3	0.604732899301107	-0.295022380163769	0.125	0.131	1
GYPC	0.606907604634735	-0.595551502976858	0.355	0.297	1
TMEM70	0.610855784760756	-0.266056809746265	0.22	0.188	1
BCAP29	0.627736743252883	-0.262373634158666	0.121	0.125	1
CXCL16	0.628724425519773	-0.31442550281639	0.348	0.332	1
TMEM50A	0.636533371005675	-0.254608747651522	0.443	0.375	1
NSRP1	0.637921079485939	-0.251807939926837	0.176	0.154	1
CSTB	0.638258856271291	-0.695161118599966	0.641	0.546	1
CXCL3	0.642029872108286	-0.341827583107222	0.143	0.151	1
EI24	0.643019495452586	-0.255088129904347	0.139	0.12	1
TMBIM4	0.643662122277134	-0.297315434692416	0.505	0.426	1
NUCB1	0.650226936767129	-0.334423228194714	0.297	0.255	1
PAIP1	0.654566311880836	-0.271691566214287	0.139	0.12	1
SNX13	0.656324828949421	-0.259897455807076	0.11	0.096	1
PLIN2	0.664509168255181	-0.434489851573129	0.304	0.285	1
RNF13	0.686352998544053	-0.285051134302485	0.359	0.315	1
LPIN2	0.716120046340905	-0.258422756993935	0.154	0.153	1
ZFHX3	0.717790295646544	-0.27126562252271	0.212	0.205	1
DSE	0.725497597922461	-0.287044119434124	0.304	0.26	1
RGS10	0.730517565959269	-0.364362500024014	0.67	0.575	1
CCL5	0.743737217261409	-0.584238175295696	0.154	0.152	1
ITPR2	0.745013080315835	-0.279963314168741	0.209	0.183	1
BSG	0.754769894598565	-0.342950452527489	0.311	0.27	1
TMBIM6	0.756736912189207	-0.281398214279279	0.637	0.538	1
PLAAT4	0.760285207406842	-0.512343641488682	0.278	0.261	1
HSPE1	0.76088188826357	-0.488535811499367	0.597	0.486	1
SAT2	0.767699039519044	-0.384217250250157	0.293	0.254	1
SLC3A2	0.769966421143293	-0.260130472892094	0.337	0.296	1
GNB4	0.77242273652738	-0.308818206043873	0.242	0.211	1
ZFP36L2	0.786603939220838	-0.309696852607446	0.44	0.396	1
GPN3	0.786824536751467	-0.303856414499743	0.161	0.145	1
DST	0.795846703708717	-0.335451617228525	0.15	0.147	1
MCRIP1	0.807196371318288	-0.41360658061486	0.238	0.214	1
ABHD3	0.809838602007242	-0.253601042887049	0.132	0.128	1
IER3	0.811840177204391	-0.305883769323467	0.388	0.374	1
CXCL2	0.820928632623191	-0.370290423732887	0.227	0.213	1
NEU1	0.830602353830822	-0.335721854675402	0.286	0.251	1
CEBPD	0.836108967788659	-0.32908385555945	0.421	0.398	1
ALCAM	0.839065447923518	-0.279238768540667	0.158	0.151	1
SREK1IP1	0.83922210553234	-0.273122386605618	0.168	0.155	1
FGD5-AS1	0.863055251252685	-0.294408706362276	0.19	0.171	1
CXCL8	0.864436883941075	-0.427077190191565	0.282	0.259	1
SERPINB6	0.867947604682446	-0.325319456316681	0.421	0.375	1
ITGB1	0.868805338148368	-0.373941041044352	0.381	0.341	1
MEF2A	0.871637311018378	-0.256896592194572	0.253	0.229	1
DCXR	0.876076787349378	-0.601078896994571	0.234	0.224	1
LZIC	0.877653718175439	-0.275271207260008	0.132	0.119	1
IDH1	0.887962607196906	-0.253660096166798	0.139	0.134	1
RAB32	0.894216597504003	-0.280068767979943	0.429	0.378	1
XBP1	0.90142602060683	-0.29461142835369	0.315	0.282	1
JDP2	0.903779342502372	-0.301931507248071	0.161	0.152	1
VEGFB	0.903803820831996	-0.260639166931069	0.245	0.232	1
CD300A	0.906143840309823	-0.308279111076881	0.212	0.2	1
C4orf48	0.915331380241584	-0.443188107268343	0.304	0.271	1
SMIM4	0.920813577571617	-0.282237334578666	0.139	0.129	1
FGFR1OP2	0.922745837793558	-0.374296419664057	0.245	0.222	1
KDELR1	0.925970261768299	-0.347608688785605	0.286	0.256	1
SELENOW	0.938674533234595	-0.39787585588999	0.322	0.287	1
TFPT	0.948011267348188	-0.342673539100172	0.136	0.125	1
VKORC1	0.952101870136628	-0.31796241529836	0.238	0.217	1
HERPUD1	0.95647314789773	-0.424887434095355	0.476	0.415	1
UBB	0.962178029707131	-0.270391299982812	0.813	0.663	1
STOM	0.977599353736574	-0.308839642933071	0.256	0.23	1
EMC7	0.978881002073502	-0.250546095231583	0.212	0.201	1
H2AFJ	0.981915195502007	-0.327598957315908	0.326	0.296	1
VMO1	0.988730844306839	-0.300325116573808	0.15	0.142	1
S100A12	0.999000046328084	-0.423753414583128	0.117	0.114	1
