# Supplementary material for: ScRNA-seq revealed an immunosuppression state and tumor microenvironment heterogeneity related to lymph node metastasis in prostate cancer
Source: Exp Hematol Oncol. 2023 May 23;12:49. doi: 10.1186/s40164-023-00407-0 (PMC10204220; doi:10.1186/s40164-023-00407-0)
Supplement: Supplementary file 17 — Supplementary Material 17: DEGs of NK cells. [file 40164_2023_407_MOESM17_ESM.csv]

	p_val	avg_log2FC	pct.1	pct.2	p_val_adj
IGKC	4.99765863122625e-93	1.90852033042646	0.877	0.271	1.28104983694223e-88
IGHG3	1.77469750956303e-58	1.00317445111212	0.405	0.032	4.54908212626291e-54
IGLC3	2.50729038734723e-53	0.905640812870185	0.383	0.033	6.42693744988716e-49
IGLC2	5.68044365170746e-47	1.15152644964559	0.397	0.051	1.45606812124217e-42
IGHG1	3.85990314957365e-32	0.831669098305166	0.33	0.059	9.89408974330214e-28
GPR183	7.88597925859033e-32	1.04051946950755	0.477	0.147	2.02141306335446e-27
HSPA1A	3.42192683742351e-31	-1.83788326363029	0.496	0.764	8.77142506236769e-27
KLK2	2.53140760762296e-28	-1.01514274367046	0	0.271	6.48875712061993e-24
KLK3	7.33416886810297e-28	-1.0392126279359	0	0.267	1.87996750596084e-23
SELL	1.02602474742025e-27	0.867049143446066	0.408	0.12	2.63000923506233e-23
CCR7	5.59251988611824e-27	0.844709919232181	0.217	0.025	1.43353062240869e-22
KDM6B	2.29257394843647e-26	1.06220049738643	0.622	0.325	5.87655480202721e-22
EEF1A1	2.44549859293223e-26	0.389728601031009	1	0.997	6.26854654326318e-22
IGLC1	3.49526245339478e-26	0.551518355504859	0.209	0.022	8.95940624678685e-22
IGHG4	1.79300412895061e-24	0.5019663852001	0.212	0.026	4.59600748373909e-20
TCF7	7.64387934834318e-24	0.647279977622077	0.41	0.134	1.95935559336081e-19
B2M	2.18908173586297e-23	-0.304880814956964	1	1	5.61127321353756e-19
LTB	2.53257220325105e-23	0.878336657997031	0.442	0.163	6.49174232859341e-19
MSMB	4.45087975259663e-23	-0.947397576116214	0	0.225	1.14089400698309e-18
REL	1.77161408287002e-22	1.00521180130066	0.796	0.592	4.54117837862072e-18
IL7R	7.6476688747291e-22	1.03518455807032	0.319	0.091	1.96032696265931e-17
NFKB1	6.28183480352902e-21	0.894539198250527	0.55	0.267	1.61022271518859e-16
RPS15A	8.26218147340123e-21	0.389260086502325	1	0.992	2.11784497707694e-16
PIM3	1.05916082663672e-20	0.88306776312859	0.56	0.289	2.71494694691791e-16
NFKBIA	2.84116256166862e-20	1.0803132522522	0.777	0.566	7.28275199432518e-16
CRTAM	5.34909868563734e-20	1.0135319520107	0.381	0.146	1.37113446608942e-15
HSPA1B	6.24686885442704e-20	-1.40216341752967	0.311	0.564	1.60125989345528e-15
CMC1	1.79562626374882e-19	0.762519002775659	0.732	0.466	4.60272880186736e-15
RPS23	3.62303186732977e-19	0.346417960112125	0.995	0.992	9.2869175855264e-15
RPS10	5.03102884876694e-19	0.395940297087235	0.992	0.951	1.28960362480443e-14
SH3BGRL3	1.00790590372473e-18	-0.554717439460837	0.922	0.947	2.5835652030176e-14
MCUB	1.65429936240823e-18	0.468007170889793	0.349	0.116	4.24046555566102e-14
ADGRE5	3.73634740204144e-18	0.671007711103063	0.759	0.497	9.57737929565282e-14
RPSA	4.59906575348217e-18	0.421137681358424	0.987	0.947	1.17887852459009e-13
FTL	4.77077473693975e-18	-0.655404647563993	0.96	0.971	1.22289268831977e-13
GZMK	7.64776886070878e-18	0.884010725281827	0.563	0.295	1.96035259206548e-13
RPS2	1.39666875690366e-17	0.334247843163353	0.997	0.993	3.58008102457116e-13
RPL13A	1.52845632223693e-17	0.313242656866961	0.997	0.988	3.91789209078993e-13
RPL4	2.48454912020861e-17	0.474312176672442	0.946	0.783	6.36864475983073e-13
HSPA6	2.83815310287182e-17	-2.45662062396253	0.072	0.287	7.27503784859133e-13
RPL37	5.83190259458018e-17	0.336017645027081	0.997	0.984	1.49489159206874e-12
SMAP2	1.69687926994663e-16	0.633932970922636	0.542	0.276	4.3496106326542e-12
NR4A3	3.18614661185111e-16	0.60220006612362	0.517	0.259	8.16704961015795e-12
TPT1	6.12159110129787e-16	0.307881428346214	1	0.995	1.56914744699568e-11
MGP	8.11204171877126e-16	-0.719851546472913	0.016	0.186	2.07935965377264e-11
RPL23A	2.43025640885437e-15	0.288782136359599	0.997	0.986	6.22947625281641e-11
NFKBIZ	3.43900120128356e-15	0.551550456546056	0.442	0.205	8.81519177925015e-11
BCL3	3.77594747506813e-15	0.383688354301908	0.308	0.107	9.67888616284214e-11
MRPL14	4.14321220885874e-15	0.418336942509864	0.343	0.133	1.06202958549676e-10
HIVEP2	4.88775178574471e-15	0.280282086754862	0.182	0.039	1.25287741523994e-10
ZC3H12A	6.47070228507907e-15	0.453773420879052	0.386	0.161	1.65863511673432e-10
HBB	3.22067568399502e-14	-0.861014749623227	0.032	0.196	8.25555798078442e-10
ANKRD11	3.89890638509181e-14	0.4430292529885	0.603	0.332	9.99406673690584e-10
S100A4	5.15881564601872e-14	-0.608889918194255	0.753	0.862	1.32235921454398e-09
GNLY	6.42258520650921e-14	-0.80367992061123	0.619	0.822	1.64630126598451e-09
HSPB1	6.4513915974451e-14	-1.34177677942776	0.18	0.364	1.6536852081731e-09
RPS18	8.58189451604382e-14	0.299010232405046	1	0.996	2.19979702129751e-09
RPL13	1.71399200594319e-13	0.262423866109043	1	0.996	4.39347570883419e-09
HIST1H4C	1.90279796463794e-13	0.580725201887505	0.461	0.229	4.87744202275643e-09
CD74	2.08326436951339e-13	0.564150571834163	0.836	0.613	5.34003155837366e-09
RPS27	2.1216098452543e-13	0.285644420871704	1	0.995	5.43832251634035e-09
S100A6	2.17340618428608e-13	-0.535874176277917	0.777	0.87	5.57109207218051e-09
GRASP	2.51432305830867e-13	0.960380752558254	0.306	0.134	6.4449642953626e-09
EEF1G	2.57729566525649e-13	0.410997293974427	0.96	0.834	6.60638197875197e-09
LGALS1	3.08457504182072e-13	-0.66608833220649	0.587	0.733	7.90669120469906e-09
RPL5	5.43457661300735e-13	0.323359583763596	0.989	0.961	1.39304502321217e-08
COTL1	6.84137672125651e-13	0.603110643534033	0.598	0.376	1.75365009495968e-08
RPL35A	1.07259618323983e-12	0.288669293088331	0.995	0.978	2.74938579649867e-08
DUSP2	1.257614497009e-12	0.482647428158354	0.895	0.763	3.22364324018317e-08
NFKBID	1.96053749903373e-12	0.470991817954415	0.327	0.139	5.02544577127316e-08
XCL2	2.36921929977199e-12	1.01541497163758	0.566	0.383	6.07301983110554e-08
NFKB2	2.56965178306203e-12	0.393658517926641	0.381	0.172	6.5867884155229e-08
RELB	2.80165898883893e-12	0.378185103793285	0.349	0.154	7.18149248609084e-08
LINC00513	3.04625278292391e-12	0.387646262006312	0.322	0.136	7.80845975846885e-08
CCL5	3.27578759357808e-12	-0.461361445286114	0.879	0.975	8.39682633861868e-08
ACPP	3.46970624802144e-12	-0.561875068878099	0	0.12	8.89389802555334e-08
RPL3	4.76954175611552e-12	0.26842315146027	1	0.993	1.22257663834509e-07
GZMA	5.10101669928232e-12	-0.752686634736372	0.928	0.957	1.30754361052704e-07
HIVEP1	5.24480086964325e-12	0.327711416738283	0.19	0.055	1.34439980691565e-07
BHLHE40	5.65893814957943e-12	0.53479885323809	0.598	0.361	1.45055561588169e-07
RPL34	6.44808633958043e-12	0.274403452666752	1	0.987	1.65283797142465e-07
RPL18A	7.54314620399178e-12	0.270456711381034	1	0.989	1.93353466646921e-07
EEF1B2	7.98535167633733e-12	0.420499108032603	0.93	0.812	2.04688519519555e-07
LYST	8.40741563816349e-12	0.467799855743526	0.534	0.297	2.15507285053045e-07
CD9	9.55435367859765e-12	-0.676439193568003	0.04	0.186	2.44906747843494e-07
IL27RA	1.22033719747459e-11	0.429539893879916	0.429	0.216	3.12809033828661e-07
SH2D1A	1.87509731892141e-11	0.440028728803779	0.416	0.207	4.80643695759125e-07
SLC38A1	1.98571714316128e-11	0.451715146549951	0.71	0.454	5.08998875306531e-07
GZMB	2.17576696598926e-11	-0.454227799552361	0.721	0.879	5.57714346392027e-07
LIMS1	2.77000410691748e-11	0.409562315690188	0.373	0.178	7.10035152726159e-07
HSPE1	3.05791606004062e-11	-0.969743379325956	0.737	0.779	7.83835623670211e-07
ARID4B	3.67770983761923e-11	0.474333684299884	0.727	0.501	9.42707362676937e-07
HLA-DQB1	4.1791682449824e-11	0.485646737285434	0.265	0.108	1.07124619623634e-06
RPS29	4.24349676056121e-11	0.274160896525198	1	0.988	1.08773552463466e-06
RPL36A	4.92039790954806e-11	0.367319011527897	0.973	0.901	1.26124559615445e-06
BTF3	5.60521883224389e-11	0.30292238144773	0.965	0.886	1.43678574326908e-06
ARRDC2	6.41800777683054e-11	0.285758840913945	0.271	0.105	1.64512793343497e-06
SRGN	8.75344478704885e-11	0.360462161593265	0.987	0.957	2.24377050226423e-06
RPS21	9.04246235306902e-11	0.278554511985634	0.989	0.967	2.31785437496218e-06
ITGA1	9.50765119972538e-11	-0.732722484448584	0.029	0.159	2.43709623202561e-06
NINJ1	1.0437164520995e-10	0.54582101953647	0.335	0.166	2.67535838166664e-06
RUNX3	1.15093079840432e-10	0.398731321792073	0.834	0.661	2.95018091554979e-06
ELL2	1.40675926077109e-10	0.445776402254343	0.335	0.159	3.60594601313454e-06
PLCG2	1.46371809966711e-10	0.269313512051201	0.225	0.082	3.75194860487669e-06
RPS5	1.5009775335462e-10	0.291666392850042	0.976	0.939	3.84745571173897e-06
BAG3	1.60897127295814e-10	-0.968089609598742	0.067	0.211	4.1242760639736e-06
ATF3	1.80234269801454e-10	-1.02365502361443	0.113	0.263	4.61994503782067e-06
HSPH1	1.84436400745982e-10	-1.10615034529957	0.603	0.651	4.72765826032175e-06
EIF4A1	1.955975420996e-10	0.318370014388771	0.917	0.817	5.01375179663905e-06
FAM177A1	2.03777940535921e-10	0.610207901583298	0.724	0.561	5.22343994975728e-06
RIN3	2.21824496502953e-10	0.334312755572749	0.292	0.128	5.68602731886019e-06
TGIF2	2.40565289705519e-10	0.267448214498674	0.217	0.079	6.16641007102157e-06
PLAC8	2.94300038484912e-10	0.502480659297416	0.649	0.438	7.54379288648376e-06
RBBP8	3.0513269536571e-10	0.511889618764021	0.193	0.067	7.82146638030926e-06
IGFBP4	3.40706381190216e-10	0.266524895766383	0.102	0.018	8.73332666904882e-06
CORO7	3.9651775961636e-10	0.303572900494522	0.282	0.12	1.01639397322461e-05
TNFAIP3	4.28547335552537e-10	0.425135543307854	0.871	0.703	1.09849538522182e-05
BRAF	4.35422596172747e-10	0.457081000696623	0.491	0.274	1.1161187407696e-05
ZNF683	4.76791620799138e-10	-0.626389992856296	0.027	0.149	1.22215996159443e-05
ARHGAP4	4.77922193034647e-10	0.275664864173637	0.346	0.159	1.22505795740571e-05
FYB1	5.48027695890403e-10	0.396894711693738	0.794	0.578	1.40475939287587e-05
NOSIP	5.73839124344507e-10	0.421374539533995	0.386	0.193	1.47092182743228e-05
NR4A2	6.17633775782827e-10	0.480764012444646	0.858	0.712	1.58318065746412e-05
FYN	6.24095209469657e-10	0.397816485940889	0.794	0.592	1.59974325043357e-05
HSP90AA1	6.32191490110169e-10	-0.799003673995427	0.984	0.971	1.6204964465994e-05
DNAJB1	6.58752016068801e-10	-1.2843320591636	0.635	0.682	1.68857904278916e-05
IRF8	6.83648760991634e-10	0.415583601010623	0.268	0.118	1.75239686904986e-05
AC008105.3	7.14831134896038e-10	0.271234930234378	0.298	0.13	1.83232664807901e-05
S100A8	7.19481150568038e-10	-0.543974577695907	0.011	0.117	1.84424603325105e-05
XCL1	7.42137957656513e-10	0.899520974618909	0.346	0.184	1.90232222686094e-05
EML4	7.74664133538639e-10	0.39439667723217	0.507	0.292	1.98569657349959e-05
PLAAT4	8.44161654386021e-10	-0.533909403814604	0.751	0.791	2.16383956868769e-05
CACYBP	8.46658174680734e-10	-0.94173254251435	0.466	0.562	2.17023889915913e-05
ANP32B	1.06975819790411e-09	0.400580212045284	0.617	0.397	2.74211118868761e-05
CD44	1.07192182488434e-09	0.414488893942362	0.745	0.539	2.74765721372602e-05
RPL22	1.20733733278811e-09	0.277924214055658	0.979	0.916	3.09476778513577e-05
PTPN6	1.25652501866951e-09	0.352410317083358	0.394	0.208	3.22085058035555e-05
CD83	1.48995441464017e-09	0.683249965484541	0.349	0.179	3.81920015104714e-05
LPXN	1.51081281414552e-09	0.262837883580663	0.389	0.192	3.8726664864992e-05
RPL36	1.64623140624627e-09	0.257877800600996	0.987	0.974	4.21978496363106e-05
USP36	1.77635132403595e-09	0.35547885934107	0.322	0.154	4.55332134890136e-05
ARL5B	1.84069051468339e-09	0.454318183938799	0.268	0.118	4.71824199628793e-05
S100A11	2.00105072423313e-09	-0.583436077341078	0.638	0.693	5.12929332142679e-05
S100A9	2.70534659138962e-09	-0.511218739180875	0.016	0.122	6.93461491770902e-05
SMAD3	2.96447024401722e-09	0.26217120149202	0.126	0.033	7.59882657648934e-05
CHI3L2	2.97447014542065e-09	0.433724838633123	0.161	0.053	7.62445932375676e-05
MT-ND2	3.08468671787947e-09	-0.708593036727446	0.971	0.964	7.90697746394046e-05
RPL10A	3.32185745779352e-09	0.289911291974717	0.989	0.957	8.51491722156212e-05
NCOA1	3.66940845103169e-09	0.306496495090176	0.33	0.158	9.40579468252954e-05
GZMH	4.01393240386434e-09	-0.449001638386526	0.676	0.801	0.000102889129308255
HLA-DQA2	4.08648672193e-09	0.311310719257628	0.177	0.062	0.000104748914143232
RNF19A	4.47446979164578e-09	0.376451355974148	0.668	0.432	0.000114694084169256
JUN	4.56101201510285e-09	-1.03355694393282	0.598	0.693	0.000116912420983131
RPL22L1	4.65106674155959e-09	0.309317674345383	0.579	0.334	0.000119220793786397
TNIP1	4.80252885388732e-09	0.281357461350014	0.306	0.142	0.000123103222111694
RPL9	4.8160425232549e-09	0.252863279524019	0.997	0.982	0.000123449617998593
TC2N	4.93654901994225e-09	0.305370577586058	0.298	0.138	0.00012653856102818
CLDND1	5.91589755826175e-09	0.291228267228741	0.477	0.276	0.000151642202110923
CSRNP1	6.25512012959016e-09	0.321452333061697	0.405	0.214	0.000160337494281784
LAIR2	7.18912554860328e-09	-0.688121720798194	0.252	0.404	0.000184278855187348
EIF3L	8.08890895038513e-09	0.285538703236727	0.461	0.251	0.000207343003125222
RACK1	8.94952665818881e-09	0.266053438313102	0.984	0.941	0.000229403216829354
BAZ1A	1.14438612391225e-08	0.405287667387959	0.552	0.339	0.000293340495142428
EI24	1.14779722049435e-08	0.2632096444228	0.233	0.099	0.000294214861529317
SNHG6	1.32241070269142e-08	0.310462589320448	0.764	0.557	0.000338973535420891
VPS51	1.5009905067983e-08	0.259124857048382	0.335	0.167	0.000384748896607609
LGALS3	1.76308960563694e-08	-0.642656779744378	0.164	0.293	0.000451932758612916
VPS37B	2.19551059020244e-08	0.35557035382188	0.619	0.399	0.000562775229586593
SKIL	2.33068413562231e-08	0.482396232268108	0.563	0.375	0.000597424264484067
PSMD13	2.42589012731211e-08	0.305615469951374	0.469	0.272	0.000621828416333913
SIPA1	2.59384659180111e-08	0.250064226023089	0.437	0.239	0.000664880696876378
BRD1	2.62672317820091e-08	0.268103030443524	0.29	0.139	0.000673307952268238
TWISTNB	2.65801097383626e-08	0.482105947651121	0.359	0.201	0.000681327952923447
SNHG16	3.47187243824205e-08	0.332203512917013	0.461	0.267	0.000889945062094584
DENND4A	3.47894269259215e-08	0.360475642092757	0.308	0.157	0.000891757380392146
TXNIP	4.33324620515314e-08	-0.686316420559183	0.413	0.537	0.0011107409997669
EEF2	4.3784003294133e-08	0.291740271634368	0.836	0.654	0.00112231535643851
ISG20	4.51559731379611e-08	0.419750815305965	0.753	0.574	0.00115748305944536
JAK1	5.12347275340054e-08	0.43520284968625	0.81	0.675	0.00131329977087916
RBM38	5.81636965193301e-08	0.287905654385542	0.558	0.341	0.00149091003287999
TRAT1	6.18335847385097e-08	0.363036566023124	0.164	0.063	0.00158498027760222
IER5L	7.50052132026057e-08	-0.753261622948516	0.233	0.353	0.00192260863002239
BIRC3	7.59161077151049e-08	0.302794121591808	0.654	0.459	0.00194595758906128
AL133330.1	7.88439168863401e-08	0.280517297635937	0.137	0.046	0.00202100612154755
WDR74	8.14892528111134e-08	0.293254369277806	0.279	0.137	0.00208881401730727
SEPTIN9	8.41654631793394e-08	0.254017184397501	0.555	0.326	0.00215741331767601
ORAI2	1.15483805597113e-07	0.275158214026219	0.247	0.114	0.00296019638887081
PABPC1	1.24009133594896e-07	0.332847107023829	0.895	0.741	0.00317872612143796
LIMD2	1.65131971490492e-07	0.32595944538479	0.815	0.633	0.00423282782521579
JMJD6	1.7600239317336e-07	0.359768386113125	0.544	0.346	0.00451146934421275
HSP90AB1	1.85082747136064e-07	-0.495060339294575	0.893	0.907	0.00474422605733874
ATP5F1A	1.958127500827e-07	0.285994442457041	0.499	0.304	0.00501926822286985
DDX17	1.96665979692899e-07	0.259366691043285	0.826	0.618	0.00504113905746807
ANKRD12	1.99539565299384e-07	0.359622421091262	0.753	0.571	0.00511479767731911
SPATA13	2.23472850149779e-07	0.258622382600081	0.306	0.155	0.00572827956788927
PPA1	2.25170034765983e-07	0.291612500575802	0.418	0.236	0.00577178350115645
B3GNT7	2.39383727080397e-07	0.356835616451906	0.271	0.138	0.00613612307625181
NEAT1	2.40090072928152e-07	0.425031620831976	0.957	0.893	0.00615422883936732
HLA-DQA1	2.42211834537708e-07	0.326815206558958	0.273	0.138	0.00620861595470508
TNFRSF9	2.79083605198079e-07	0.405174256447556	0.255	0.126	0.00715375005204237
UCP2	2.96605134041448e-07	0.383929432898941	0.627	0.426	0.00760287940088443
RPLP0	3.16030443547875e-07	0.305653213504558	0.933	0.864	0.00810080835946269
SLC25A5	3.1936149118706e-07	0.339962415199335	0.697	0.501	0.0081861931035979
HCG18	3.19751534204523e-07	0.371282564852955	0.496	0.32	0.00819619107626454
LITAF	3.26397453910567e-07	0.341930164492075	0.858	0.671	0.00836654593608956
AC016831.5	3.49938988515046e-07	0.34571207771006	0.504	0.314	0.00896998609260618
YPEL5	3.51301844687839e-07	0.35437259536651	0.775	0.603	0.00900492018488337
PDE4B	3.63054764538103e-07	0.346340407662412	0.413	0.247	0.00930618277940518
LDHB	3.80680396290567e-07	0.292458457796548	0.649	0.433	0.00975798059811609
FRYL	3.87053243255647e-07	0.270587177350505	0.268	0.134	0.00992133578437201
IRF2BP2	5.3875917070627e-07	0.278275258107372	0.418	0.245	0.0138100138227138
RAB8B	5.60115125723725e-07	0.311495871896531	0.576	0.371	0.0143574310176762
DOK2	6.17098891325948e-07	-0.645476788610917	0.568	0.599	0.015818095881358
DSTN	6.43495073896919e-07	-0.568211424885144	0.367	0.461	0.0164947092291997
BCL2A1	7.63652393285137e-07	0.453714837362003	0.257	0.137	0.0195747017970779
PHF20	7.6993205614946e-07	0.254632135323272	0.448	0.267	0.0197356683952791
VIM	7.72106856644315e-07	0.47283225316528	0.933	0.861	0.0197914150563637
MAP3K8	7.78465368913487e-07	0.348140775860133	0.399	0.239	0.0199544028013594
VPS13C	9.04868746379984e-07	0.253765193506988	0.429	0.25	0.0231945005759581
SYAP1	9.5850903045446e-07	0.318502754436169	0.568	0.382	0.0245694619776392
ANP32A	9.75613105746023e-07	0.281209239040772	0.491	0.305	0.0250078907395878
FGFBP2	1.00963436208692e-06	-0.481701033169893	0.491	0.612	0.025879957603374
NOP53	1.01206315317996e-06	0.318611859512578	0.812	0.67	0.0259422148054619
RAB29	1.1270517592766e-06	0.252587199630013	0.528	0.329	0.028889717745537
ARID5A	1.18439815724766e-06	0.259038944072839	0.399	0.234	0.0303596779647294
ABLIM1	1.22491711280285e-06	0.250016094073745	0.249	0.125	0.0313983003524754
HINT1	1.4164484026042e-06	0.273166198229012	0.85	0.703	0.0363078219039534
DNAJA4	1.54809392084019e-06	-0.846204603456168	0.107	0.209	0.0396822914728965
SF1	1.57471531598107e-06	0.279225172493233	0.627	0.434	0.0403646776945428
YBX3	1.59789310383156e-06	0.305741775686691	0.252	0.13	0.0409587939305144
SATB1	1.60238440678994e-06	0.250314496840381	0.335	0.186	0.0410739194992465
CD52	1.8527874389168e-06	-0.508229344578931	0.743	0.804	0.0474925004217543
ENTPD1	2.53166376556822e-06	0.31581082409523	0.196	0.093	0.0648941373028101
CYLD	2.68203174438173e-06	0.287099665786988	0.52	0.332	0.0687485197037368
TAPBP	2.7145952252705e-06	0.260660542594079	0.713	0.496	0.0695832194093586
ICAM3	2.75841487990994e-06	0.259360210876213	0.649	0.441	0.0707064486167316
AC058791.1	2.76342029834778e-06	0.351163519469266	0.59	0.416	0.0708347525075485
RHOG	3.3090760273204e-06	0.265137880458066	0.458	0.282	0.0848215458083039
CSF1	3.35348106867093e-06	-0.731643193836024	0.056	0.149	0.0859597802332419
ZNF331	3.88955101355304e-06	0.272535913436138	0.619	0.441	0.099700861130405
MYC	4.45105890643877e-06	0.373426824775069	0.164	0.072	0.114093992948745
MIDN	4.81860977754649e-06	0.250676110051555	0.622	0.425	0.123515424427849
RGS2	4.94738200070703e-06	-0.841342660139971	0.378	0.451	0.126816242824123
PDE7A	5.18565053201139e-06	0.259727539334644	0.475	0.304	0.132923780087048
OTULIN	6.06422870690576e-06	0.34189502947978	0.485	0.312	0.155444374444115
C17orf49	6.71899137975943e-06	0.290457122651043	0.496	0.329	0.172227906037373
AREG	7.22261619965266e-06	0.40450589615645	0.351	0.214	0.185137321045697
ETS1	7.26343984896399e-06	0.278961269091407	0.651	0.458	0.186183753648494
IL2RB	7.46324064613761e-06	0.317580090174492	0.657	0.472	0.191305247482445
PTGDS	7.8852115108516e-06	-0.834136612232819	0.038	0.117	0.202121626657659
ZBTB16	8.00651425127635e-06	0.333510860261836	0.19	0.096	0.205230979802967
SEC14L1	8.07042619386786e-06	0.279394412186913	0.332	0.197	0.206869234627415
LMNA	8.95978475949731e-06	0.959364022042659	0.432	0.303	0.229666162740195
DENND2D	1.00788028008872e-05	0.250226052794564	0.418	0.25	0.258349952195142
SERBP1	1.23014994232989e-05	0.29394626392953	0.772	0.612	0.315324334717419
NFE2L2	1.23288314466162e-05	0.338146030103181	0.662	0.513	0.316024936471114
IFI27	1.33009560215334e-05	-0.762998562115037	0.056	0.142	0.340943405699965
KMT2E	1.38587756107804e-05	0.28794647041003	0.767	0.576	0.355241995231134
DHRS7	1.56181538494673e-05	-0.389896555379319	0.448	0.499	0.400340137623395
FOSL2	1.59443955017351e-05	0.256604730163364	0.705	0.53	0.408702689895975
ZFP36L2	1.59453112535946e-05	0.277552946119338	0.89	0.799	0.408726163363392
CNOT6L	1.89791881637773e-05	0.309147278729462	0.692	0.517	0.486493530202103
FCGR3A	1.99330230746641e-05	-0.390388729550131	0.483	0.591	0.510943180472864
HSPD1	2.03855721351156e-05	-0.894552369410786	0.689	0.682	0.522543370539419
NUCB2	2.34367103427656e-05	0.283354524312278	0.399	0.253	0.600753196216109
HBA2	2.66348688118745e-05	-0.39202444155189	0.032	0.103	0.682731592254778
CST3	2.91258341853412e-05	-0.25558406135772	0.048	0.129	0.746582507672852
CD55	2.98146671005605e-05	0.307689099784007	0.512	0.372	0.764239361788668
GNAS	3.13782858234576e-05	0.292359559319485	0.871	0.759	0.80431960051269
SEPTIN7	3.33003896777128e-05	-0.270568449838113	0.869	0.842	0.853588888608812
MYL6	3.37082855485078e-05	-0.258915714868769	0.944	0.928	0.8640444834649
DYNLL1	3.63221411393016e-05	-0.405318724218486	0.767	0.755	0.931045443823719
TOB1	5.06363722825967e-05	-0.497684752874873	0.252	0.342	1
PRF1	5.36209917951506e-05	-0.319091417637721	0.82	0.828	1
CD63	6.07338852076628e-05	-0.323366159032933	0.777	0.795	1
MAFF	6.11962679895046e-05	0.452067433365573	0.367	0.251	1
POLR2K	6.23560399346349e-05	0.295448100792656	0.504	0.345	1
WIPF1	7.03260843205934e-05	0.250761763605119	0.627	0.461	1
HOPX	7.24222786055005e-05	-0.34861900243896	0.592	0.675	1
RABAC1	9.74206209134249e-05	-0.388524376996046	0.512	0.53	1
GPSM3	9.89015132780993e-05	0.260127843753842	0.641	0.468	1
MT-ND4L	0.000119817945573223	-0.466066608541213	0.525	0.557	1
ANXA1	0.000129847645785169	-0.565411210515991	0.812	0.85	1
FCER1G	0.00014260305410821	0.333749595264469	0.391	0.279	1
FKBP4	0.00016337123809123	-0.566807134217998	0.198	0.276	1
TIGIT	0.000168599224504301	0.272250067625932	0.509	0.366	1
PERP	0.000169270322467972	-0.314658681129485	0.04	0.104	1
LCP1	0.000187154285651715	-0.320809927187055	0.783	0.767	1
CAST	0.000232230325790994	-0.411981977587549	0.584	0.586	1
GSTP1	0.000246120838227738	0.50618315921992	0.716	0.616	1
DDX24	0.000291151343515596	-0.353411774709271	0.689	0.682	1
TUBB	0.000302896831731308	0.284645671154389	0.37	0.237	1
DNAJB4	0.000316180783876225	-0.868550778126763	0.139	0.211	1
NDFIP2	0.000327138820777275	-0.357311921153522	0.072	0.141	1
ZFAND2A	0.000526237468715953	-1.03824523022566	0.223	0.276	1
IGFBP7	0.000529640905955051	-0.473815754717306	0.155	0.232	1
PTMS	0.000648336112510977	-0.4124078753197	0.265	0.345	1
MT-ND4	0.000652146880554061	-0.277877574818503	0.995	0.996	1
IFRD1	0.000901235947703976	0.278629670375428	0.48	0.354	1
IFI6	0.000989826889064279	-0.483622223722696	0.158	0.226	1
IER2	0.000998502082407139	0.286068987822854	0.869	0.791	1
HLA-DRA	0.00101738309994273	0.340819173949335	0.571	0.433	1
TPM3	0.00102113586897039	-0.26768064267935	0.775	0.762	1
MT-ND5	0.00117401644265441	-0.329633587285683	0.946	0.909	1
C12orf75	0.00118189531880902	-0.313760164841959	0.619	0.617	1
ITGB1	0.0011964418621511	-0.347618729415539	0.638	0.625	1
CDKN2C	0.00122375344814393	-0.392809726799611	0.056	0.112	1
PDLIM5	0.00128099020039531	-0.337995555110261	0.062	0.12	1
APOL6	0.00178891219886836	-0.408891587670525	0.3	0.351	1
OASL	0.00182965200144019	-0.37768470899303	0.273	0.325	1
HSPA8	0.00184097364887156	-0.329321478277598	0.941	0.924	1
MTSS1	0.00188426342277088	-0.321372021432762	0.094	0.155	1
RHOB	0.00210840420699261	-0.911057637022661	0.217	0.271	1
ID2	0.00220588181082152	-0.372535353178675	0.721	0.714	1
STMN1	0.00264244479558305	0.491254816687648	0.223	0.146	1
TIMP1	0.00340621224405896	-0.275278378713276	0.091	0.149	1
CHORDC1	0.0034250949641656	-0.425781674036255	0.493	0.5	1
PLAAT3	0.00365666573969596	-0.303711405592297	0.255	0.312	1
CLEC2B	0.00375972238582552	-0.463019772992145	0.732	0.708	1
SELENOW	0.00440427999757893	-0.301252589402251	0.515	0.503	1
CYP51A1	0.0053517974931551	-0.400239530302418	0.182	0.234	1
CLIC3	0.00547888108537473	-0.450898800143681	0.536	0.547	1
TMEM147	0.00631422850235956	-0.336455707014662	0.145	0.196	1
IFNG	0.00690738762720918	-0.631232078129136	0.306	0.361	1
HIST1H2AC	0.00694786628150934	-0.330029457182214	0.072	0.12	1
LDLRAD4	0.00823422266403425	-0.787760050052414	0.134	0.183	1
AKAP5	0.0105880938333675	-0.323196505994957	0.118	0.168	1
CD160	0.0106809266914448	0.361354115721659	0.206	0.146	1
LDLR	0.0114277209700335	-0.389687797362128	0.123	0.171	1
HSPA5	0.011464217589537	-0.329887944547402	0.662	0.611	1
ISG15	0.011547323979695	-0.537025287244863	0.547	0.533	1
AHSA1	0.013352412057773	-0.352139319938834	0.458	0.451	1
SPON2	0.015417419861778	-0.390783946689502	0.338	0.368	1
NEU1	0.0161614973737968	-0.461172570519198	0.241	0.28	1
CTSD	0.0171577495948803	-0.330977250610836	0.523	0.493	1
MPC2	0.0174458975368108	-0.352008670854752	0.367	0.378	1
BTG3	0.0177732119157231	-0.377503633527651	0.29	0.316	1
CALR	0.0204309643436398	-0.253964648763359	0.689	0.639	1
SLC3A2	0.0212957207421924	-0.322389988240941	0.346	0.371	1
FGFR1OP2	0.0238896627054048	-0.297450115045162	0.418	0.417	1
ITGAE	0.0245486103665543	-0.307012914868185	0.15	0.191	1
SOD1	0.0246547574658668	-0.37427763120554	0.735	0.647	1
BCL11B	0.0255567068612269	0.27103549902029	0.483	0.403	1
FGL2	0.0256534841330766	-0.281469641128832	0.105	0.146	1
ID3	0.0259876828945892	-0.582204128273552	0.11	0.15	1
ARRDC3	0.0266784465488554	-0.30970637970002	0.204	0.247	1
PTGES3	0.0271391707735512	-0.281441184931359	0.692	0.637	1
PRSS23	0.027162287231519	-0.271233006553809	0.137	0.178	1
PMAIP1	0.0286119433446846	-0.701369002479723	0.338	0.345	1
PRKD3	0.0293312377005954	-0.281874484575942	0.115	0.154	1
ATP1B3	0.0294970710640775	-0.252303074417162	0.523	0.521	1
PDCL3	0.0334835519282751	-0.291119153429384	0.209	0.243	1
AC016074.2	0.0338101657114383	-0.456986411866253	0.086	0.124	1
GRPEL1	0.0344186877749595	-0.281292545784166	0.145	0.182	1
FAM3C	0.034569383472	-0.360755034713049	0.193	0.224	1
NUDC	0.0379347007211751	-0.321081827634506	0.424	0.422	1
C18orf32	0.0485636088751393	-0.293479243874205	0.34	0.354	1
MRPL18	0.0489127304941101	-0.533999510312168	0.319	0.322	1
RAB5IF	0.0494284834666702	-0.250631817735006	0.477	0.471	1
ITM2C	0.0496538126049773	-0.419163444410217	0.177	0.213	1
KLRC2	0.0502660519103858	-0.352944302346275	0.295	0.324	1
KRT81	0.0525041146525838	-0.419684036552718	0.099	0.133	1
KRT86	0.0532722193856745	-0.293762313985109	0.099	0.134	1
ACSL3	0.0542217022424678	-0.257996137790388	0.121	0.155	1
SAMD9	0.0642326261863992	-0.346199487923791	0.327	0.35	1
UAP1	0.0719147975580778	-0.336086543125977	0.231	0.253	1
GPR174	0.0732639805314746	-0.280213401348241	0.185	0.209	1
GALNT2	0.0738482145161302	-0.359674975198834	0.099	0.129	1
MGST3	0.0850014500407782	-0.2510131726512	0.29	0.296	1
CKS2	0.0876949816023787	-0.434983298223474	0.308	0.312	1
PLIN2	0.108015487356114	-0.454936938544799	0.26	0.282	1
CCPG1	0.118505837997282	-0.281814499943341	0.236	0.25	1
ANKRD28	0.118859707128689	-0.349033618337211	0.228	0.245	1
DEDD2	0.133423813828234	-0.311498492682892	0.3	0.303	1
GLIPR2	0.149307552010424	-0.319122314811612	0.295	0.291	1
CAMLG	0.160302425957505	-0.288250462441514	0.282	0.283	1
CCL3L1	0.160395206845894	0.817601394065148	0.236	0.2	1
LMBRD1	0.174091559944414	-0.260830855948595	0.147	0.163	1
CD3D	0.182441639952835	-0.305392192146227	0.413	0.43	1
ALOX5AP	0.184255840210998	-0.30878221843823	0.349	0.349	1
MT2A	0.195289753456342	-0.350623316600458	0.381	0.358	1
AUTS2	0.197583965486546	-0.270775541557682	0.255	0.264	1
TUBA1A	0.197674177535042	-0.315080372521153	0.501	0.455	1
SEC11C	0.206897829344465	-0.257934379453467	0.324	0.314	1
GBP1	0.210021225494414	-0.265922027730077	0.201	0.216	1
TBRG1	0.215963591282344	-0.261614650999437	0.18	0.191	1
PPP1R14B	0.233102384289111	-0.39338288798735	0.265	0.266	1
DNAJA1	0.233590632440932	-0.348356734785094	0.885	0.838	1
SLC5A3	0.24665267458612	-0.332165005804797	0.33	0.32	1
SLC35A3	0.247122528440344	-0.250586234169658	0.129	0.143	1
MXD1	0.247485430141558	-0.332807192956974	0.214	0.221	1
CCL4L2	0.258042680444243	0.798492224244425	0.413	0.388	1
SLBP	0.263551782305018	-0.252170790080514	0.295	0.288	1
STARD3NL	0.263632503520768	-0.267746310152292	0.273	0.272	1
GLUL	0.27422268859026	-0.299916662647616	0.161	0.172	1
MYLIP	0.278994559660198	-0.276663601105358	0.204	0.212	1
ANKRD37	0.319545197133928	-0.424792582277854	0.249	0.25	1
ABHD3	0.327047601535789	-0.271238882840511	0.204	0.205	1
TENT5A	0.339688609847679	-0.326968138631407	0.126	0.137	1
RGCC	0.342621983079641	-0.27114626992423	0.649	0.628	1
EVI2B	0.375974160192488	-0.26900308566554	0.405	0.374	1
SAT1	0.392424605703314	-0.466644509034569	0.724	0.642	1
CD69	0.400898003929879	-0.314649415411813	0.67	0.622	1
NUFIP2	0.465770840912397	-0.262255475422231	0.362	0.329	1
GLRX	0.474591363861156	-0.291982537369487	0.292	0.276	1
RBPJ	0.519334004962925	-0.260778868068738	0.3	0.276	1
RECQL	0.520921661684538	-0.300269412003292	0.217	0.213	1
SOD2	0.561059663579931	-0.27077528638416	0.239	0.225	1
CCL4	0.565627295219209	0.351999930068811	0.786	0.811	1
ARL4A	0.577696574674162	-0.325482433010268	0.365	0.338	1
CLK1	0.600416793103193	-0.288908578659387	0.606	0.522	1
PPP1R15A	0.622651254178564	-0.336028995304868	0.539	0.463	1
RGS16	0.647003887496096	-0.476227306650527	0.131	0.134	1
CKLF	0.678018046553011	-0.354124212430904	0.552	0.446	1
DUSP1	0.699310849084434	-0.48567702460024	0.689	0.611	1
ABHD5	0.879660654549448	-0.256859110977521	0.19	0.178	1
DDIT3	0.901425849512696	-0.303930362561264	0.306	0.27	1
TRAC	0.947882981227221	-0.271333658425809	0.504	0.447	1
CCL3	0.960083374910115	0.690099598822596	0.335	0.33	1
TNFRSF18	0.994786275015553	-0.357318380396027	0.292	0.262	1
