# Supplementary material for: ScRNA-seq revealed an immunosuppression state and tumor microenvironment heterogeneity related to lymph node metastasis in prostate cancer
Source: Exp Hematol Oncol. 2023 May 23;12:49. doi: 10.1186/s40164-023-00407-0 (PMC10204220; doi:10.1186/s40164-023-00407-0)
Supplement: Supplementary file 18 — Supplementary Material 18: DEGs of Neutrophil cells. [file 40164_2023_407_MOESM18_ESM.csv]

	p_val	avg_log2FC	pct.1	pct.2	p_val_adj
IGLC2	5.80654983340285e-10	1.91095255525906	0.304	0.031	1.48839291879615e-05
IGKC	1.14405873318933e-09	1.70625121608527	0.826	0.286	2.93256575078422e-05
SLC12A6	1.17050797805159e-08	1.78200587450507	0.435	0.078	0.000300036310013963
MT-CO3	1.6630165829383e-08	-1.27577277202496	0.87	0.996	0.000426281040704576
CXCL2	2.8900543660375e-08	2.44903912574198	0.261	0.029	0.000740807635646393
S100A9	2.0173880859681e-07	-1.45633133092808	1	1	0.00517117088076204
AC099343.3	2.32424377164669e-07	1.13680988377119	0.13	0.007	0.00595773405986196
JCHAIN	2.42697433097888e-07	1.3987786200291	0.13	0.007	0.00622106330259817
MALSU1	2.42697433097888e-07	1.19153560403747	0.13	0.007	0.00622106330259817
KLF6	2.82326504325225e-07	1.4132149483297	0.739	0.283	0.00723687528536848
MT-ND2	3.19846133718276e-07	-1.19874725266369	0.957	0.98	0.00819861594560058
CCRL2	6.86333317806103e-07	1.46920116419572	0.217	0.025	0.0175927819353238
TWISTNB	7.75161674760888e-07	2.13960247912746	0.174	0.016	0.0198697192091458
NFKBIZ	8.54405963862388e-07	1.80809498190067	0.522	0.141	0.0219009880716846
MT-CO2	9.50402341494304e-07	-0.977869223871357	0.957	0.991	0.0243616632195235
TGIF1	1.31711709265564e-06	1.59258834410759	0.261	0.038	0.0337616624360421
MT-ND3	1.76065549434211e-06	-1.04933661868488	0.913	0.996	0.0451308822864713
MT-CO1	4.41613236972836e-06	-1.02842913344164	0.739	0.971	0.113198721033247
CHMP1B	5.48092763489371e-06	1.81665838889848	0.348	0.076	0.14049261806523
SGK1	5.66867871689674e-06	1.50748533244915	0.304	0.058	0.145305241550214
MT-ND4	6.76058266148436e-06	-1.00193045686254	0.913	0.991	0.173294015361829
MT-CYB	7.74798798124159e-06	-0.885900312686508	0.87	0.993	0.198604175923166
C4orf33	1.56283205414592e-05	1.03537185372976	0.13	0.011	0.400600740439224
DEF8	1.61329126377412e-05	1.07462904199633	0.13	0.011	0.41353494964322
EGR3	1.65092297499343e-05	1.75952094006761	0.348	0.085	0.423181086180065
IFITM2	1.73207682953772e-05	-0.980246862442007	0.913	0.987	0.443983253715404
TYROBP	1.91267148756199e-05	-1.25528965082521	0.609	0.864	0.490275082406766
G3BP1	2.39903655472268e-05	1.01321357415097	0.217	0.033	0.614945040072065
NFKBIA	3.20821554571261e-05	1.37612087621567	0.783	0.473	0.822361890832512
TNFAIP6	3.21798449997014e-05	1.7564142994253	0.652	0.277	0.824865966877346
S100A8	3.54812986584269e-05	-0.974049852220501	1	1	0.909492128511457
MED13	4.0471134132304e-05	1.13958315100077	0.217	0.036	1
ELF4	5.56389812464656e-05	1.22797130936011	0.13	0.013	1
DUSP3	5.8860241346428e-05	1.28204655760562	0.13	0.013	1
DPP8	6.05363476877625e-05	1.01349318398751	0.13	0.013	1
MT-ND5	7.6601932774184e-05	-1.76288888984487	0.304	0.67	1
ELL2	0.000104102468438283	1.60155619580541	0.304	0.074	1
MT-ATP6	0.000116986038415523	-0.78145002785699	0.826	0.996	1
IGLC3	0.000149762384859418	1.22839620232758	0.174	0.027	1
NEAT1	0.000156218870257197	0.848849990405874	0.957	0.964	1
SOD2	0.000157621204647124	0.73999995680434	0.913	0.953	1
NARS	0.000170841119819544	1.15486738049606	0.13	0.016	1
ARHGEF2	0.000198518839700499	0.996217064563046	0.13	0.016	1
LINC00528	0.000208644919414565	0.994378817450605	0.13	0.016	1
ZNF281	0.000243319445259745	1.70840359975085	0.217	0.045	1
IL1RAP	0.000259480842110611	1.2862535458031	0.261	0.06	1
LITAF	0.000267116430517018	1.07480093183712	0.957	0.797	1
BIRC3	0.000304708080817691	1.4797824255407	0.261	0.062	1
CD83	0.000352357706060984	2.20527442114854	0.217	0.049	1
CD55	0.000387307854862025	1.2936004877082	0.739	0.464	1
GK	0.000475344472827802	1.52866925565671	0.522	0.225	1
CUL5	0.00049125076063698	0.86251494053908	0.13	0.018	1
GNA13	0.00050715399916655	1.04402066821609	0.348	0.103	1
TSPO	0.000529892434973494	-2.60163148237135	0.043	0.404	1
MT-ND1	0.000645452312849716	-0.757408818541887	0.913	0.984	1
SNN	0.00064616148842973	1.16527878917011	0.261	0.067	1
LIMK2	0.000805217811791029	1.61529622097106	0.261	0.071	1
POLR2A	0.000907544613875311	0.894393373475499	0.174	0.033	1
CCL3L1	0.000912922244011893	3.23366910298149	0.261	0.071	1
TRIP11	0.00102664806995038	0.828025749107914	0.13	0.02	1
FAM13A-AS1	0.00106936685229502	1.01016920980138	0.13	0.02	1
CISD2	0.00113653626005411	0.805115315646217	0.13	0.02	1
ALOX12-AS1	0.00120758747565868	0.820396941807842	0.13	0.02	1
FOS	0.00124537444804997	-0.932401545728961	0.304	0.636	1
STX16	0.00125551744448991	1.14104157085862	0.174	0.036	1
SVIP	0.00127429274768182	1.09881548189933	0.217	0.054	1
HLA-B	0.00128519501941711	0.573347902405934	1	0.882	1
CFLAR	0.00169135570663453	1.20830114266551	0.478	0.225	1
MAFF	0.00176331957522731	1.406345160802	0.174	0.038	1
MARCKS	0.00180357319977132	1.18466972094593	0.652	0.406	1
CXCL8	0.00189041676129984	1.18945331537908	0.783	0.518	1
HINT3	0.00203042587428505	0.962513585586793	0.13	0.022	1
FTH1	0.00216239047689733	0.500211955919903	1	0.978	1
CD69	0.00231137225089616	0.691947333814429	0.13	0.022	1
CD53	0.00232022651787997	1.06168773625902	0.522	0.237	1
STARD3NL	0.00240372786064593	0.951947769484694	0.174	0.038	1
NDUFV2	0.00243383597955507	1.02177176692472	0.217	0.058	1
YWHAB	0.00246498688035898	0.764236128742084	0.696	0.357	1
TPP1	0.00254756049558513	0.732793944588396	0.174	0.038	1
LINC00639	0.00272483534006912	0.632274274918141	0.13	0.022	1
NCOA3	0.00281182649703535	0.918422812499608	0.217	0.058	1
AL391832.2	0.00285116642190886	1.34602855379738	0.217	0.06	1
USP34	0.00295344748411042	1.301621302826	0.217	0.06	1
STAG2	0.00304442709803349	1.19649340964789	0.348	0.129	1
NFKBID	0.00306971572566336	1.18462451788953	0.13	0.025	1
ARL4C	0.00312335044692031	1.15108859964361	0.13	0.025	1
NR4A3	0.00320690810239777	1.37346314941165	0.261	0.08	1
GIT2	0.00335777247655725	1.1469402990013	0.217	0.06	1
IGF1R	0.00351024465031583	1.12351195531656	0.174	0.042	1
EHBP1L1	0.00352335997187183	0.933928493857252	0.13	0.025	1
IGHG4	0.00352335997187183	0.901691013423545	0.13	0.025	1
LENG8	0.00358416268429571	0.91541849420535	0.13	0.025	1
B4GALT5	0.00360257268325288	1.18959808820364	0.304	0.107	1
MRPS6	0.00390141606218903	1.00771778017078	0.261	0.083	1
PRKCB	0.00397241824150404	1.19576393355325	0.391	0.17	1
DOCK5	0.00423447811060644	1.10230267399352	0.304	0.109	1
PPP2CA	0.00430899147180768	1.00848547954756	0.261	0.085	1
SMAD2	0.00464337254215232	0.952534669225048	0.174	0.042	1
CXCR4	0.00473780702786268	1.012069654282	0.652	0.433	1
CEBPB	0.00475368577330498	0.895588896832485	0.739	0.46	1
PSEN1	0.0048308067938812	1.06174745575265	0.261	0.087	1
JMJD6	0.00485437874740029	1.06821965041752	0.217	0.065	1
C15orf48	0.00490302304916703	2.10986776707922	0.174	0.045	1
RAN	0.00522659493098365	1.11036521712586	0.174	0.045	1
CD58	0.00539025393200146	1.05771856948534	0.261	0.089	1
ATP5PB	0.00541031370991237	0.996738518470958	0.217	0.065	1
IL10RA	0.00551063842691694	0.854045245503102	0.13	0.027	1
RPA3	0.00577888835190802	0.719473236012493	0.13	0.027	1
SAT1	0.00578435962288653	0.74780629619587	0.913	0.786	1
SAMD8	0.00600729729861052	0.992087163048817	0.174	0.045	1
TNFAIP3	0.00611265701729619	1.25174757044369	0.565	0.295	1
EIF1	0.00615891424454352	0.55417721293438	0.957	0.759	1
SFT2D1	0.00623261155298568	1.03693635012338	0.348	0.138	1
DAPP1	0.00667584124032718	1.10853880879143	0.261	0.089	1
ARPC5	0.00680743844282138	-1.08110749899744	0.391	0.598	1
PRRG4	0.00686612924071343	0.63358892000994	0.13	0.027	1
PPIF	0.00686923432766315	1.05926595582244	0.478	0.23	1
NBN	0.00696990348268361	0.953444168009375	0.304	0.114	1
SPATA13	0.0072095957585826	0.808170094808785	0.217	0.065	1
TANK	0.00799118783929777	1.27098892344786	0.391	0.181	1
SF3B2	0.00828424934062464	0.885832047190017	0.13	0.029	1
SRGN	0.00837494457706144	0.583722044414778	0.957	0.987	1
NAMPT	0.00846630262849703	0.784237586560924	1	0.94	1
PPP1R15B	0.00917081601702267	1.13930082563499	0.174	0.049	1
RPL34	0.00971711324419718	0.666875617866134	0.826	0.54	1
HIP1	0.00973218899599844	0.758817567429555	0.13	0.029	1
SLC2A3	0.0103982087795674	1.16212843783629	0.652	0.386	1
LAMP1	0.0106157067479231	0.865974032000276	0.261	0.094	1
USP7	0.0110891911710916	1.06482604072344	0.13	0.031	1
PLEK	0.0113516538505507	1.23034389042167	0.565	0.404	1
IGHG1	0.011401261455221	1.07507563098189	0.13	0.031	1
KANSL1	0.0114237974226104	1.06046191258881	0.217	0.074	1
LYN	0.0118682361705295	0.805585630633775	0.609	0.357	1
KBTBD2	0.011883989126616	0.92354261788815	0.13	0.031	1
SLC38A1	0.0122157937080914	0.993126934761751	0.13	0.031	1
TAGAP	0.0122306798828295	0.829512076023581	0.391	0.176	1
GCC2	0.0123823994510505	0.694831544492648	0.217	0.069	1
JUNB	0.0127311058519269	0.797686547642291	0.652	0.388	1
S100A11	0.0127851515994249	-0.431374242346642	1	0.987	1
CRLF3	0.01290409470832	0.819808714789299	0.13	0.031	1
COX6B1	0.0129497246894194	-1.85096883603392	0.043	0.27	1
MRPS36	0.013081474075798	0.830914251538726	0.13	0.031	1
ZNF267	0.0132313418838283	1.16840309296971	0.348	0.163	1
RPL7L1	0.0136265393294619	0.706264809489238	0.13	0.031	1
ANKRD28	0.0137192824856327	0.803345357892262	0.13	0.031	1
PLXDC2	0.0137787797928757	0.870275033279645	0.217	0.071	1
ABTB1	0.0143934183470768	-1.91803906085446	0	0.212	1
TNRC6B	0.0145634436557455	1.00541189853194	0.348	0.154	1
SNX2	0.0146563782968455	0.812115628341173	0.174	0.051	1
NUP153	0.0157689377001825	1.04541344547465	0.13	0.033	1
FGD4	0.0158538452039116	1.02473554805996	0.261	0.103	1
RGS1	0.0163936109933142	0.947159269035761	0.13	0.033	1
CEP170	0.0164906463135	0.621010309789086	0.174	0.051	1
CREBBP	0.0165718012329537	0.960935999276761	0.217	0.078	1
EPB41	0.0166827780723362	0.969031210583071	0.174	0.054	1
RAP1B	0.0167899384309795	0.86505418730693	0.478	0.243	1
SSR2	0.0168449769576685	0.596552822413019	0.174	0.051	1
CDC73	0.0170346387372795	0.930467495233277	0.174	0.054	1
YY1	0.0175165052519609	1.10697179120107	0.217	0.08	1
CRIP1	0.0186906981620768	0.781145487648694	0.217	0.076	1
AQP9	0.0195706020922822	0.736084078791046	0.652	0.429	1
IFITM3	0.0197358056667708	-1.00662292936184	0.435	0.621	1
MIR22HG	0.0199795477348005	0.715652758612149	0.13	0.033	1
RHEB	0.0200935369164202	0.818924681611609	0.217	0.078	1
CDA	0.0201841242095805	-1.05352414604789	0.13	0.375	1
CLDND1	0.0206179505990192	0.636345400687912	0.13	0.033	1
ELOC	0.0209869388071981	0.897171689606983	0.217	0.08	1
CDC123	0.0221048099968757	0.994081247841594	0.174	0.056	1
ARID4B	0.0237120226722337	0.764761838711516	0.261	0.105	1
BNIP2	0.0237876684484734	1.12169026080887	0.304	0.15	1
ISG20	0.0239893329330803	-1.66168333651918	0.043	0.243	1
EIF4A3	0.0240962701488396	0.732977598970265	0.13	0.036	1
IDI1	0.0245688589517158	0.807718029878029	0.217	0.083	1
CREB5	0.0248627012563144	0.699715775427877	0.435	0.223	1
DIP2B	0.0249764382611878	0.787388519498991	0.13	0.036	1
TMEM50A	0.0253108331572444	-1.51736973979596	0.087	0.295	1
DDX18	0.0264983123668722	1.26946718295551	0.13	0.038	1
PSAP	0.026594319926407	1.00399474548697	0.348	0.17	1
IER5	0.0268205760800256	0.774632372345969	0.13	0.036	1
CYTH4	0.0269862969118069	0.761126261072949	0.174	0.058	1
PCYT1A	0.0270356934555731	0.92304017395901	0.174	0.06	1
AKNA	0.02713909653343	0.571715843665752	0.13	0.036	1
NUP98	0.0274608765028544	0.604190711184742	0.13	0.036	1
BCL6	0.0274778809563335	0.6242492206159	0.304	0.134	1
BRAF	0.0279401243013196	0.958696106048864	0.217	0.087	1
PABPC1	0.0283180322623514	0.804471028349218	0.435	0.248	1
AZIN1	0.0283268862943163	0.967405318416461	0.174	0.06	1
BST1	0.0284042310472507	-1.54855934164959	0	0.176	1
SQOR	0.0284411334207525	1.15881578064564	0.174	0.062	1
CTNNB1	0.0287164768660768	0.827386378554183	0.13	0.038	1
UBE2J1	0.0288900520748056	0.723813496893272	0.261	0.107	1
EMC7	0.0290460222967659	0.927990260233738	0.13	0.038	1
PNRC1	0.0293899285978486	1.07686592891058	0.565	0.469	1
COX5B	0.0317744311809001	-1.38731827515369	0.043	0.234	1
COMMD6	0.0331456908638201	0.678834955403208	0.478	0.29	1
ZFP36	0.0335272557401077	0.712966231822859	0.478	0.281	1
PLGRKT	0.0336357560082353	0.750640644494315	0.13	0.038	1
CREM	0.0349734317199111	0.849505403702993	0.435	0.241	1
KLF2	0.0350592725442979	0.950755963528327	0.391	0.212	1
CELF2	0.0355821742674136	0.710846883624961	0.435	0.252	1
CLTC	0.0363679797800775	0.831796823711912	0.217	0.089	1
TAGLN2	0.0367525914307683	-0.939659362722944	0.348	0.529	1
SULF2	0.0371390511946152	0.869562196018799	0.13	0.04	1
SNRPF	0.0375401938601831	0.921371472263899	0.13	0.04	1
PSMA6	0.0381936407239992	0.815849571486919	0.217	0.089	1
SENP6	0.0382358286880725	0.691238538748225	0.174	0.062	1
SNRK	0.0382558512220094	0.93182075579786	0.261	0.112	1
ARL11	0.0383536792711635	0.910486812128966	0.13	0.04	1
TMED5	0.0385726463235058	0.802316261802272	0.174	0.062	1
STAT5B	0.0387029865853334	1.25701129138133	0.174	0.067	1
NEDD8	0.0394837897752999	-1.4178796145257	0	0.158	1
TLK1	0.0396019119959135	0.783229272913274	0.13	0.04	1
RNPEPL1	0.0396019119959135	0.767806506110916	0.13	0.04	1
GLIPR2	0.0402359088609468	-1.58245737643906	0.043	0.217	1
PYCARD	0.0402686814819541	-1.38201537895601	0.087	0.272	1
RPS23	0.0406372607051886	0.858093879925311	0.609	0.431	1
TAP1	0.0407885669551063	0.773496301690236	0.217	0.087	1
IRF2BP2	0.0410698934939111	1.29915748177913	0.174	0.067	1
IGFBP7	0.0411255303699452	-1.55322998892235	0	0.156	1
ALKBH7	0.0417589004574595	0.634316838105865	0.13	0.04	1
CALHM6	0.0417729865758995	0.595879130934862	0.261	0.112	1
HSP90AA1	0.0420523017910788	0.386749892145631	0.609	0.417	1
FAM200B	0.0421152463664614	0.842523315707854	0.304	0.15	1
ELL	0.0422020267590405	0.739586022353864	0.13	0.04	1
TLR2	0.0429810523616145	0.865857512557996	0.217	0.087	1
S100A4	0.043370325106661	-0.850154515409977	0.783	0.772	1
NABP1	0.0439508703826422	0.936912100456326	0.391	0.232	1
REL	0.0446074028431062	0.563173485982384	0.217	0.087	1
CDC42SE1	0.0450099935270816	-1.32535335236615	0.043	0.221	1
AL034397.3	0.0455788940540382	-1.20279991083786	0.043	0.228	1
MYO9B	0.0464533156793316	0.738595435393682	0.13	0.042	1
SAR1A	0.0468257566796163	0.694047251750043	0.174	0.065	1
SLC11A1	0.0474237069217116	0.742558474979588	0.391	0.214	1
MT-ND4L	0.0476023527020052	-1.13125947779282	0.174	0.373	1
AC015871.7	0.0483741956159635	0.875689678199273	0.13	0.042	1
RPS16	0.048579753990852	0.541517856737494	0.478	0.29	1
IER2	0.0489734911707931	-0.904975913631	0.304	0.484	1
UBR2	0.0490278536944242	0.739228622100973	0.174	0.065	1
RPS25	0.0490413115637837	0.878992007184567	0.522	0.339	1
MAP1LC3B	0.0492223179576351	0.609816803544651	0.522	0.312	1
ZFP36L1	0.0493742557687055	0.763420401899706	0.652	0.422	1
G0S2	0.0501945873228162	0.504233795243679	0.913	0.895	1
NDUFB6	0.0502498400496276	0.743991688246014	0.261	0.121	1
HNRNPDL	0.0503151652565065	0.453460183652908	0.217	0.089	1
CDV3	0.050351079656632	-1.46716112409634	0	0.145	1
VNN3	0.0513794174919848	1.04079255527135	0.174	0.067	1
GOLGA4	0.0518962287763028	0.680567323628348	0.13	0.042	1
RRAGC	0.0530770523187455	0.655054004440246	0.174	0.067	1
CHURC1	0.0531356564575408	0.623444004213444	0.435	0.234	1
SRSF7	0.0537864939721068	1.33028078833863	0.13	0.045	1
JPX	0.05454124451994	0.609300749473188	0.13	0.042	1
C9orf16	0.0545659743516578	-1.3141384793015	0	0.141	1
ZFAS1	0.055063539137579	0.940931685131739	0.348	0.199	1
ASAH1	0.0552475637840408	0.776920749720541	0.522	0.395	1
MXD1	0.0555237304646804	0.722212259252786	0.739	0.638	1
RBL2	0.0556302335968557	0.621747965050783	0.13	0.042	1
RSRC2	0.0561607289476158	0.591197779670616	0.174	0.067	1
YTHDF3	0.0572079871216817	0.853382903718517	0.217	0.098	1
TMSB10	0.0575010736488777	-1.0260527230129	0.304	0.475	1
MKNK2	0.0575271900783284	0.591226472889386	0.174	0.067	1
NUP214	0.0575854240068567	-1.20687805961728	0.087	0.257	1
ATP6V0E1	0.0589087941610384	-0.765100003889726	0.261	0.464	1
KIF13A	0.0592289726126578	0.749473416483606	0.13	0.045	1
SEC22B	0.0595799489346442	0.918191310163097	0.174	0.071	1
KDM7A	0.0601691357761976	0.34088876612433	0.13	0.042	1
JAML	0.0605321306845489	-1.15324177835059	0.043	0.205	1
BTG1	0.0612315354086592	0.348460927851718	0.87	0.652	1
SP100	0.0615253198521153	-1.38893564838364	0	0.134	1
GPR160	0.0615253198521153	-1.31862693354802	0	0.134	1
HBA2	0.061525342080899	-1.62194084897914	0	0.134	1
S100A6	0.0616136906522239	-0.580778559421586	0.87	0.915	1
MYO1F	0.0619319369126597	-1.15240796524035	0.043	0.203	1
CALM2	0.0619526321347204	0.686380223183507	0.522	0.339	1
PLAU	0.0627257796575034	1.25787265283542	0.13	0.047	1
RNF166	0.0633045637738775	0.730003328730423	0.13	0.045	1
PSMB9	0.063654204241081	-1.03662679075375	0.087	0.27	1
METTL9	0.0639419428890858	0.811442569747365	0.304	0.163	1
ERBIN	0.0640282160418114	-1.39735072405334	0	0.132	1
TRIR	0.0647990297366995	0.831372700699605	0.261	0.134	1
CMTM2	0.0660774109602269	-0.295139885518311	0.522	0.725	1
LMNB1	0.0665905920537667	0.801362009684702	0.304	0.161	1
ASAP1	0.0670136816133471	-1.15330619427154	0.043	0.201	1
CCL4	0.067017503470655	1.66443679072022	0.261	0.129	1
MEF2C	0.0672938168055929	0.606162602074251	0.13	0.045	1
HNRNPA2B1	0.0686564957956119	0.75685956688328	0.391	0.221	1
ANAPC13	0.0687728271653903	0.859293125137103	0.13	0.047	1
FOXP1	0.0689553006987177	0.63082779623218	0.217	0.098	1
TECPR2	0.0694030310722338	0.843205520202273	0.13	0.047	1
NFIL3	0.0694103383099405	0.889405754839096	0.217	0.103	1
PHF11	0.0706776676319204	0.830737948600444	0.13	0.047	1
RNF13	0.0707265739152206	0.84147907461669	0.348	0.199	1
ANP32A	0.0714036201567555	-0.561717829344527	0.261	0.493	1
ARHGDIA	0.0714459707199044	0.518423247973006	0.217	0.096	1
EFHD2	0.071732871082213	-0.558985007481915	0.261	0.475	1
PHACTR1	0.0720347815137984	0.635628653313883	0.435	0.279	1
POLR2J	0.0721382437256925	-1.31584376593394	0	0.125	1
ASXL2	0.0732845481581741	0.745208224294557	0.13	0.047	1
ANKRD11	0.0734946256051546	0.331221148728159	0.13	0.045	1
PIP4P2	0.0735533597321804	0.723646098918213	0.261	0.134	1
CYP4F3	0.0744091011344669	0.777888326308609	0.478	0.339	1
SUMO2	0.074903591984372	-1.05730629250667	0.13	0.299	1
PRRC2C	0.0751825063760415	0.901968601123708	0.217	0.107	1
CD74	0.0754222844954821	0.773497041228725	0.304	0.176	1
GNB1	0.0754870480784701	0.688643008792878	0.261	0.129	1
TLR6	0.0755470997596493	0.537098398478483	0.13	0.045	1
GPBP1	0.0771608494497332	0.911720242329971	0.304	0.167	1
AGO4	0.0773418626781733	0.658851329753688	0.13	0.047	1
PURB	0.0773418626781733	0.659196156880512	0.13	0.047	1
COPA	0.0776397766249245	0.530504379385	0.174	0.071	1
WASHC4	0.0781906977925976	0.677383375660659	0.217	0.1	1
ADGRE5	0.0785631514845572	0.764653191448063	0.261	0.138	1
S100A10	0.0788177131278388	0.663444506939224	0.174	0.074	1
HSDL2	0.0789580310179551	1.01561153498825	0.13	0.049	1
CDC26	0.0792908821367583	0.274056831647011	0.174	0.069	1
RBM23	0.0793927672709819	0.971909557484686	0.174	0.074	1
ARHGAP45	0.079438121061039	0.562616913107731	0.13	0.047	1
CD37	0.0803044643558934	-0.925325877893803	0.13	0.304	1
GNAI3	0.0805303316406341	-0.770971418823491	0.174	0.353	1
PPCS	0.0808611205881993	0.605144414921172	0.13	0.047	1
HBB	0.0825569680461703	-1.30217567568667	0.043	0.185	1
OSER1	0.0828963444287446	0.626152876900862	0.304	0.167	1
KMT5B	0.0830343593190371	0.544200082013507	0.13	0.047	1
TBXAS1	0.0837691413203106	0.503397111978646	0.13	0.047	1
KLHL2	0.0839054683026288	0.837922646231984	0.13	0.049	1
ZFAND6	0.0845081213454093	-1.17313646894386	0	0.116	1
SYF2	0.0845970831577146	-1.22921440894164	0.043	0.181	1
RPL28	0.0855958282689604	-0.252958921233694	0.565	0.696	1
CHST11	0.0860053719281946	0.464832207750455	0.13	0.047	1
SEMA4D	0.0879087832537937	-1.26925210406711	0	0.114	1
IKZF1	0.0879089398920684	-1.13826401349393	0	0.114	1
TMBIM6	0.0880982945420991	0.422634764969164	0.565	0.364	1
PLSCR1	0.088112946497489	-1.03445825241539	0.043	0.185	1
RPS21	0.0881516892402921	0.671154488834814	0.391	0.241	1
NR3C1	0.0881738238917947	0.858774428198281	0.217	0.109	1
IRF9	0.0890655083288519	0.56999976005952	0.174	0.074	1
CAMP	0.0891740212074619	-2.4609138330986	0.087	0.228	1
ITGB1	0.0898638587723648	0.642195927982064	0.13	0.049	1
HLA-C	0.0898682080526406	0.397726564843304	0.87	0.85	1
RSRP1	0.0904127558414997	-1.19612860542675	0.043	0.174	1
SLC38A2	0.0910858269176719	0.642721575556977	0.261	0.138	1
RPL30	0.0911898360943658	0.607575201765532	0.957	0.725	1
SMIM14	0.0912594324858674	0.806753357833591	0.13	0.051	1
PTPN12	0.091443071866487	-1.14848920466782	0	0.112	1
RPL22	0.0920111919654967	0.84044694944516	0.348	0.23	1
MCL1	0.0921793029774732	0.735228127193618	0.522	0.362	1
MGP	0.0924985311060443	-1.3632986648249	0.043	0.174	1
PREX1	0.096595284945251	0.646788621707505	0.217	0.105	1
AP1S2	0.0969791037298707	0.744722056370324	0.217	0.109	1
BTG2	0.0973124072491624	0.637096431687469	0.304	0.165	1
GNS	0.0975114615011584	0.775303936621059	0.13	0.051	1
WAS	0.0985118732124984	0.577560663261418	0.304	0.167	1
PLP2	0.0989338559774161	-0.981157867140939	0	0.107	1
JOSD1	0.0989572747371803	0.684958413394197	0.174	0.078	1
NUMB	0.0999739645600676	0.954642243853697	0.261	0.143	1
ARHGAP26	0.100990663187008	0.723629352175869	0.174	0.078	1
CARD8	0.102902033466743	-1.16713939169538	0	0.105	1
RNF145	0.102902070000124	-1.09890871204536	0	0.105	1
PPIA	0.102902070000124	-0.982585806732761	0	0.105	1
NDUFC2	0.102902070000124	-0.96184485591171	0	0.105	1
EDF1	0.102902106533503	-0.959406171812034	0	0.105	1
LTB4R	0.102902106533503	-1.01895541247484	0	0.105	1
RAB3D	0.102902106533503	-1.17422787673721	0	0.105	1
APBB1IP	0.103513436721252	0.49987446273279	0.304	0.161	1
TMX4	0.103979716783482	-1.19816335742473	0.043	0.17	1
HCAR3	0.104391944130878	1.24223383061729	0.13	0.054	1
PPP2R2A	0.104949301032271	0.65078478000575	0.13	0.051	1
DUSP2	0.105157225170494	0.639886760797174	0.174	0.078	1
ACAP2	0.105599542949452	0.883867051683088	0.348	0.208	1
PPP3CA	0.106273670434371	0.592432720870435	0.261	0.138	1
FNDC3B	0.107027221352539	-1.0991648753796	0	0.103	1
ERGIC1	0.107027221352539	-1.23539775739719	0	0.103	1
EEF1B2	0.108012693174511	0.473419270476046	0.261	0.134	1
MIDN	0.108111611639072	0.451848717764825	0.391	0.239	1
CKLF	0.10816057724434	-0.463281259351527	0.478	0.598	1
HSD17B11	0.108747971426124	0.845274135918935	0.391	0.261	1
LAMTOR4	0.109356964781813	-0.612682261300171	0.304	0.475	1
ACTR2	0.109682302236535	-0.597283927345624	0.174	0.377	1
RPL35	0.111067099966414	-1.09366321255003	0.043	0.163	1
HPSE	0.111392037727222	0.653492502815652	0.174	0.08	1
SRRM2	0.111744406406796	0.792431894948994	0.261	0.143	1
FXR1	0.111932423810991	0.410923780187118	0.13	0.051	1
SELENOT	0.111953804717271	0.538361064761467	0.261	0.138	1
DDX24	0.113149205261029	0.522726233506673	0.174	0.078	1
CYBA	0.113849999110054	-0.542175511289282	0.565	0.658	1
CD48	0.114294489972521	0.895223740137459	0.261	0.147	1
LUCAT1	0.114553068048592	0.413090997040525	0.565	0.458	1
GRN	0.115585756534552	-1.0935691047911	0.043	0.163	1
PPP4R1	0.116517805655952	0.835509664525761	0.13	0.056	1
GABARAPL2	0.116734396926397	-0.633317239719142	0.261	0.433	1
HMGB2	0.117146117014503	-1.03852184852623	0.087	0.221	1
SELL	0.117293133616949	-0.287143778113983	0.304	0.48	1
GAPDH	0.117316710639039	-0.713687405701963	0.391	0.5	1
QKI	0.117992079771143	0.636156185756621	0.261	0.145	1
NECAP1	0.119277009102313	0.34157851421713	0.13	0.051	1
NR4A2	0.11991625389776	1.10962921941378	0.217	0.114	1
CHIC2	0.11991843143893	-0.873622162504152	0.043	0.17	1
IRS2	0.119938224228284	0.494229865428475	0.391	0.228	1
PRKAR1A	0.120131781321064	-1.00324398639962	0.087	0.219	1
CXCL1	0.121061816835079	-1.38261273857062	0.043	0.158	1
DDIT3	0.123062449866768	0.666111365419099	0.13	0.054	1
NCOA4	0.124043009203741	-1.35511570188934	0.043	0.156	1
C5AR1	0.124341760851538	0.475093424430705	0.739	0.621	1
ACTN1	0.124751585808993	0.588080349800242	0.304	0.181	1
DUSP1	0.124861252111209	0.683472936384657	0.652	0.491	1
CD46	0.125408086654196	-0.706171422868382	0.174	0.33	1
B3GNT5	0.125619092230715	0.452800343845665	0.174	0.078	1
SMNDC1	0.126413260576999	0.631819375247337	0.13	0.054	1
BACH1	0.126683658492353	0.512788155339956	0.261	0.141	1
STXBP5	0.126897779558273	0.631858734366002	0.13	0.054	1
RASSF3	0.12765766391606	0.85383785766946	0.261	0.158	1
ATP5F1E	0.127757044640359	-0.354652616800902	0.609	0.763	1
KMT2E	0.128351629045031	0.458683819412038	0.261	0.136	1
HMGB1	0.129546009201408	-0.861023899380053	0.174	0.315	1
DHRS7	0.129592775407547	0.572639713896243	0.348	0.217	1
PFKFB3	0.129896360052783	0.908617210773644	0.261	0.156	1
TNFAIP2	0.130233913408811	0.943578601164175	0.304	0.179	1
GNAI2	0.130862379412151	-0.901959410650248	0.174	0.306	1
SUPT4H1	0.13162518936727	-0.945514574334505	0.043	0.161	1
CLK1	0.132369198116833	0.792339258044785	0.217	0.114	1
ETS2	0.132592435282206	0.662886162368834	0.261	0.145	1
RPS4Y1	0.132841848239438	0.901801690289319	0.174	0.092	1
DSE	0.133254388463905	0.766303334258567	0.174	0.085	1
POMP	0.134589763016301	-0.834192453241479	0.261	0.391	1
RPL6	0.134703567673646	0.743553562103041	0.348	0.237	1
BLOC1S1	0.134803638454236	-1.16662978541174	0.087	0.205	1
SRSF3	0.137410394040045	0.615581676295973	0.174	0.085	1
LPIN2	0.137481404947974	0.644108257139853	0.13	0.056	1
CAPZA1	0.1377094154778	-1.00618107707435	0.174	0.297	1
RTF2	0.138132290146572	0.59829362175631	0.261	0.15	1
PNISR	0.138610050207306	0.588904588118036	0.174	0.083	1
FTL	0.140432450250264	-0.326762819239505	1	0.998	1
TUBA1A	0.141454319061096	-0.852620350606415	0.217	0.382	1
RPL37A	0.142465961695661	-0.751214811795736	0.13	0.277	1
HMGN2	0.144391890665219	-1.0038661588868	0.043	0.152	1
CD164	0.144716271547286	0.419522028509732	0.304	0.176	1
RBX1	0.145590002849566	0.366268656967868	0.174	0.083	1
LYSMD2	0.146149151378077	-1.03935758610118	0.043	0.15	1
RBMS1	0.146955076110264	1.05927976705635	0.217	0.127	1
KIF1B	0.147097261032145	0.720564446230724	0.174	0.089	1
FAM53C	0.147792445059941	0.582561970739568	0.174	0.085	1
DNTTIP2	0.147792492662744	0.540970383049431	0.174	0.085	1
NAPA	0.147922899752886	0.495719159256055	0.13	0.056	1
RAB21	0.147936317469183	-0.959900166901917	0.043	0.152	1
CAPZB	0.149977868884142	-0.789285637250515	0.043	0.156	1
ELOVL5	0.151052280625143	0.450510014633959	0.261	0.145	1
SNHG6	0.151170750013574	0.316003213069144	0.13	0.056	1
ATP6V0B	0.156367129835022	-0.75531703374723	0.348	0.451	1
MAPK1IP1L	0.156857311492137	0.775026198613062	0.13	0.06	1
MSL1	0.157415721727515	0.35153550442146	0.304	0.174	1
RPL29	0.158452294423236	-0.712681721549931	0.13	0.275	1
GUK1	0.159969054608393	-0.84013759591395	0.087	0.208	1
ENSA	0.16019066616656	0.503385383104774	0.13	0.058	1
DGAT2	0.16019066616656	0.588722012817325	0.13	0.058	1
ARID1A	0.161250882895242	0.767516386587394	0.13	0.06	1
LINC01506	0.161315676857376	0.601701356543819	0.13	0.058	1
VNN2	0.161334451998654	0.523963491934423	0.565	0.408	1
STK17B	0.162458416761954	0.498340362051078	0.391	0.27	1
PTPRC	0.162509641568431	-0.34029938196067	0.609	0.768	1
RGL4	0.164064356895775	-0.708587669135729	0.087	0.214	1
CCNDBP1	0.164966520278613	-0.955445182724994	0.043	0.145	1
TNFSF14	0.165291380186372	0.911864738136676	0.174	0.092	1
STAT3	0.166031184626354	0.470452178700657	0.217	0.116	1
RAB8A	0.166872707744769	0.823649993915185	0.13	0.06	1
DDX17	0.166982072914591	0.547500978971861	0.304	0.192	1
IQGAP1	0.167542632936962	0.698182528575864	0.435	0.333	1
VIM	0.168056375742131	0.544148571270814	0.783	0.643	1
RAB11FIP1	0.169153850940644	-0.90786491340278	0.174	0.288	1
DAD1	0.169248024191268	0.335128952961099	0.261	0.143	1
ELF2	0.169351411397497	0.389494019324504	0.348	0.208	1
WSB1	0.169472622683533	0.553389517795565	0.304	0.194	1
PHF3	0.170315903644031	0.630114450296371	0.13	0.06	1
APMAP	0.171255407408754	1.2338570398291	0.174	0.096	1
PFDN5	0.171666791449364	-0.665880274946111	0.174	0.308	1
MS4A6A	0.174087278991499	0.422358151526028	0.13	0.058	1
SEPTIN7	0.174937933451434	0.415808959901069	0.391	0.257	1
PGK1	0.175574762985743	-0.635651203690916	0.174	0.315	1
PIM3	0.175733072244923	1.06677588180838	0.13	0.062	1
FLOT2	0.176172330226369	0.55584338171632	0.13	0.06	1
GPR65	0.17677212089458	0.480774731113591	0.391	0.275	1
PSMB3	0.180535376867813	-0.72593551959059	0.043	0.145	1
FCGR2A	0.180939597737761	0.531566565087892	0.391	0.275	1
CLINT1	0.180983180985983	1.14272034481232	0.13	0.065	1
ATP5MC2	0.18162861956351	-0.833329908198091	0.043	0.141	1
PAK2	0.181630711949539	0.550256018327387	0.348	0.239	1
ABHD5	0.183126655477152	-0.642394607490784	0.174	0.319	1
EEF2	0.183396656241042	0.459934596770338	0.13	0.06	1
MCEMP1	0.184537085885186	-0.841309769510488	0.043	0.143	1
RGS18	0.184617052528577	-0.792286311849096	0.087	0.199	1
FOXO3	0.184627430769114	-0.755248027692144	0.087	0.205	1
HSBP1	0.184851217851028	0.270148445495786	0.304	0.174	1
CAP1	0.187383847092563	-0.506631392217909	0.261	0.415	1
SERF2	0.187647692042637	-0.418835512423916	0.217	0.382	1
TMEM71	0.189512641742043	-0.823436296671468	0.043	0.141	1
PRELID1	0.18958942690837	-0.684331049153949	0.13	0.254	1
CPPED1	0.190114625423391	-0.856560409245082	0.174	0.277	1
UQCRH	0.19022146408598	0.348228850707424	0.217	0.118	1
PCBP1-AS1	0.191382162582159	0.625508155534454	0.13	0.062	1
ALOX5	0.191976180028953	0.673502903112681	0.174	0.096	1
RAB32	0.192919057845581	0.523793574323909	0.217	0.127	1
TIMP2	0.193484581960243	-0.758700960604332	0.13	0.248	1
MME	0.193696430262639	-0.886549908461517	0.13	0.239	1
SNAP23	0.194446346840689	-1.00538710908761	0.043	0.132	1
LIN7A	0.196931718118577	1.14621881906077	0.13	0.067	1
VMP1	0.197231308657038	0.600100264242739	0.391	0.297	1
RHOA	0.199901618102101	0.40501684240637	0.565	0.453	1
CPD	0.201421487760152	0.554207560325414	0.261	0.161	1
RAF1	0.202801565255488	0.548861254698055	0.13	0.062	1
PSMA3	0.203047156196549	0.710630216506148	0.13	0.065	1
GRB2	0.203913339534469	-0.636151516939402	0.043	0.138	1
CDC40	0.204100327257	0.464840825750483	0.13	0.062	1
CIRBP	0.204285447008666	-0.811122447993694	0.043	0.134	1
ARPC1B	0.204408902522443	-0.568355068038652	0.261	0.384	1
XRN2	0.205070688413051	-0.774104052132752	0.043	0.136	1
NEDD9	0.20569428325283	0.777925696123934	0.13	0.067	1
POLR2L	0.206907383703558	0.621466396861191	0.13	0.065	1
NCF4	0.207054537406306	-0.638220660968318	0.087	0.199	1
REEP5	0.208150333107112	-0.74905021462958	0.043	0.134	1
PTEN	0.208956675526898	-0.697387530246007	0.174	0.295	1
PPP1CB	0.209176700219664	-0.890613307721313	0.087	0.183	1
ROCK1	0.209431948942634	0.681509526565765	0.261	0.17	1
ZFYVE16	0.21054167602333	0.400375055118668	0.261	0.156	1
ENY2	0.210624468822751	0.445891902916232	0.174	0.094	1
SKIL	0.210661045398925	-0.700851240714413	0.174	0.292	1
RPL23A	0.212294734620932	-0.891847310427766	0.13	0.228	1
AC016831.5	0.216027945396673	0.642043488007	0.174	0.098	1
ATP13A3	0.217460919934386	0.620656788901248	0.13	0.065	1
LGALS1	0.219512146984491	-0.844107840856827	0.043	0.129	1
BCL3	0.220799863890775	0.286047922801102	0.174	0.094	1
MAX	0.221368622491949	0.688843124472897	0.13	0.067	1
IGF2R	0.221463624940965	0.385578326010201	0.261	0.156	1
COX4I1	0.221630711066881	0.323127533611275	0.304	0.19	1
STXBP2	0.221908953683746	-0.952245348517684	0.043	0.125	1
EPC1	0.222230113462914	0.27734645467933	0.13	0.062	1
MX2	0.222716886236366	0.54977650778727	0.348	0.241	1
CD44	0.223122339686704	0.574058324167332	0.348	0.23	1
ZNHIT1	0.223540416280528	0.517180763458424	0.174	0.096	1
PCNX1	0.223642215657087	-0.77438292303075	0.043	0.129	1
HINT1	0.223941496134181	0.84607595477259	0.261	0.181	1
ITPRIP	0.224062110107803	0.987874130122869	0.13	0.067	1
MOB1A	0.224747070642588	-0.775141888713314	0.174	0.277	1
NDUFA4	0.225648679180767	0.553062058517	0.217	0.134	1
RPL18A	0.225924569192985	0.420999142666485	0.391	0.275	1
POLR2K	0.226779015504771	0.611912603925427	0.13	0.067	1
FAR1	0.227006096841868	0.527375068499692	0.174	0.096	1
SLC25A3	0.228179149852994	0.319679012611269	0.261	0.158	1
PLAUR	0.228674101841835	0.627916207596621	0.652	0.538	1
TUBA1B	0.229341287584129	-0.813882703879387	0.043	0.125	1
MSRB1	0.22937552382054	-0.682532749799527	0.087	0.188	1
TAOK1	0.229790076742764	0.456902334597468	0.13	0.065	1
AKIRIN2	0.229899634750896	0.629877518892829	0.174	0.1	1
SRA1	0.231497023560689	-0.798313558953611	0.043	0.125	1
AC008875.3	0.232596127198446	0.356873838873001	0.13	0.065	1
IL1B	0.232708809191735	0.96638522470564	0.304	0.217	1
RYBP	0.232867045459172	0.509506791898819	0.174	0.096	1
PSMA4	0.233151183235249	0.863430543529496	0.174	0.098	1
MICOS10	0.23511487885382	0.792157635245799	0.217	0.141	1
LY96	0.235238393349048	-0.643780583146883	0.304	0.415	1
PPP1R15A	0.235505168593043	0.653042540726274	0.174	0.098	1
ELOB	0.235744405216511	-0.68674079822138	0.174	0.279	1
CSTB	0.235985799845015	0.614409159809952	0.261	0.172	1
ATP11A	0.236112487318774	0.252798951892597	0.174	0.094	1
HACD4	0.236626909401442	-0.904806630797125	0.043	0.123	1
IFI30	0.236840148997684	0.402893822013253	0.435	0.33	1
RNF19B	0.238280898963599	0.381130059153245	0.13	0.065	1
RTN4	0.240103360271384	-0.597509425129851	0.13	0.239	1
DDX21	0.240535104156499	0.800635383175052	0.174	0.107	1
CLEC4E	0.240779543072999	0.357513259805904	0.261	0.167	1
SEC61B	0.242754941704748	-0.58709155472494	0.13	0.237	1
NPTN	0.243573786060888	0.633570054162657	0.13	0.067	1
CYBB	0.243610627289027	-0.909706519479771	0.043	0.125	1
CIR1	0.244750827169603	0.521965356943624	0.304	0.219	1
CAB39	0.249261456915451	-0.734566122308273	0.043	0.125	1
EHD1	0.24957200722441	0.497946159631478	0.217	0.134	1
SLC25A37	0.250842655648581	0.423229676680581	0.522	0.446	1
PELI1	0.251558554239302	0.786541967901931	0.13	0.069	1
RPS17	0.253583091319792	-0.832132641538315	0.087	0.172	1
ICAM3	0.254147832431479	-0.706438933712717	0.174	0.27	1
ACSL1	0.254223255779474	0.587627587214	0.478	0.384	1
RXRA	0.256162777652658	-0.625903786576486	0.043	0.125	1
RPS20	0.257182474684213	0.271133121528154	0.391	0.261	1
PGD	0.257502866217755	-0.939330550885851	0.043	0.116	1
UBE2D2	0.258101632174283	0.475308376130576	0.217	0.136	1
GDI2	0.258869535582437	0.546887841030294	0.13	0.069	1
SRPK1	0.259265541544045	0.561638263484699	0.304	0.201	1
G3BP2	0.260845688491114	0.682243148032867	0.13	0.071	1
COX6A1	0.261619395950074	0.391302796853292	0.217	0.134	1
CTSC	0.26187030049869	-0.679424081058144	0.043	0.123	1
NCF2	0.264465384528395	0.411761383188776	0.565	0.413	1
HEBP2	0.26596690558096	0.565536778753709	0.261	0.19	1
TLE3	0.267471405885201	0.735892160735611	0.217	0.141	1
PARK7	0.267551861857167	0.416696003028789	0.174	0.1	1
TALDO1	0.267635125458529	-0.566807702934	0.304	0.404	1
DDX6	0.268490184877937	-0.759407795433847	0.043	0.116	1
CALM1	0.268684744617352	-0.436223876532384	0.261	0.393	1
RABAC1	0.268818427839843	-0.61524159551261	0.087	0.174	1
LRG1	0.2703605331733	-0.534723597570045	0.043	0.125	1
ARPC2	0.271071881442776	0.358330153772676	0.783	0.694	1
MBP	0.271195602884179	0.628003211605753	0.304	0.223	1
GNAQ	0.271888360885899	-0.376644536445508	0.087	0.185	1
MARCKSL1	0.271949982533639	0.717240293249948	0.174	0.107	1
MED13L	0.272660224771196	0.536758707221996	0.217	0.143	1
SIRPA	0.272746340661146	0.862122644148203	0.13	0.071	1
RAB2A	0.27321191159966	-0.921239575888242	0.043	0.114	1
DYNLT1	0.274945410296697	-0.635645647935493	0.174	0.272	1
SERP1	0.275099893705754	0.377374941725773	0.478	0.417	1
NRBF2	0.275365584700991	0.475379753833603	0.261	0.181	1
UBXN4	0.276375071269966	0.448488602807492	0.174	0.103	1
SPI1	0.276653370430786	-0.524954130982729	0.13	0.239	1
KIF5B	0.277433497410913	-0.596968278049967	0.043	0.118	1
NADK	0.278975867598187	0.387135407131334	0.174	0.103	1
PAG1	0.279267883679967	0.311449628651547	0.217	0.134	1
SET	0.279309474028312	-0.908287676224866	0.043	0.112	1
PSMA3-AS1	0.280867477250353	0.708258976518089	0.174	0.107	1
CACUL1	0.281071169030301	-0.683392325423462	0.043	0.116	1
AC058791.1	0.281912282524222	0.453882621585576	0.13	0.071	1
PRR13	0.283214534825103	-0.757850681283771	0.13	0.217	1
FCN1	0.284712728917909	-0.626964800720456	0.13	0.234	1
TPM4	0.285583924581586	-0.928837248325838	0.087	0.163	1
C1orf56	0.28851160584906	0.439763485709026	0.261	0.17	1
RFLNB	0.289542175129054	-0.380282463671005	0.13	0.234	1
RPL9	0.289892945936806	0.599935101176453	0.478	0.446	1
SLC25A5	0.291175483392439	0.315859900782035	0.13	0.069	1
PECAM1	0.292621668741846	-0.706021443638968	0.043	0.114	1
RAB5IF	0.293088739557101	-0.670673702963215	0.174	0.263	1
PFN1	0.294431166404844	-0.306519736190408	0.391	0.525	1
ATP5MG	0.295496710009355	0.284285810579247	0.304	0.203	1
FRAT2	0.295805936040595	0.425455682277586	0.174	0.105	1
LSM3	0.296048745048131	0.426299298745483	0.13	0.071	1
RNF130	0.296137466103183	-0.486598318546086	0.087	0.179	1
CDC42EP3	0.296755611713638	0.51881520258671	0.261	0.179	1
IFNGR2	0.296940469950758	0.435523468719653	0.304	0.217	1
AKIRIN1	0.297950392422511	-0.594868866264574	0.043	0.114	1
LINC-PINT	0.298681141219192	0.550036165620277	0.174	0.109	1
ARF4	0.299012179699131	-0.826481013557154	0.043	0.109	1
PARP8	0.299144203902544	0.560967686850591	0.13	0.074	1
CHMP3	0.299181945498104	-0.696557507978553	0.043	0.112	1
SLPI	0.299587924521167	-1.86506597716391	0.087	0.156	1
DNAJA1	0.300178077340191	0.533946623198978	0.435	0.359	1
CD14	0.30198905581807	0.539488457361152	0.174	0.107	1
STAT1	0.301989149609123	0.464890567199572	0.174	0.107	1
SP3	0.304777178479351	0.412445421596958	0.304	0.214	1
IFNAR2	0.305732287770653	0.30209321720564	0.13	0.071	1
TIMP1	0.305844149693708	-0.829057706228161	0.087	0.165	1
SSH2	0.306982390107043	0.532328979028966	0.217	0.136	1
HCLS1	0.307273519523578	-0.675155487245122	0.174	0.25	1
CALM3	0.310175395855575	-0.50161836148789	0.043	0.114	1
ADAM10	0.311553946536701	-0.532359750888213	0.043	0.114	1
RPL19	0.31201808347822	0.288659084021869	0.435	0.33	1
ANAPC16	0.312190691721352	0.532162169648984	0.174	0.109	1
ARHGDIB	0.312752330927615	0.477940247889189	0.478	0.346	1
SNRPG	0.312942189227077	-0.433364761827925	0.043	0.112	1
C3AR1	0.313563459318717	0.470202049627939	0.174	0.109	1
MAPK1	0.313788890757669	0.57120769699619	0.261	0.185	1
SEC61G	0.314301595519205	-0.573396281553994	0.043	0.109	1
KMT2C	0.315295259419376	0.397135478258829	0.13	0.074	1
USP15	0.315703365824825	-0.529103113801173	0.087	0.17	1
HLA-DPB1	0.315713613005788	-0.60280850125136	0.043	0.114	1
XRCC5	0.315832634190608	0.496919812806339	0.217	0.147	1
HNRNPU	0.316491577267797	-0.488237829458237	0.087	0.172	1
UQCRB	0.317860399044886	0.459132309845443	0.391	0.299	1
SDCBP	0.318628887859527	0.298401135681333	0.826	0.696	1
ABI1	0.319176313818213	0.544125193312725	0.13	0.078	1
RNF10	0.319757645416419	0.508102048984452	0.13	0.076	1
RPL5	0.321136964148814	-0.723872539623197	0.217	0.286	1
ATP6V1E1	0.326352116097076	0.414902125982676	0.13	0.076	1
RPS7	0.326482725606481	0.269558192056862	0.435	0.357	1
OGFRL1	0.328216950716661	0.445131801445315	0.174	0.109	1
IRAK3	0.328514492490039	0.522226003364671	0.217	0.15	1
ARPC4	0.330941858143538	0.32912631867982	0.261	0.176	1
RPL37	0.331315866219686	-0.472885179597192	0.348	0.42	1
ACTG1	0.331526484398641	0.307001759908867	0.652	0.58	1
AL445524.1	0.332824153769461	-0.532481427119769	0.087	0.167	1
CREBRF	0.33601554317249	0.580583122098031	0.261	0.196	1
RPS3A	0.336348463619877	0.322676670132409	0.565	0.56	1
HTATIP2	0.338103662597571	0.482811158806016	0.13	0.076	1
RPL18	0.338548786657156	0.359571354413587	0.348	0.277	1
PCMT1	0.338924599992872	-0.383586623371829	0.043	0.109	1
CCNL1	0.33915654348149	0.52087437796669	0.261	0.199	1
ORAI2	0.340410518826792	-0.380214878087118	0.043	0.109	1
LYPLA1	0.340548254711155	-0.468198078920048	0.043	0.107	1
RHOB	0.343222213396569	0.345341458829842	0.13	0.076	1
RPL11	0.34543450115204	0.470664122486233	0.478	0.417	1
RPLP2	0.347269877549183	-0.402408808983788	0.217	0.301	1
CLIC1	0.348715455862426	-0.53321858384856	0.304	0.386	1
PMAIP1	0.349284727674707	0.282655518385979	0.13	0.074	1
LPGAT1	0.351724762919607	-0.484413011304058	0.087	0.161	1
CXCR2	0.352043985236224	0.346851907858592	0.435	0.328	1
NPM1	0.355262843296815	0.400220040813957	0.217	0.15	1
H2AFZ	0.355953925352784	0.404299003776618	0.478	0.391	1
DENND3	0.357754278440674	0.502430142496771	0.13	0.078	1
TNFSF13B	0.358265983528603	-0.792875793913146	0.13	0.201	1
FGR	0.359584420752491	0.272946925784846	0.174	0.109	1
EP300	0.360180809051017	0.590098398114016	0.174	0.121	1
HSPH1	0.361990052318028	-0.364792810469548	0.043	0.107	1
RPLP0	0.362793657778304	0.27092367777986	0.174	0.112	1
LPCAT1	0.363553263935998	-0.325776440142843	0.043	0.107	1
NOTCH2	0.364094767596584	-0.523145006330652	0.043	0.103	1
EIF5	0.36520610399954	0.709281109432292	0.13	0.08	1
NCOA1	0.3658900417906	-0.549721697275535	0.043	0.1	1
ANKRD22	0.368281839036574	0.259218256197443	0.13	0.078	1
RPL12	0.369612937751555	-0.491697902672193	0.261	0.357	1
LAPTM5	0.369998847980229	-0.405674442946121	0.391	0.482	1
FCGRT	0.370475022199318	-0.517178990631171	0.13	0.212	1
MAP4K4	0.371026862951373	0.34116193342367	0.217	0.147	1
ARID1B	0.371329303745536	0.489129215801604	0.13	0.08	1
VCL	0.372209346206991	0.804746648294369	0.13	0.08	1
TAX1BP1	0.373837295621251	-0.505435230163749	0.087	0.156	1
SNHG29	0.374900246793191	0.507801277119301	0.174	0.118	1
DDX60L	0.377985943106867	0.381925023356795	0.174	0.114	1
TMEM154	0.378049414351514	0.386290776229171	0.522	0.429	1
TMEM59	0.379205780056258	0.405478543451257	0.348	0.279	1
JUND	0.379812462874407	0.450393052487449	0.565	0.433	1
RPL27	0.380272558026636	-0.556529606003999	0.13	0.205	1
ADM	0.38089940714202	0.748616714120129	0.174	0.118	1
YPEL3	0.382060150511861	-0.493325945982813	0.304	0.375	1
PTP4A2	0.382421410635433	-0.487036812996727	0.13	0.212	1
GBP5	0.383044945012596	0.764099902289414	0.217	0.163	1
CYSTM1	0.38521683604336	-0.267855285920199	0.174	0.266	1
PAPOLA	0.388845133159344	-0.464676194061495	0.087	0.156	1
FGL2	0.390067680141463	-0.614587716290453	0.217	0.272	1
PYGL	0.390557356950898	0.427041662175535	0.304	0.225	1
RIPOR2	0.39095593957062	0.301413867326256	0.435	0.357	1
RPS15A	0.393054995330449	0.430382921814431	0.478	0.475	1
IER3	0.397297017586079	0.460263066206991	0.391	0.342	1
TRAPPC5	0.398691130159289	-0.525556017694753	0.174	0.248	1
SSR4	0.399759780577919	0.655071847834651	0.13	0.087	1
COX7A2	0.401907931435541	-0.578406394949531	0.174	0.239	1
TMOD3	0.402665663342338	0.931204661637753	0.13	0.085	1
NSMAF	0.40601384404243	0.865419078568959	0.13	0.087	1
ARF1	0.40631971965777	0.515282215337257	0.174	0.123	1
ARL6IP5	0.408635418403172	-0.449733964510208	0.087	0.152	1
SMIM25	0.409493404921463	-0.386802739352171	0.217	0.277	1
LAMP2	0.409916202687108	-0.480756406706045	0.13	0.196	1
FBXL5	0.410716075501223	-0.396236697599631	0.087	0.154	1
AGTRAP	0.410858530857881	-0.537097780664779	0.087	0.145	1
OXSR1	0.412016365969574	0.693690184633979	0.13	0.083	1
ETF1	0.414218879808828	0.5233641018002	0.217	0.163	1
EGLN1	0.4149371825292	0.431770666300119	0.174	0.118	1
PPP1R12A	0.415283887442168	0.528324709256177	0.217	0.165	1
SUMO1	0.415908980210311	-0.340855443573654	0.13	0.208	1
ZFP36L2	0.416166994626771	0.321017083853647	0.391	0.312	1
PADI4	0.416481572032226	-0.418577210062744	0.087	0.154	1
CYB5R4	0.417054990140691	0.27973597412719	0.217	0.15	1
SLCO3A1	0.417268255909342	0.496215281755327	0.13	0.085	1
MCTP2	0.421313476414617	0.413783477702123	0.174	0.118	1
GBP2	0.42341044663343	-0.565683436690284	0.087	0.147	1
TOMM7	0.424528896715976	0.745739750699479	0.174	0.125	1
RPL3	0.425087719206955	-0.68533558547485	0.217	0.268	1
EMB	0.426685315797429	-0.315434152793254	0.087	0.154	1
CD302	0.428950774758011	0.39034615849017	0.261	0.19	1
FYB1	0.43284612522512	-0.392581416635811	0.391	0.464	1
CEBPD	0.432940075232223	-0.342601809184915	0.13	0.194	1
EVI2A	0.436321552835043	-0.54132357710969	0.087	0.145	1
CHMP5	0.437847102106094	-0.454466720221596	0.087	0.145	1
ATP6AP2	0.439699608641015	0.51156019260956	0.174	0.127	1
PRKDC	0.439747837495747	0.362419295044028	0.13	0.085	1
TSC22D3	0.440911642183364	-0.500892386410657	0.174	0.239	1
PPP2R5A	0.443551558721375	-0.312098248389786	0.087	0.15	1
RPL7A	0.445676623748086	-0.437585784909704	0.217	0.288	1
ANKRD44	0.44647751223906	-0.466237495629903	0.087	0.143	1
ANXA11	0.44812321319588	-0.263077961775316	0.087	0.15	1
IL17RA	0.449034746883796	-0.267562707123979	0.087	0.154	1
ADD3	0.449151454544146	-0.323951318543165	0.087	0.147	1
RUBCNL	0.449315820014898	0.318454556123239	0.13	0.085	1
KAT6A	0.450127740391832	0.431272910072256	0.174	0.125	1
LYZ	0.450363596708724	-0.803497518335857	0.609	0.645	1
KCNJ15	0.451656545256497	0.556962153266664	0.174	0.121	1
APOL6	0.454271646608963	0.415976410520481	0.13	0.087	1
WDR1	0.455238839874172	0.662808725676591	0.13	0.092	1
RPL36AL	0.455674482845738	-0.416776763433232	0.174	0.241	1
NDUFB3	0.457430375246561	0.574084918565831	0.174	0.127	1
COX8A	0.45844419058135	-0.274359371087852	0.087	0.147	1
UQCR10	0.459061923941252	0.481872215376547	0.174	0.127	1
C4orf3	0.459211749684387	-0.464619745924091	0.391	0.429	1
PPP4C	0.461642783466419	0.277345401448781	0.174	0.121	1
CFL1	0.463261818029601	-0.359850967966433	0.261	0.339	1
NEK7	0.463909363070975	0.326450161645516	0.13	0.087	1
RPL39	0.464014370019705	0.329898558403749	0.783	0.737	1
LDHA	0.464136734760189	0.34306500309234	0.174	0.123	1
RPS9	0.467087828832294	-0.254998004322607	0.391	0.471	1
CKAP4	0.468027023439658	-0.558716011181403	0.174	0.23	1
EIF1AY	0.470331928957032	-0.509037753649936	0.13	0.19	1
KIAA1109	0.471700714339116	0.310613816202919	0.13	0.087	1
GIMAP4	0.471700766414414	0.505665247142166	0.13	0.087	1
EMP3	0.472112665497744	-0.562609078424502	0.174	0.225	1
TMCC3	0.475277019869913	-0.540821772132821	0.174	0.23	1
CD63	0.475782581767111	0.395336939864161	0.261	0.201	1
ADGRE2	0.475888175575169	0.265793624282787	0.174	0.123	1
ATP6V1B2	0.476421355769748	-0.572074400742098	0.13	0.181	1
PIK3CG	0.480023197585096	-0.446146101670998	0.087	0.136	1
NFKB1	0.4854296416524	0.725901429314154	0.13	0.094	1
TET2	0.487825195106975	-0.520969266434746	0.087	0.134	1
ATP2B1	0.487938689658513	-0.576712656839112	0.261	0.304	1
CPNE3	0.489983918993477	-0.506728168234084	0.087	0.136	1
RILPL2	0.491051018254853	0.25322990689036	0.261	0.196	1
ABCA1	0.491491048345282	0.291752583589549	0.13	0.087	1
BRI3	0.496009744064569	0.309931415731801	0.609	0.612	1
SRSF5	0.496101505697475	0.312557284999762	0.13	0.089	1
PPIG	0.496963557050933	0.270469542270813	0.174	0.125	1
N4BP2L2	0.497345108508025	0.388916956603095	0.217	0.172	1
DYNLL1	0.500893811424245	0.279940338401015	0.174	0.127	1
CTBS	0.503290668281826	0.527664741327009	0.261	0.208	1
CDC42	0.509747897356403	-0.379152268461709	0.348	0.408	1
CAST	0.510092967474536	-0.389443741301617	0.13	0.185	1
IFIT2	0.511239992504527	1.01250765223295	0.13	0.098	1
MYADM	0.514126024580479	0.455010978762168	0.261	0.219	1
GMFG	0.516619098585308	-0.321256918976463	0.609	0.58	1
RPS27A	0.517362304243884	0.257970784836687	0.652	0.585	1
STX11	0.518032534296962	0.507123532556613	0.348	0.33	1
RBPJ	0.519093941207024	0.394461402108235	0.217	0.167	1
TKT	0.519498944409656	-0.395668276522873	0.174	0.234	1
RPL17	0.522358043475003	0.602461825257453	0.348	0.337	1
CARD16	0.524856942676434	0.524875631626478	0.304	0.263	1
RSL24D1	0.525173203809816	-0.357786706394986	0.087	0.132	1
SERINC1	0.527108745377582	-0.261177824746026	0.13	0.188	1
ATP5ME	0.527202868480197	-0.332980558919965	0.087	0.134	1
ATP6V1A	0.52867085283769	0.352088217644198	0.13	0.092	1
SSU72	0.530702117482662	0.309178279702282	0.174	0.129	1
GBP1	0.533951355536166	0.683450007278762	0.217	0.179	1
TSPAN2	0.534863502133533	0.30508727078659	0.13	0.094	1
TAOK3	0.536892388594834	0.334005262123371	0.13	0.094	1
HSPA1A	0.541377184891233	-0.505363020570293	0.261	0.335	1
JUN	0.542877127159383	-0.57780220101344	0.087	0.132	1
NPC2	0.543769998564971	-0.355822413692612	0.087	0.132	1
ATP6V0D1	0.54430071468492	0.285951687475088	0.217	0.167	1
PPP1R18	0.544475053021898	-0.430407768956477	0.087	0.129	1
HECA	0.545809601576461	-0.516394171733701	0.087	0.125	1
TBCA	0.546453227228595	-0.308802990312522	0.087	0.132	1
PICALM	0.5465310324791	-0.508840923377928	0.13	0.167	1
RPS2	0.547960894327876	0.363912173082467	0.348	0.304	1
MYD88	0.54846631421599	0.43622589574758	0.174	0.132	1
UBL5	0.553714497660552	0.344326886416454	0.348	0.315	1
PHF20L1	0.554805905586996	0.269082243517274	0.391	0.342	1
C1D	0.557015202368377	-0.341316219016786	0.087	0.127	1
RNF213	0.561726293118608	0.318227920514984	0.174	0.136	1
TDP2	0.56359706404108	-0.537137540201487	0.13	0.172	1
LSMEM1	0.566292922015558	-0.323995947669861	0.087	0.129	1
B4GALT1	0.56642805362305	0.436425440234055	0.13	0.096	1
FAM133B	0.567925020528458	0.306142332588663	0.174	0.136	1
DCP2	0.568073214000556	-0.363437926794818	0.087	0.127	1
HSPA1B	0.577187489818234	-0.813894300724407	0.087	0.121	1
TMEM91	0.577836625116751	0.291715081804355	0.13	0.096	1
UBC	0.579620612403607	0.296130748039527	0.478	0.449	1
SH3BGRL3	0.58859162742579	-0.291365726985266	0.652	0.679	1
MEGF9	0.588989989829982	0.477105965991556	0.174	0.228	1
N4BP1	0.59308941717392	0.420337526986897	0.174	0.147	1
VPS4B	0.593980201516463	0.397903647716161	0.13	0.098	1
CD47	0.594379212525886	-0.273168448822707	0.087	0.125	1
SAMSN1	0.597256264810363	0.471980304028204	0.391	0.384	1
GTF2I	0.598751776786418	0.412128830206606	0.13	0.103	1
IRF2	0.600358599462628	-0.526208693098205	0.087	0.116	1
ADAR	0.600799749251854	-0.44263188207842	0.13	0.165	1
ZNF207	0.602248669814079	-0.410215512607568	0.087	0.121	1
LPCAT2	0.604496813568225	0.269924629640773	0.174	0.138	1
RPS29	0.605280602904204	0.716602042240399	0.304	0.299	1
CHD1	0.605920278790686	0.461913775078516	0.261	0.225	1
WASF2	0.606147400684135	-0.344486415138284	0.087	0.121	1
SNX6	0.606501467206814	-0.294807658945808	0.13	0.172	1
RPL8	0.607639521156708	-0.30669982438303	0.304	0.362	1
HNRNPC	0.608055446159333	0.316821637388516	0.217	0.188	1
CYTIP	0.611314471012563	-0.521635146874238	0.217	0.239	1
TRAPPC1	0.61725162872455	-0.537612626180953	0.087	0.116	1
MBOAT7	0.617630285609718	0.311774909705465	0.217	0.192	1
RPL26	0.62154195723267	0.314052234438906	0.435	0.368	1
RAB31	0.621881020093027	0.411920938837687	0.261	0.23	1
MID1IP1	0.622598467748875	0.48816419131926	0.13	0.1	1
NOP10	0.623886128667932	-0.396084354994601	0.435	0.413	1
NIN	0.627893737858494	0.28646241381699	0.13	0.103	1
MRPL33	0.628056079054444	-0.378268265237862	0.087	0.118	1
NQO2	0.62842075079045	-0.262560509016035	0.13	0.17	1
CIB1	0.629772632992549	-0.292511017108175	0.087	0.121	1
WDR83OS	0.63005592676086	-0.384689321765296	0.087	0.118	1
PSME1	0.632274357595509	0.359543062316926	0.261	0.214	1
JPT1	0.632865739280173	-0.440995379512278	0.217	0.243	1
ICAM1	0.632933275064104	0.349158408547625	0.174	0.138	1
SEC14L1	0.634075570029794	-0.317655835723851	0.217	0.257	1
IL1R2	0.635162125477154	0.315843980160643	0.13	0.105	1
PAIP2	0.635923621749319	-0.253286521366631	0.174	0.214	1
ISCU	0.639044749077152	-0.347759349482125	0.174	0.208	1
PDCD10	0.644814596435153	0.282785123965635	0.13	0.103	1
LINC01578	0.65120832264007	0.254534319602659	0.13	0.103	1
MAPK14	0.657782494315209	0.404671230424494	0.174	0.147	1
IGSF6	0.662647858761517	0.300547961106096	0.261	0.239	1
ZNF106	0.662937642218809	-0.358192625576494	0.087	0.116	1
RHOG	0.664931757327006	-0.342271056100244	0.217	0.241	1
LST1	0.665344785918362	-0.250754435554901	0.87	0.812	1
WNK1	0.666467294319566	-0.51910729557046	0.087	0.109	1
RBM39	0.668660369261648	-0.259172785254459	0.13	0.163	1
ATP6V0C	0.668956075158571	-0.315592320928211	0.261	0.279	1
FNIP1	0.669726444618078	0.302777582774195	0.174	0.145	1
FOSL2	0.67011016626858	0.281606481632154	0.261	0.225	1
OSM	0.670245733721467	-0.270487270007106	0.174	0.203	1
BAZ1A	0.674796151321772	0.308066331169039	0.261	0.225	1
RAC1	0.676394703050887	0.314901017798728	0.261	0.333	1
HLA-A	0.67679157256226	0.597310711642221	0.652	0.647	1
GLRX	0.67937689688186	-0.280579059270452	0.261	0.288	1
IDS	0.681220250112921	-0.308170696565095	0.217	0.243	1
CPEB4	0.681688098898066	0.262006091737502	0.174	0.152	1
RPL10A	0.688925442438586	-0.326192051183111	0.13	0.156	1
RPS24	0.693433036911197	0.270386709333568	0.304	0.429	1
PTGS2	0.694229781466033	0.701977464279839	0.261	0.217	1
RBM47	0.695811594615243	0.297021812618413	0.087	0.123	1
ATP5MD	0.699598302011435	0.262162138402883	0.13	0.107	1
ZDHHC18	0.699909671093981	-0.304645448308004	0.087	0.112	1
PCBP1	0.704802715899619	0.256295087340938	0.348	0.328	1
FAM126B	0.713174190874386	-0.533161371653697	0.087	0.105	1
S100P	0.714974821307319	-0.512594809763655	0.174	0.192	1
COX7A2L	0.715386208798542	-0.440198179176328	0.087	0.105	1
SQSTM1	0.716270355123867	0.401405261681122	0.217	0.199	1
CSF2RB	0.716644543413201	0.525208771688437	0.304	0.277	1
TAF10	0.718017731929175	-0.299304427955381	0.087	0.109	1
PSMB1	0.722376036286903	-0.2665973677198	0.087	0.109	1
CNIH4	0.723324515749967	-0.338165337708457	0.087	0.107	1
CORO1A	0.723583646823436	-0.334720328365356	0.304	0.31	1
IPMK	0.724942435776635	-0.275395550379749	0.13	0.098	1
HNRNPA3	0.732107709896649	0.489864439455839	0.087	0.121	1
GPCPD1	0.733472907354154	-0.418909946327142	0.13	0.145	1
IFITM1	0.740164965201564	-0.264656290126219	0.261	0.288	1
RTN3	0.741028508095568	-0.311442881409341	0.217	0.234	1
CCL4L2	0.743759214763852	1.42958121485396	0.174	0.163	1
ALPL	0.745453535014508	-0.266329830255816	0.087	0.107	1
TXN	0.745727391933171	0.516887099175183	0.609	0.616	1
DNAJB1	0.7481146614745	-0.47687934128327	0.13	0.15	1
TOP1	0.752269934147684	-0.334325160036672	0.087	0.103	1
SPCS3	0.755594542172241	-0.279257779964502	0.087	0.105	1
PET100	0.756321508638294	-0.310066757220487	0.13	0.147	1
SPCS1	0.757752376962599	-0.286836526690777	0.13	0.15	1
EIF3E	0.765935094960265	-0.301749562364669	0.087	0.103	1
LYST	0.766757851811595	0.330604188770391	0.217	0.21	1
IQSEC1	0.775086067575624	-0.293688257908248	0.087	0.103	1
ELF1	0.775162680453836	-0.33717170527647	0.304	0.317	1
EIF3K	0.778798740699613	-0.346195801581396	0.087	0.1	1
RACK1	0.785603314675053	-0.554773544866088	0.174	0.176	1
PLXNC1	0.786151403373712	-0.28027764193065	0.174	0.192	1
EIF2AK2	0.809073554094774	-0.272784327191802	0.087	0.1	1
CSTA	0.811162216637428	0.370571485278145	0.174	0.17	1
JAK1	0.811172567887134	0.56489789095595	0.174	0.221	1
UBN1	0.823364733610463	0.276813765431021	0.13	0.121	1
UBE2D1	0.824175144585874	-0.387162776354725	0.391	0.348	1
LASP1	0.826821907167829	0.289542228020207	0.13	0.123	1
ANKRD12	0.829286915295031	0.260392465315533	0.217	0.194	1
SP110	0.837062734204012	-0.367304390456296	0.13	0.138	1
COPE	0.837264390011523	0.306694142482936	0.13	0.118	1
VPS29	0.838631952518526	0.308710192497812	0.13	0.123	1
FRMD4B	0.847293048791967	0.391507510172544	0.13	0.125	1
C18orf32	0.856953646620613	0.314956018002148	0.217	0.246	1
LAPTM4A	0.859638342012098	-0.313360343824247	0.13	0.138	1
KATNBL1	0.876914113339337	0.675685974412786	0.174	0.17	1
SPPL2A	0.877543547694626	0.510442547799302	0.087	0.103	1
MAP3K2	0.889405231442833	0.350313301659131	0.304	0.324	1
FLOT1	0.891850546030993	0.262304722941308	0.13	0.129	1
RBP7	0.903180946725058	-0.264991810415831	0.13	0.132	1
SMAP2	0.903955738395945	-0.276084694403959	0.217	0.208	1
HCK	0.907580936391187	0.491117641345247	0.13	0.125	1
FAM177A1	0.92068771424824	0.439613262195057	0.13	0.134	1
NDUFA1	0.992778131035111	0.397930050480261	0.13	0.143	1
C16orf72	0.996800297976707	0.320313348054021	0.13	0.132	1
