# Supplementary material for: ScRNA-seq revealed an immunosuppression state and tumor microenvironment heterogeneity related to lymph node metastasis in prostate cancer
Source: Exp Hematol Oncol. 2023 May 23;12:49. doi: 10.1186/s40164-023-00407-0 (PMC10204220; doi:10.1186/s40164-023-00407-0)
Supplement: Supplementary file 19 — Supplementary Material 19: DEGs of Treg cells. [file 40164_2023_407_MOESM19_ESM.csv]

	p_val	avg_log2FC	pct.1	pct.2	p_val_adj
KLK3	1.10400684994264e-114	-2.17088959382294	0	0.253	2.82990075845796e-110
MT-ND2	1.38153607355311e-104	-1.27038924140565	0.973	0.969	3.54129141733869e-100
KLK2	8.70279966078411e-96	-2.03258008298975	0	0.213	2.23078863704879e-91
EEF1A1	2.75411788910832e-90	0.565449846364634	0.996	0.984	7.05963038515137e-86
HBB	8.29024458977128e-90	-1.55813583820329	0.024	0.281	2.12503839569607e-85
MSMB	7.61749838351527e-87	-1.93506859990416	0	0.194	1.95259336064647e-82
IGKC	2.5770563820407e-74	0.605262558860622	0.849	0.368	6.60576862408491e-70
TCF7	2.55510019619414e-73	1.16835494767778	0.595	0.152	6.54948833290444e-69
S100A9	1.68900542568634e-65	-1.10212855982162	0.014	0.197	4.32942760766181e-61
MGP	2.17476416434167e-65	-2.25621635424949	0.021	0.219	5.57457298245699e-61
MT-ND3	4.3588327496577e-65	-0.716046545179577	0.971	0.981	1.11729959871976e-60
RPL4	3.55613204686644e-61	0.645544398139278	0.957	0.763	9.11543327573275e-57
RPS15A	1.0987367231673e-60	0.441691744756354	0.991	0.966	2.81639184249474e-56
ITM2A	1.18820578618179e-60	1.69967272038391	0.707	0.392	3.04572789171979e-56
ACPP	1.67432436952768e-60	-1.28682203717874	0	0.135	4.2917956564103e-56
RPL37	2.26555515540917e-59	0.473069419971631	0.989	0.965	5.80729752986032e-55
RPS2	6.65591481498269e-58	0.443678415401643	0.996	0.973	1.70611064452451e-53
HSPA1A	1.10341511072591e-57	-2.05351902956545	0.392	0.666	2.82838395332373e-53
CLDN4	6.70709566447789e-57	-1.25099161179827	0	0.127	1.71922983167562e-52
RPS10	1.13606673068181e-56	0.512176929920448	0.976	0.902	2.91207985075668e-52
S100A8	1.22511581221759e-56	-0.874530982298451	0.009	0.161	3.14033936145734e-52
MT-ND4	2.58851944485774e-53	-0.62357723932844	0.984	0.979	6.63515189300385e-49
PPP1CC	9.64658940640211e-52	1.04899264912386	0.565	0.213	2.47271026254305e-47
NUCB2	1.47922224480805e-50	1.03572604053891	0.449	0.108	3.79169038011648e-46
HSPA1B	4.26080322290162e-50	-1.59149630919249	0.224	0.508	1.09217169012637e-45
MT-ND5	4.84494490648519e-50	-0.765353884618632	0.927	0.905	1.24190472787935e-45
ATF3	6.53261623448291e-50	-1.50699856849778	0.044	0.234	1.674505519385e-45
TNFRSF9	4.86031534781658e-49	-1.17832039369145	0.083	0.31	1.24584463310582e-44
RPS23	9.38797277419251e-49	0.404901661120677	0.991	0.968	2.40641906120877e-44
RPL35A	3.41049027797318e-48	0.42212684180809	0.986	0.947	8.74210972952866e-44
COTL1	3.47008238583983e-48	0.975609894726561	0.732	0.392	8.89486217962324e-44
IGHG3	7.93867203658799e-48	0.738634062843723	0.388	0.061	2.0349198031386e-43
LIMS1	2.35645633442377e-47	1.02235012920624	0.604	0.271	6.04030452202846e-43
RPLP1	2.21502162356563e-46	0.355042305750688	0.994	0.981	5.67776492768578e-42
PLA2G2A	3.59727987563801e-46	-1.01102338734183	0	0.103	9.22090750522292e-42
RPL15	3.68588014537478e-46	0.389004165975606	0.988	0.956	9.44801657663918e-42
RPS13	6.60060188260514e-46	0.436882738170424	0.983	0.952	1.69193228056817e-41
RPL19	9.9356484473225e-46	0.394515568120326	0.993	0.963	2.54680476650218e-41
IGLC3	1.54827584371483e-45	0.597117557675024	0.372	0.056	3.96869547019424e-41
SLPI	4.3388686352106e-45	-1.40244484286917	0.001	0.103	1.11218219726353e-40
MT-CYB	6.09141439992891e-45	-0.575486676012382	0.982	0.981	1.56141225313378e-40
HIST1H4C	1.29702843204157e-44	0.811419641778924	0.53	0.182	3.32467297985215e-40
LIMD2	1.51285237598985e-44	0.746296520631656	0.757	0.394	3.87789449537477e-40
SNHG6	1.88199294387405e-44	0.630422993321344	0.828	0.481	4.82411251303236e-40
FTL	3.78601823904293e-44	-0.839608804238634	0.943	0.916	9.70470055213873e-40
LGALS1	3.03728063955329e-43	-1.15624529724031	0.175	0.426	7.78546146336696e-39
TMEM123	3.67120135419577e-43	0.700318113241877	0.603	0.252	9.41039043121002e-39
RNF19A	3.84022241530506e-43	1.01875447825956	0.667	0.373	9.84364211715147e-39
RPL5	8.0552849491327e-43	0.388964238175351	0.979	0.923	2.06481119101119e-38
ADIRF	9.6769309988507e-43	-1.12492400910208	0.02	0.161	2.4804877229354e-38
PASK	1.63694613866752e-42	0.854839872352831	0.388	0.084	4.19598403724645e-38
AC004585.1	1.78231298045392e-42	0.899203836977589	0.309	0.035	4.56860286279754e-38
SEPTIN6	7.10230349244674e-42	0.685537391007891	0.752	0.405	1.82053345421887e-37
RPL37A	7.20378265535304e-42	0.376060099660643	0.984	0.935	1.84654560804664e-37
SH2D1A	7.40585138929107e-42	1.1291352488612	0.469	0.165	1.89834188661698e-37
FYB1	8.32753366390955e-42	0.756653554214238	0.834	0.529	2.13459670406993e-37
GIMAP7	1.10817670443624e-41	0.96777330951971	0.58	0.252	2.84058934648142e-37
MAGEH1	1.38420671087737e-41	1.02945503263666	0.384	0.092	3.54813706199197e-37
EEF1G	1.43575310919797e-41	0.387338408418353	0.965	0.876	3.68026594480716e-37
SMCO4	1.9013976439877e-41	0.804890288126624	0.306	0.034	4.87385258083366e-37
KRT8	3.65526311686991e-41	-1.12394560202852	0.005	0.111	9.36953594747263e-37
IFITM3	1.25111291844683e-40	-1.18226095186648	0.032	0.184	3.20697774385475e-36
WDR74	1.50653966478552e-40	0.896272949835633	0.537	0.211	3.86171312274472e-36
NFATC1	1.74036736011222e-40	0.801925044429321	0.391	0.095	4.46108365417565e-36
MT-ND4L	4.2597371907857e-40	-1.07816498396064	0.43	0.621	1.0918984341141e-35
RPS9	4.86670411433031e-40	0.393944555494677	0.983	0.934	1.24748226562629e-35
PPP2R5C	2.60505564292206e-39	0.68822525819009	0.789	0.46	6.67753912950211e-35
MCUB	1.10247046833848e-38	0.613433622255226	0.478	0.153	2.82596255149204e-34
RPS4X	1.83309090180832e-38	0.316736940200198	0.991	0.958	4.69876190860527e-34
IGLC2	4.03039570413063e-38	1.4202063509457	0.362	0.071	1.0331113308398e-33
S100A6	9.75406762023628e-38	-1.04262069750573	0.631	0.745	2.50026015309517e-33
RPL6	1.15567739770278e-37	0.359807312003256	0.986	0.96	2.96234787353154e-33
RPL32	1.55203350349473e-37	0.362221093883193	0.992	0.974	3.97832747950804e-33
HBA2	2.6406827887927e-37	-0.810224737774553	0.018	0.144	6.76886219251232e-33
IGFBP7	3.16464403456226e-37	-1.0112475812079	0.042	0.197	8.11193205379343e-33
MT-CO2	3.24229748112229e-37	-0.460501731316728	0.982	0.989	8.31098113336078e-33
MBP	6.34546469023879e-37	0.660421799278298	0.555	0.229	1.62653296404891e-32
HSP90AA1	8.84652316943205e-37	-1.0253837252375	0.967	0.931	2.26762928402052e-32
RPL27	1.19578135499885e-36	0.412729419398931	0.973	0.89	3.06514634726856e-32
RNASET2	1.57991167394895e-36	0.669377432317878	0.661	0.331	4.04978759383335e-32
LDHB	2.29570535519082e-36	0.560555839914973	0.812	0.484	5.88458153696064e-32
FYN	3.33373720896399e-36	0.628312712836378	0.758	0.432	8.54536858773739e-32
CHI3L2	4.70666218043249e-36	0.905905053373709	0.248	0.018	1.20645871671026e-31
RPS18	1.26823894395996e-35	0.354994456547507	0.994	0.985	3.25087688505257e-31
RPS6	1.38215856682622e-35	0.36954329392398	0.989	0.966	3.54288705434564e-31
RPL36A	1.76711170369571e-35	0.41940321300229	0.973	0.884	4.52963743008321e-31
KRT18	2.15756236802642e-35	-1.33352804153513	0.03	0.165	5.53047961796213e-31
EEF1B2	4.09123432507688e-35	0.504863688454642	0.961	0.832	1.04870609454696e-30
LAYN	7.37820215367427e-35	-0.817178881310237	0.044	0.195	1.89125455805133e-30
IL6ST	8.38362327304518e-35	0.835855823907388	0.528	0.231	2.14897415357967e-30
ACTG1	8.8945606160205e-35	0.547829171978734	0.973	0.881	2.27994272270453e-30
TSHZ2	2.37290118392236e-34	0.6932806539792	0.402	0.121	6.08245760474819e-30
RPS14	3.06579107467208e-34	0.313969380787184	0.991	0.969	7.85854226170694e-30
KLF3	4.41133027951754e-34	0.646193934460553	0.447	0.152	1.13075629054873e-29
RPL34	5.72436187077698e-34	0.347415845814324	0.991	0.968	1.46732567833626e-29
RGS10	1.00683899164207e-33	0.644462762424014	0.708	0.389	2.58083038727611e-29
PABPC1	2.92056125551057e-33	0.462145331457515	0.924	0.697	7.48627466625024e-29
TOX2	4.25023681184059e-33	0.850687009668692	0.378	0.115	1.0894632019791e-28
BTF3	4.57486863246759e-33	0.404826137887627	0.957	0.8	1.17267607656042e-28
EGR1	8.43608424802586e-33	-1.09979334263772	0.051	0.203	2.16242147529647e-28
FKBP5	1.41508555344152e-32	0.657976535584772	0.391	0.121	3.62728879913664e-28
RPS16	2.07611498102561e-32	0.363694541653452	0.988	0.939	5.32170553086295e-28
LAIR2	3.02115702068715e-32	-1.11013015681695	0.19	0.384	7.74413179112738e-28
CXCR6	3.15280760764329e-32	-0.868442793274075	0.054	0.208	8.08159174067205e-28
HLA-DRB1	3.29075959518241e-32	-1.04211285003307	0.172	0.373	8.43520407033108e-28
CNOT6L	3.54993843733615e-32	0.732822509120914	0.75	0.476	9.09955719642374e-28
TMSB4X	5.28687021535088e-32	0.437980705460824	0.996	0.931	1.35518344230089e-27
RPL22	6.50084682970799e-32	0.314551007285511	0.979	0.913	1.66636206785905e-27
HNRNPA1	6.83976140552651e-32	0.391619604183537	0.948	0.763	1.75323604107861e-27
IKZF3	7.37397902606282e-32	0.776078046345159	0.472	0.189	1.89017204375068e-27
MT-ND1	8.30258094235908e-32	-0.470612764949164	0.982	0.977	2.1282005729549e-27
LAT	8.72565807622538e-32	0.626765892528136	0.628	0.331	2.23664793467885e-27
PERP	9.17874278475312e-32	-0.809673538026556	0.02	0.134	2.35278713801577e-27
RPSA	1.26210009434812e-31	0.40188289346152	0.977	0.908	3.23514117184253e-27
CD6	1.36281839798846e-31	0.526968697986538	0.452	0.161	3.49331239956381e-27
LCK	1.39948279817935e-31	0.583896509317348	0.732	0.408	3.58729425657312e-27
RACK1	1.49489842409118e-31	0.359487668892675	0.978	0.913	3.83187313047293e-27
RPL9	1.74047870016243e-31	0.326117177353574	0.986	0.974	4.46136905212635e-27
RPL3	2.79044530334026e-31	0.295950747653849	0.992	0.984	7.15274844605209e-27
IKZF1	4.07787245967688e-31	0.594005733519155	0.64	0.316	1.04528104758898e-26
TM4SF1	4.95479500524956e-31	-0.866717165414309	0.009	0.103	1.27006260369562e-26
DENND2D	7.57334001317493e-31	0.591995177863699	0.378	0.113	1.94127424557713e-26
RPL11	8.85215354524734e-31	0.27844406963704	0.992	0.973	2.26907251825325e-26
B2M	1.64370285616949e-30	-0.314765634441686	0.999	0.981	4.21330353121924e-26
TRIM8	2.28563541649345e-30	0.731985084546706	0.386	0.135	5.85876926309765e-26
YPEL5	2.55548410100347e-30	0.653743350996995	0.816	0.561	6.55047239610219e-26
ACTN1	2.96784893640733e-30	0.470506809429698	0.255	0.039	7.60748717869291e-26
PNISR	3.91185681425067e-30	0.498508417884031	0.733	0.408	1.00272625719687e-25
SEPTIN9	5.4320401059171e-30	0.53496305900436	0.599	0.294	1.39239484034973e-25
RAC2	8.07457708290473e-30	0.54728970482523	0.8	0.513	2.06975634366097e-25
GPSM3	1.0097701095864e-29	0.540822357125234	0.611	0.3	2.58834372190283e-25
CD63	1.95387125173055e-29	-1.16658452729922	0.261	0.431	5.00835817956091e-25
CD9	2.26797918711774e-29	-0.904681977899237	0.019	0.124	5.81351105033891e-25
SESN3	3.65359473604957e-29	0.702409214393888	0.436	0.174	9.36525938691585e-25
CCL20	3.97144131036653e-29	-1.38610335374229	0.012	0.108	1.01799955108625e-24
MT-ATP6	3.97419156262314e-29	-0.359440123790698	0.986	0.992	1.01870452324719e-24
GZMA	4.07655656159401e-29	-1.22906288212813	0.043	0.176	1.04494374343339e-24
DGKA	4.61424075018696e-29	0.543122137591332	0.323	0.085	1.18276833149542e-24
HSP90AB1	4.95099288508867e-29	-0.859766247221312	0.884	0.853	1.26908800623478e-24
RPL18	6.44478625693479e-29	0.307527589881074	0.987	0.963	1.65199206124009e-24
NAP1L4	8.11226676048435e-29	0.575413215816116	0.522	0.239	2.07941733871495e-24
SINHCAF	8.18915438349002e-29	0.434834864788754	0.355	0.105	2.09912594312e-24
ASAP1	8.67259959488262e-29	0.567037442554461	0.337	0.097	2.22304745415626e-24
IL6R	1.05695200154289e-28	0.558025886307207	0.289	0.063	2.70928506555488e-24
CEBPD	1.24976655365823e-28	-0.782100888232942	0.012	0.106	3.20352660699213e-24
GNG4	4.76942023214975e-28	0.832053609800478	0.2	0.015	1.22254548810695e-23
ARMH1	7.00636093777946e-28	0.523819933903306	0.197	0.015	1.79594049918101e-23
ADD3	7.56783482168651e-28	0.546816101449698	0.446	0.182	1.9398630998429e-23
TKT	7.84232239494538e-28	0.442246965719581	0.464	0.194	2.01022249949635e-23
FCMR	1.32272554290767e-27	0.551827043559725	0.536	0.245	3.39054238413522e-23
RPS29	1.91821653204561e-27	0.369109197043299	0.992	0.947	4.91696443659251e-23
TUT4	2.13847414553654e-27	0.490446889823994	0.456	0.184	5.4815507772538e-23
TNFAIP8	2.30140068036779e-27	0.511374825420027	0.604	0.3	5.89918036398676e-23
ATM	2.5402065583546e-27	0.592395481033388	0.541	0.26	6.51131147103035e-23
CCL5	2.55949780403815e-27	-1.75502546168604	0.07	0.215	6.560760721091e-23
APOE	2.7238209735179e-27	-0.723506288919446	0.012	0.102	6.98197030141844e-23
ADSL	2.96683343073592e-27	0.480007186014232	0.309	0.085	7.60488413300538e-23
FAM107B	3.92840253769213e-27	0.589925560516959	0.732	0.455	1.00696742248662e-22
ITGB2	4.74252579167962e-27	0.553992592370926	0.553	0.266	1.21565163618124e-22
UBA52	5.91381332096569e-27	0.315043091798065	0.976	0.913	1.51588776856313e-22
GIMAP4	8.8369983150806e-27	0.52716916781735	0.421	0.163	2.26518777810461e-22
RPS26	1.27184593062101e-26	0.519934996274419	0.898	0.727	3.26012267396082e-22
ICA1	1.74595121519156e-26	0.658246505647355	0.402	0.161	4.47539674990052e-22
CXCR5	1.82313820902005e-26	0.51597482995084	0.211	0.026	4.67325017118109e-22
ITPKB	2.0569064276381e-26	0.449940192139565	0.363	0.118	5.27246824596474e-22
PRKCQ-AS1	2.35333648249593e-26	0.61266990274958	0.321	0.098	6.03230740558182e-22
RPL13	3.55233170864667e-26	0.265253546958753	0.997	0.981	9.10569186877401e-22
KSR2	4.46478618431747e-26	0.508279384411408	0.166	0.003	1.1444586426261e-21
PRKCH	4.5469481425814e-26	0.522308064507113	0.485	0.215	1.16551921738789e-21
ZNF331	4.55325829103614e-26	0.595471136615522	0.773	0.506	1.16713669774129e-21
ZAP70	4.8290332170034e-26	0.461381348315052	0.367	0.127	1.23782608451448e-21
ANP32B	5.68070493079374e-26	0.420089463388285	0.771	0.485	1.45613509491036e-21
IGHG4	7.74132953432527e-26	0.478138788089361	0.227	0.035	1.9843349995336e-21
CXCL13	8.18465971367518e-26	2.00192475658181	0.214	0.032	2.09797382440636e-21
CCR7	9.95529984806422e-26	0.78676592297288	0.424	0.181	2.5518420100543e-21
ATP5F1A	1.20636666594552e-25	0.438311922921602	0.537	0.256	3.09227967481814e-21
NACA	1.57294455951883e-25	0.279171646305666	0.982	0.931	4.03192878941461e-21
RPL30	1.66045398873972e-25	0.307715100302729	0.994	0.974	4.25624170933653e-21
A2M	1.70322929658313e-25	-0.622736578531307	0.016	0.106	4.36588765593152e-21
CELF2	1.9053166600784e-25	0.532678166943932	0.588	0.306	4.88389819477897e-21
C9orf16	2.44542063370406e-25	0.670134939527213	0.68	0.44	6.26834671037362e-21
S100A11	2.76242206639642e-25	-1.13529650834443	0.512	0.624	7.08091648279394e-21
EVL	2.87336945193416e-25	0.495411954047892	0.741	0.453	7.36530791614284e-21
COX7C	5.76911160927953e-25	0.355349208292621	0.936	0.753	1.47879637880662e-20
HIVEP2	5.86841535387908e-25	0.488528984804304	0.284	0.074	1.50425090765982e-20
CST3	6.76282328388199e-25	-0.920624629523655	0.03	0.135	1.73351449235747e-20
RPS5	7.27323812370083e-25	0.266991891259601	0.972	0.906	1.86434912824823e-20
MT-CO3	7.31554517315967e-25	-0.354701806880333	0.987	0.994	1.87519369423602e-20
RPS12	8.2392195990547e-25	0.365009424069886	0.991	0.984	2.11195915982569e-20
RPS3	9.87876496697199e-25	0.30436139955345	0.989	0.963	2.53222382398393e-20
RPS27	1.29292945608549e-24	0.364070526481734	0.995	0.979	3.31416607478394e-20
SRGN	1.46999845570362e-24	0.555379440403945	0.94	0.777	3.76804704150508e-20
GMFG	1.59967797503113e-24	0.478701721151428	0.857	0.584	4.10045455339728e-20
CD37	1.92484342670131e-24	0.432068579484252	0.828	0.531	4.93395115566346e-20
EEF1D	2.25247915998568e-24	0.334100721818082	0.957	0.808	5.77377983079128e-20
DRAIC	2.30024000304089e-24	0.443637217425189	0.189	0.021	5.89620519979472e-20
ZBTB10	2.92502767919958e-24	0.308879084609484	0.331	0.103	7.49772345009229e-20
PLAC8	3.47604055967289e-24	0.567982608564149	0.221	0.04	8.91013476660953e-20
S100A4	4.61806159460447e-24	-0.902645745456897	0.732	0.745	1.18374772854496e-19
CAPZB	4.66949641638164e-24	0.410203733683953	0.625	0.342	1.19693201641111e-19
CYTH1	5.88472377055817e-24	0.457194763616792	0.418	0.173	1.50843124410718e-19
EIF3D	8.21358781829323e-24	0.335106845629229	0.605	0.313	2.1053889654631e-19
MFHAS1	1.17416297808504e-23	0.710557404824396	0.324	0.113	3.00973196172539e-19
HPCAL1	1.33955941395358e-23	0.456005435248223	0.328	0.111	3.43369264578722e-19
MT-ND6	1.65537468187468e-23	0.52543053136811	0.511	0.261	4.24322192204936e-19
IRF2BP2	1.73555180695505e-23	0.431775409648518	0.524	0.26	4.44873994676788e-19
RAPGEF6	2.07603723082643e-23	0.488325626921371	0.47	0.21	5.32150623377739e-19
PEBP1	3.21621916841175e-23	0.39159927728139	0.717	0.432	8.24413459438983e-19
SFXN1	3.4000979193443e-23	0.457507680838542	0.315	0.105	8.71547099665524e-19
RPL39	4.55190723889614e-23	0.305520225750771	0.988	0.963	1.16679038254625e-18
DNAJB1	5.44567346871596e-23	-1.28362922639923	0.555	0.634	1.39588948023596e-18
ARID4B	6.00409691633413e-23	0.414197506016363	0.72	0.427	1.53903016256393e-18
PITPNC1	7.69510249194443e-23	0.437668063773842	0.323	0.11	1.97248562176012e-18
TRAT1	7.80073486224791e-23	0.534050039685283	0.368	0.147	1.99956236724001e-18
UQCRC2	9.27382351761021e-23	0.433501228828597	0.502	0.247	2.37715918226903e-18
IGHM	1.38950372274177e-22	0.548213298166541	0.161	0.011	3.56171489250399e-18
RPL18A	1.42561213197605e-22	0.266754560857316	0.989	0.971	3.6542715778942e-18
CD200	1.48104509787338e-22	0.516140322953439	0.173	0.018	3.79636289937884e-18
SLC25A5	1.63778091198916e-22	0.39227114105158	0.657	0.376	4.19812381170183e-18
KRAS	1.94863373320679e-22	0.416636651991669	0.429	0.187	4.99493284832896e-18
EIF3F	2.40078642372362e-22	0.351190101605262	0.785	0.5	6.15393583993077e-18
GYPC	2.49620735180662e-22	0.422386846996397	0.626	0.348	6.39852830488592e-18
UCP2	3.74598371873441e-22	0.515661823146716	0.578	0.319	9.60208006623192e-18
RPL10	1.43064457220453e-21	0.264676856661279	0.993	0.985	3.66717123193186e-17
SATB1	1.68639351705696e-21	0.494685128876058	0.313	0.111	4.32273250227212e-17
GNAI2	1.68833580598316e-21	0.395502944518572	0.717	0.434	4.32771117147663e-17
AC004687.1	1.84855248955303e-21	0.474534341182966	0.326	0.119	4.73839459647129e-17
SMDT1	2.00832497292548e-21	0.277601353017084	0.594	0.318	5.14793940309988e-17
SDC4	2.17867442933315e-21	-0.491238202226903	0.018	0.102	5.58459616470967e-17
TOX	2.3392738575288e-21	0.474876479619342	0.342	0.131	5.99626067900358e-17
UQCRFS1	2.34483898804803e-21	0.358399036688742	0.441	0.198	6.01052577806351e-17
RPS25	2.92342872270724e-21	0.254116501176254	0.989	0.947	7.49362484491546e-17
CD3D	3.15991231140221e-21	0.407820495834561	0.934	0.716	8.0998032278173e-17
HSPB1	3.35972113079559e-21	-1.36574670129887	0.31	0.437	8.61197317456833e-17
GPRIN3	3.36931864081084e-21	0.471508167387385	0.436	0.206	8.63657447199044e-17
RPL10A	4.95105462475387e-21	0.273407321694498	0.98	0.931	1.26910383196316e-16
CHD1	4.99254229377928e-21	0.536281836047327	0.591	0.347	1.27973836616444e-16
RETREG1	5.16674766547092e-21	0.379425588526206	0.245	0.065	1.32439242909016e-16
EIF3E	5.57462234015259e-21	0.297731570056234	0.852	0.584	1.42894294445131e-16
SCGB3A1	5.75220764968894e-21	0.393936553034235	0.136	0.003	1.47446338684477e-16
LBH	5.81138775896591e-21	0.43475297651002	0.591	0.326	1.48963302425573e-16
SH3KBP1	5.84864763107146e-21	0.444949555404339	0.572	0.306	1.49918384727255e-16
CD4	7.65187207638785e-21	0.488528188942676	0.456	0.224	1.9614043693405e-16
PDCD1	8.07018620001024e-21	0.625809789642388	0.303	0.11	2.06863082864863e-16
RIPOR2	8.66581924693162e-21	0.418170463206844	0.397	0.173	2.22130944756598e-16
TRBC2	1.88007488547182e-20	0.496337902991919	0.838	0.605	4.81919595392991e-16
PARP1	2.11062330212875e-20	0.425851844582219	0.469	0.231	5.41016071034663e-16
TIAM1	2.78657720202424e-20	0.431083715458071	0.281	0.094	7.14283334194874e-16
ST8SIA1	2.93599301038683e-20	0.464213516626199	0.207	0.045	7.52583088352456e-16
COX4I1	3.03505624560657e-20	0.31281351254023	0.922	0.715	7.77975967436333e-16
FZD3	3.93837299253808e-20	0.463916978297801	0.155	0.016	1.00952314917729e-15
NUCKS1	3.9543343379847e-20	0.255482003505566	0.63	0.355	1.01361452085562e-15
DDX5	4.76092997817031e-20	0.30449632930594	0.967	0.81	1.2203691813044e-15
PDE4D	5.38700603030673e-20	0.438356223564128	0.319	0.121	1.38085125574852e-15
PTPN2	5.59636843785482e-20	0.376693251456045	0.427	0.198	1.43451712167533e-15
ACTR3	5.93194900341845e-20	0.364427995244688	0.684	0.403	1.52053648804625e-15
H3F3B	1.01525561738897e-19	-0.525335277538505	0.972	0.916	2.60240472405314e-15
ZNF706	1.37770320858435e-19	0.284181589807016	0.619	0.337	3.53146663456428e-15
ZMYM2	1.57272666681627e-19	0.380570545682694	0.386	0.171	4.03137026505015e-15
STAT5B	1.63906981318151e-19	0.373297168415599	0.329	0.126	4.20142765212817e-15
RAB27A	1.65037978786565e-19	0.541327170404449	0.418	0.205	4.23041851023603e-15
POLR2J3	2.60954166866772e-19	0.338174092133144	0.427	0.195	6.68903815929597e-15
KPNA2	3.03566966220139e-19	0.432861493734483	0.426	0.202	7.78133204512082e-15
SRSF5	3.32115188584069e-19	0.26421223869153	0.738	0.463	8.51310862897545e-15
GSN	3.71881445057282e-19	-0.617757250053404	0.023	0.105	9.5324370811533e-15
STK17A	4.17232259764277e-19	0.364977874151441	0.659	0.384	1.06949145145377e-14
CD52	4.27957701899896e-19	0.340864511620578	0.918	0.677	1.09698397728e-14
CLINT1	5.23486745323061e-19	0.353864961651612	0.352	0.147	1.3418535742866e-14
SNHG5	6.02180623467945e-19	0.321941596902454	0.87	0.66	1.54356959213538e-14
CCND3	6.64067975811539e-19	0.364782688929406	0.391	0.174	1.70220544239772e-14
BOD1L1	7.25692752730168e-19	0.390703463993437	0.575	0.323	1.86016823307324e-14
RPL21	7.44563072818029e-19	0.275676717500777	0.99	0.96	1.90853852455445e-14
AKAP13	8.04081622074499e-19	0.383481747000032	0.708	0.452	2.06110242186356e-14
GPR18	8.25588144800927e-19	0.530932740988988	0.218	0.06	2.11623009156822e-14
NOP53	8.44957489850029e-19	0.301640038872159	0.866	0.616	2.16587953373258e-14
MARCH6	9.30544776576055e-19	0.317960391441493	0.348	0.144	2.3852654257974e-14
CLN8	9.86238522802222e-19	0.425686950984206	0.192	0.044	2.52802520549894e-14
CSK	1.05445180523072e-18	0.389511575246196	0.444	0.218	2.7028763123479e-14
ELMO1	1.20788171905897e-18	0.391224823620987	0.244	0.074	3.09616321046386e-14
EEF2	1.26703100472237e-18	0.29466221499119	0.906	0.665	3.24778057440484e-14
LAPTM5	1.46412603936806e-18	0.428419084956997	0.759	0.492	3.75299427671215e-14
PRKCB	1.61015358901885e-18	0.340988568219481	0.342	0.14	4.12730669473202e-14
FGFR1	1.84281484099324e-18	0.308767389891316	0.152	0.019	4.72368728191796e-14
LTB	2.36151667668957e-18	0.3101831648489	0.899	0.644	6.05327569735838e-14
TC2N	2.36944101137295e-18	0.361538764440623	0.294	0.11	6.07358814445229e-14
SF1	2.79385699535122e-18	0.300386862670419	0.802	0.51	7.16149363618378e-14
PRMT2	3.03205496095627e-18	0.407855657920979	0.409	0.195	7.7720664814192e-14
PTPRC	3.64187225049325e-18	0.396981223744638	0.967	0.765	9.33521113968935e-14
TXN	4.53387293531872e-18	-0.861683642849536	0.398	0.495	1.16216764951025e-13
GK	4.79467405178966e-18	0.551389081298754	0.376	0.177	1.22901879969524e-13
PTP4A2	4.84382933779187e-18	0.339633937918243	0.617	0.363	1.24161877415619e-13
SLC38A1	5.65982496536633e-18	0.348330417738826	0.577	0.315	1.45078293337235e-13
ESYT2	6.19375112335758e-18	0.31905332524294	0.26	0.087	1.58764422545025e-13
LGMN	6.50029374114947e-18	0.494138416545359	0.173	0.034	1.66622029466884e-13
KAT6B	6.75648082082295e-18	0.385094710447819	0.446	0.223	1.73188872880155e-13
HMGA1	7.10984700929563e-18	0.338508545478245	0.306	0.118	1.82246708389275e-13
NIBAN1	7.66018196931165e-18	-0.589534679566292	0.133	0.269	1.96353444419366e-13
ETV6	8.01947812593496e-18	0.384778142794223	0.232	0.073	2.05563282802091e-13
DGKZ	8.18512654880269e-18	0.373304641492932	0.344	0.144	2.09809348825459e-13
CCNI	8.40952314478489e-18	0.274104049911298	0.888	0.703	2.15561306770271e-13
NMB	9.95084548532421e-18	0.716284095258229	0.25	0.089	2.55070022325316e-13
PMAIP1	1.01013915941346e-17	-0.958710328980605	0.275	0.408	2.58928970732452e-13
TRGC1	1.02588713372558e-17	-0.798156814478805	0.03	0.115	2.62965648987879e-13
H3F3A	1.07288124348558e-17	0.354874963891693	0.953	0.863	2.7501164914266e-13
IGFBP4	1.1457566782204e-17	0.343114659742464	0.208	0.053	2.93691809328235e-13
RGS1	1.28636118042823e-17	-0.538684366804217	0.503	0.647	3.29732961379169e-13
BICDL1	1.32285243047768e-17	0.35926948027014	0.482	0.25	3.39086763504343e-13
TRAM1	1.53213226512514e-17	0.296502921680733	0.456	0.226	3.92731463519527e-13
ETS1	1.60367577778864e-17	0.34902863232535	0.666	0.41	4.11070212120562e-13
SSH2	1.64692772287029e-17	0.333803701863148	0.274	0.098	4.22156983203341e-13
ATXN7	1.84372684342382e-17	0.309049910926019	0.395	0.182	4.72602501774829e-13
DNAJB14	1.87597337533453e-17	0.352797764166874	0.386	0.179	4.808682552995e-13
UBB	1.96127720599155e-17	-0.594671117928324	0.898	0.835	5.02734186211815e-13
STAT3	2.34618640185416e-17	0.399589457275195	0.638	0.402	6.01397960387278e-13
IER3	2.35734133355966e-17	-0.655763563998067	0.033	0.121	6.04257304031348e-13
MAL	2.42514928343012e-17	0.410321580677857	0.233	0.076	6.21638515821644e-13
INPP4B	2.73978195388456e-17	0.396382847249651	0.335	0.145	7.02288308239229e-13
KAT6A	2.86988043098262e-17	0.268357919088884	0.428	0.203	7.35636450873775e-13
CPM	2.91701841530278e-17	0.376510302834381	0.166	0.031	7.47719330394562e-13
KPNB1	3.03696928880517e-17	0.359694325964536	0.419	0.203	7.78466337799429e-13
HSPA6	3.06221511202485e-17	-1.55985886436873	0.025	0.105	7.84937599665329e-13
EIF4B	3.21172029100836e-17	0.3140014486304	0.674	0.415	8.23260262194174e-13
CHD4	3.33176873000679e-17	0.274388847379846	0.427	0.205	8.54032278562642e-13
LEF1	4.75320681992627e-17	0.35675438951197	0.288	0.11	1.2183895041517e-12
SSR2	5.64783531800555e-17	0.269151647156542	0.73	0.456	1.44770962706436e-12
MYCBP2	5.66008658606222e-17	0.380945727637102	0.639	0.394	1.45084999460533e-12
USP36	6.43785052848303e-17	0.41924516596817	0.375	0.176	1.65021422596605e-12
LRMP	6.85327647868671e-17	0.359214922723673	0.183	0.044	1.75670035978176e-12
BCL11B	6.91927571282051e-17	0.441690498867692	0.773	0.532	1.77361794346728e-12
HMCES	7.26814080009243e-17	0.304212144594794	0.353	0.155	1.86304253128769e-12
CASD1	7.81051632766062e-17	0.342305838730727	0.193	0.05	2.00206965026925e-12
TMEM243	7.89392183289908e-17	0.317085348247905	0.406	0.2	2.02344898342702e-12
XRCC6	8.02660580303291e-17	0.265604139665555	0.548	0.303	2.05745986549143e-12
HIF1A	9.94197326334042e-17	0.337253607133228	0.332	0.145	2.54842600659205e-12
ZNRF1	1.05250785843648e-16	0.392528695343766	0.277	0.106	2.69789339353024e-12
RO60	1.3674119839801e-16	0.278010763543788	0.304	0.123	3.50508713853619e-12
ACTB	1.38391104385942e-16	0.338718732251234	0.985	0.929	3.54737917872485e-12
TOPORS	1.51427948817642e-16	0.340357228976292	0.341	0.15	3.88155261204261e-12
PTPN11	1.52472140297137e-16	0.388113129496605	0.288	0.116	3.90831837223652e-12
EMP3	1.59268546562627e-16	-0.576208877088477	0.385	0.521	4.08253065403981e-12
OIP5-AS1	1.61793485577757e-16	0.314780773882557	0.336	0.147	4.14725241581465e-12
FOSB	1.62888446013844e-16	-1.00919099706541	0.533	0.611	4.17531953667286e-12
AHI1	1.98088353218102e-16	0.313506549918699	0.311	0.129	5.07759875803961e-12
JPX	2.33996294260027e-16	0.264626168099914	0.363	0.168	5.99802701076728e-12
LSM14A	2.47633096776604e-16	0.311278114081243	0.369	0.171	6.3475791696747e-12
LRRFIP1	2.54756805672662e-16	0.339370882660033	0.673	0.429	6.53018119980734e-12
CD79A	2.670902084567e-16	0.405469901595449	0.131	0.016	6.84632331337058e-12
ORMDL3	2.8848660935691e-16	0.309270283597845	0.222	0.071	7.39477725764568e-12
TSPOAP1-AS1	2.91019269487169e-16	0.292045887359338	0.144	0.023	7.45969693476461e-12
ORMDL1	3.25980403959219e-16	0.284701839189466	0.469	0.242	8.35585569468667e-12
IFNAR2	3.74587722283496e-16	0.331457590342781	0.346	0.153	9.60180708529285e-12
ARPC2	3.86005439075536e-16	0.309566858410316	0.896	0.684	9.8944774198232e-12
DNAJC15	4.17022707776853e-16	0.291334968121829	0.389	0.181	1.06895430684441e-11
PGAM1	4.18999436463201e-16	0.332843633440946	0.455	0.232	1.07402125548612e-11
ALOX5AP	4.42316847704625e-16	0.291795213123821	0.423	0.21	1.13379077572126e-11
THADA	4.64598778462583e-16	0.457475647729397	0.278	0.113	1.19090604883314e-11
PPHLN1	5.21670579916198e-16	0.278510910653202	0.415	0.202	1.33719819749919e-11
PIK3IP1	5.29396124261701e-16	0.365827719779901	0.603	0.36	1.35700108532002e-11
TRAF3IP3	5.7670349654794e-16	0.346253064596445	0.478	0.253	1.47826407270133e-11
TNFSF10	5.98705397349515e-16	-0.820686685913699	0.094	0.206	1.53466154502601e-11
SOX4	6.29254101039552e-16	-0.518995722754046	0.038	0.126	1.61296703719468e-11
ABLIM1	6.62225478101981e-16	0.339918103613657	0.23	0.077	1.69748256801881e-11
KIAA0319L	7.22791145036737e-16	0.281417285121876	0.185	0.048	1.85273054207267e-11
CD3G	8.121293469438e-16	0.336872610490908	0.812	0.553	2.08173115502104e-11
GNAS	8.24971358590806e-16	0.420262421543817	0.914	0.766	2.11464908347581e-11
CTSA	8.74088170838371e-16	0.344075565556116	0.332	0.148	2.24055020831e-11
JUN	1.0001251359982e-15	-1.17257743464075	0.542	0.605	2.56362076110419e-11
NOSIP	1.21446260665173e-15	0.359233436677058	0.385	0.19	3.11303199963038e-11
CD3E	1.35820854411569e-15	0.335147301461218	0.824	0.566	3.48149596113175e-11
ARPC1B	1.43336528419912e-15	0.354006825698203	0.813	0.589	3.67414523298761e-11
CORO1B	1.56283548009456e-15	0.44970553469777	0.644	0.437	4.00601618612637e-11
RPS21	1.65035203394898e-15	0.258307789491855	0.981	0.94	4.23034736862142e-11
RAP1A	1.71222252455466e-15	0.389278701070714	0.678	0.439	4.38893999719096e-11
FTH1	1.71986708001225e-15	-0.466563225771305	0.973	0.947	4.4085352861954e-11
CFLAR	1.73742695755324e-15	0.3447119679022	0.544	0.315	4.45354652029622e-11
ARAP2	1.75348083987422e-15	0.251856495604259	0.339	0.152	4.49469743684959e-11
CD28	1.87042619998797e-15	0.274690899751735	0.462	0.234	4.79446347842917e-11
GFOD1	1.89336618867569e-15	0.316437774789692	0.144	0.026	4.85326555143241e-11
SIAH2	2.3801314044872e-15	0.35312288332049	0.393	0.197	6.10099082912204e-11
SPOCK2	2.45825882724974e-15	0.361436731385246	0.724	0.463	6.30125485188926e-11
HDDC2	2.69758647321155e-15	0.281851636705948	0.274	0.111	6.91472340678317e-11
BACH2	2.86994001346727e-15	0.257319714471568	0.126	0.016	7.35651723652066e-11
PLCL2	3.15108314342279e-15	0.307331747981823	0.167	0.04	8.07717142153564e-11
IFITM1	3.15395719819674e-15	0.316612990635996	0.337	0.153	8.08453848613771e-11
WDR1	3.44996543201729e-15	0.324418936323014	0.388	0.198	8.84329639188993e-11
IGHG1	3.57820443395399e-15	0.306764217030311	0.253	0.094	9.17201142555426e-11
REST	3.93220229278779e-15	0.317179159072467	0.353	0.165	1.00794141371029e-10
OTUD1	4.95204079243664e-15	0.27417745596583	0.226	0.076	1.26935661632528e-10
NR3C1	5.14886910677044e-15	0.393984838514642	0.61	0.394	1.31980961813847e-10
RAN	5.2041745765619e-15	0.315866113929131	0.751	0.497	1.33398606921011e-10
MBNL1	5.9527240965629e-15	0.351806329133994	0.711	0.45	1.52586176767197e-10
ANKRD44	6.55167792685107e-15	0.308075735833689	0.478	0.263	1.67939160298973e-10
TRAC	6.94692501587526e-15	0.292300345661488	0.923	0.708	1.7807052893193e-10
KDM6B	7.22376060130644e-15	0.308717109150088	0.534	0.31	1.85166655493288e-10
ABHD17A	7.40205912631039e-15	0.281617105641724	0.592	0.355	1.89736981584714e-10
PRDM1	7.74840226498113e-15	-0.546577920086932	0.135	0.261	1.98614795258261e-10
PHACTR2	8.38884876483864e-15	0.358593098217095	0.525	0.318	2.15031360389109e-10
YBX1	8.4330396867338e-15	0.28931911391308	0.843	0.626	2.16164106290047e-10
RGS16	9.51527167560411e-15	-0.410812265962213	0.031	0.108	2.4390495886076e-10
TMEM131L	9.73969113767701e-15	0.292509039996705	0.166	0.04	2.49657502932075e-10
RBM38	1.03332928928251e-14	0.302540435816769	0.483	0.26	2.64873296721786e-10
CEP128	1.11146729400476e-14	0.346762661103008	0.137	0.024	2.84902411472241e-10
POU2AF1	1.12883999683447e-14	0.253278629222208	0.113	0.011	2.8935555638858e-10
S100A10	1.14560840159271e-14	-0.63100107989196	0.55	0.613	2.93653801580259e-10
LINC01281	1.27529107464057e-14	0.285486141311208	0.116	0.013	3.26895361162617e-10
ZNF410	1.36701150997705e-14	0.255214972484497	0.237	0.085	3.50406060352416e-10
IL32	1.40072288403374e-14	-0.568084987118661	0.924	0.797	3.59047296864368e-10
STK39	1.69326674780376e-14	0.29097928285442	0.225	0.079	4.34035065464538e-10
AC012645.3	2.14453436019214e-14	0.2765920676168	0.127	0.019	5.49708492548052e-10
EIF2S3	2.21540873212074e-14	0.253958435008209	0.475	0.26	5.67875720304508e-10
CCDC18-AS1	2.22972719158708e-14	0.351396245908664	0.275	0.116	5.71545971019517e-10
TERF2IP	2.32281456453156e-14	0.280731875226927	0.638	0.382	5.95407057326375e-10
CUL3	2.71204653645614e-14	0.259337570337872	0.379	0.187	6.95178888689801e-10
SMAP2	2.99684749116785e-14	0.280124891433778	0.64	0.4	7.68181917411054e-10
NAF1	3.05272252545277e-14	0.319501429684031	0.23	0.085	7.82504364949308e-10
GBP5	3.09236965063348e-14	-0.629388561608155	0.173	0.297	7.9266711254688e-10
CD48	3.64836093104718e-14	0.309951872887643	0.821	0.589	9.35184357455324e-10
TCP11L2	3.74445204232055e-14	0.327902061301461	0.184	0.056	9.59815392008027e-10
SPARCL1	4.15910200051816e-14	-0.530313230987815	0.034	0.11	1.06610261579282e-09
GIMAP5	4.52262240242902e-14	0.375975000509433	0.24	0.094	1.15928380041463e-09
GIMAP1	4.53962506418463e-14	0.392349864037648	0.285	0.127	1.16364209270245e-09
CHRM3-AS2	4.54671326861717e-14	0.415699069364156	0.193	0.063	1.16545901214464e-09
MAX	4.69673495537982e-14	0.278478955287742	0.276	0.118	1.20391407111251e-09
DNAJC21	5.1431066299707e-14	0.271042114096536	0.375	0.185	1.31833252246039e-09
CARD16	6.07377179606188e-14	-0.793616552459212	0.319	0.419	1.55688992448454e-09
PRKCA	6.38592646814351e-14	0.318144168486084	0.23	0.089	1.63690453157923e-09
ROCK1	9.28477532514396e-14	0.276499836086386	0.522	0.303	2.37996645909415e-09
SLC25A45	9.87762523331217e-14	0.286868123931618	0.157	0.04	2.53193167605491e-09
ZDBF2	9.94772511887265e-14	0.458415921448298	0.279	0.124	2.54990037972063e-09
UBR5	1.04321768031649e-13	0.305358429586069	0.29	0.129	2.67407987995526e-09
NIN	1.2736937801838e-13	0.32564837397383	0.242	0.097	3.26485926674513e-09
TGS1	1.44746061675204e-13	0.277583130978784	0.261	0.108	3.71027579892049e-09
JMY	1.57234206809153e-13	0.306297865545605	0.409	0.218	4.03038442313903e-09
CHMP7	1.78202258565424e-13	0.312619886016959	0.157	0.042	4.56785849380751e-09
PKM	1.82266888191653e-13	0.272766632354881	0.589	0.365	4.67204714501665e-09
SREBF2	1.90586215673717e-13	0.250208959843085	0.155	0.04	4.88529646636438e-09
TNFRSF25	1.94126333102668e-13	0.287129076932304	0.335	0.163	4.97604029642069e-09
NAB1	1.96675948059607e-13	0.284074736397232	0.255	0.105	5.04139457661192e-09
USF2	1.9734939026662e-13	0.257707480927527	0.356	0.177	5.05865692070427e-09
JAK1	2.01237380585196e-13	0.309035167071987	0.737	0.503	5.15831777654032e-09
SEMA4D	2.29990220503187e-13	0.289842858706147	0.375	0.19	5.89533932215819e-09
SPG7	2.94945517112064e-13	0.282952852022791	0.268	0.116	7.56033844013353e-09
ARHGAP45	2.95394472481504e-13	0.278040575796852	0.381	0.195	7.57184651311839e-09
TMEM70	3.0922524773501e-13	0.276371758623153	0.277	0.123	7.92637077519152e-09
PVT1	3.09768383572554e-13	0.271163079972125	0.323	0.155	7.94029297611528e-09
PPP1R12A	3.31248758985033e-13	0.251168032071336	0.546	0.319	8.49089943906336e-09
GCNT4	3.35190126022374e-13	0.288700599866778	0.142	0.032	8.59192850033152e-09
CFAP20	3.49449723875572e-13	0.290735993791658	0.247	0.103	8.95744477210253e-09
TIMP1	3.55748482957748e-13	-0.760309575992205	0.127	0.234	9.11890086365596e-09
FXYD5	3.59740786525661e-13	0.313770684971461	0.733	0.497	9.22123558101227e-09
KLF12	3.68158837697126e-13	0.282160987761426	0.239	0.094	9.43701548669042e-09
SPN	3.68589165981377e-13	0.329885811806545	0.296	0.137	9.44804609160065e-09
AC068587.4	4.08836275946924e-13	0.357699135921414	0.166	0.05	1.04797002613475e-08
CLPTM1L	4.8915609043238e-13	0.25666577620694	0.275	0.118	1.25385380660532e-08
ZNF721	5.39953949132508e-13	0.276072211492939	0.196	0.068	1.38406395781136e-08
WIPF1	5.63550596383507e-13	0.330126158563873	0.522	0.311	1.44454924370984e-08
TWF2	5.87172247527257e-13	0.269754797520232	0.315	0.152	1.50509862208662e-08
ARHGAP15	5.93480387360891e-13	0.283737929426347	0.388	0.202	1.52126827692217e-08
CD38	6.14257694180623e-13	0.308521601361186	0.167	0.05	1.57452674749319e-08
DNAJA1	6.72827504151002e-13	-0.814363140335018	0.809	0.731	1.72465874139026e-08
JARID2	7.41475209074287e-13	0.272556933694628	0.299	0.14	1.90062340342012e-08
MYADM	7.70694459964938e-13	-0.694522871047895	0.272	0.39	1.97552110922813e-08
PLAAT3	7.79050169520229e-13	-0.308092579418837	0.032	0.102	1.9969392995312e-08
PRPF38B	8.58238047274774e-13	0.253529369614448	0.668	0.432	2.19992158657943e-08
VIM	8.76268241384847e-13	-0.328287266579048	0.627	0.761	2.24613838314178e-08
PCSK7	8.95804689173129e-13	0.289878162517201	0.407	0.221	2.29621615975748e-08
KPNA3	9.63979303618934e-13	0.266371897370121	0.186	0.063	2.47096814896641e-08
EML4	1.10982391239946e-12	0.298612438794404	0.563	0.34	2.84481163465355e-08
LINC00649	1.31277436350276e-12	0.275404303358442	0.177	0.058	3.36503452596663e-08
IGLC1	1.31335138669201e-12	0.330886474177181	0.157	0.044	3.36651360950763e-08
CST7	1.38004207928133e-12	-0.722222384308865	0.251	0.356	3.53746186182183e-08
VOPP1	1.3874499843442e-12	0.260095036422503	0.335	0.168	3.55645054486948e-08
GCC2	1.5740033851116e-12	0.303014281200692	0.66	0.432	4.03464287705656e-08
NAMPT	1.59821394190627e-12	-0.815992391240518	0.452	0.521	4.09670179728833e-08
BIRC3	1.73474584544817e-12	-0.642171668842539	0.536	0.594	4.44667402563728e-08
GPR183	1.90816680335167e-12	0.470758413865691	0.424	0.25	4.89120396703134e-08
IL16	1.92107367287924e-12	0.281567192301858	0.273	0.124	4.92428814569136e-08
HLA-E	2.03634636150875e-12	0.262571122670298	0.973	0.805	5.21976662845538e-08
TNFAIP3	2.10175508133227e-12	-0.562122206695261	0.579	0.635	5.38742879997902e-08
DNAJB4	2.20288290202467e-12	-0.885605468074841	0.104	0.198	5.64664974275984e-08
FNBP1	2.27962942414403e-12	0.287108929729441	0.551	0.331	5.8433741029084e-08
TACC3	2.51192436972937e-12	0.262540050951457	0.232	0.095	6.4388157369273e-08
DUSP4	2.51662009783065e-12	-0.638506133722248	0.381	0.492	6.45085229676931e-08
N4BP2L1	2.82679280527463e-12	0.286700901599298	0.248	0.108	7.24591799776046e-08
APBA2	6.02253547456549e-12	0.255954157546156	0.115	0.023	1.54375651819537e-07
GZMM	6.35039332093736e-12	0.283034354358298	0.441	0.253	1.62779631995587e-07
GLCCI1	6.68881140483398e-12	0.275760144431976	0.386	0.208	1.71454302740109e-07
EPB41	7.66882327737934e-12	0.25865000523887	0.457	0.265	1.96574947069065e-07
ARHGDIB	8.82292829493129e-12	0.275909260095818	0.914	0.697	2.26158120983974e-07
SELL	8.94265513193953e-12	0.441097041953659	0.418	0.255	2.29227078997006e-07
DLEU2	9.35459085380924e-12	0.290457015881467	0.232	0.1	2.39786227355692e-07
CCNG2	9.4655860807253e-12	-0.674064935130902	0.128	0.227	2.42631368007231e-07
TP53INP1	9.70403467254213e-12	0.263706201855705	0.226	0.095	2.48743520761272e-07
SUN2	9.80972633426881e-12	0.291047414012227	0.337	0.171	2.51452715126312e-07
MAP3K8	9.86385859069584e-12	0.272893341253047	0.146	0.042	2.52840287255306e-07
LARP1	1.06531874382773e-11	0.251207889887848	0.294	0.144	2.73073153605362e-07
ANKRD12	1.20712497846865e-11	0.310751880743905	0.852	0.64	3.0942234573087e-07
P2RY8	1.32071531578063e-11	0.274857967302843	0.155	0.048	3.38538956894049e-07
ERBIN	1.44345489250387e-11	0.260151293680916	0.333	0.171	3.70000792595518e-07
CEBPA	1.47924719304061e-11	0.287942445256775	0.102	0.016	3.79175432992098e-07
LNPEP	1.52197331350364e-11	0.251707992508299	0.374	0.203	3.90127419450388e-07
SLC16A7	2.15086510094404e-11	0.257107050289451	0.217	0.092	5.51331251324985e-07
ITGAL	2.51336431497814e-11	0.261145211598177	0.345	0.184	6.44250674858346e-07
SLC9A9	3.63428263522875e-11	0.282578283513443	0.172	0.061	9.31575667888186e-07
ID2	3.99958014423945e-11	-0.794358994910819	0.193	0.295	1.0252123783729e-06
CCL4	4.0380884499418e-11	-1.54858328007053	0.066	0.145	1.03508321237358e-06
DTHD1	4.1080327667998e-11	0.254639903201563	0.107	0.021	1.05301203911379e-06
CD247	4.46913063198402e-11	0.26690063378728	0.526	0.331	1.14557225489646e-06
PHLDA1	4.99693442590033e-11	-0.756031424733797	0.21	0.308	1.28086420139103e-06
FOS	5.03121546718057e-11	-0.801536079786956	0.522	0.595	1.2896514607024e-06
TRG-AS1	5.11347202142135e-11	0.274499685435582	0.213	0.09	1.31073628325093e-06
FOXP3	5.47466099087211e-11	-0.555379723130059	0.118	0.215	1.40331985179025e-06
RANBP2	5.53912328275822e-11	0.264958695352793	0.417	0.24	1.41984347106942e-06
MAF	5.71031656743611e-11	0.504767980331183	0.553	0.413	1.4637254457309e-06
ARL4C	5.87285381602439e-11	0.358121184666735	0.732	0.55	1.50538861866153e-06
SYNE2	1.09734911258224e-10	0.263902405301355	0.589	0.39	2.81283498028205e-06
PRKY	1.24756852304094e-10	0.263089583978497	0.182	0.071	3.19789239511085e-06
GBP2	1.36003997488565e-10	0.253778692469239	0.535	0.347	3.4861904676244e-06
SNX9	1.54560537532915e-10	0.282045870126551	0.314	0.166	3.96185025858121e-06
NKG7	1.84784674393214e-10	-0.821317296512628	0.041	0.106	4.73658555872125e-06
ISG20	1.84859579917104e-10	0.322584994219608	0.721	0.521	4.73850561201514e-06
TRABD2A	1.89189139829935e-10	0.294172345603646	0.118	0.031	4.84948522126073e-06
CD84	1.98773395032275e-10	0.292899428707537	0.285	0.147	5.09515843486231e-06
METRNL	2.07130702691131e-10	-0.546845329249082	0.138	0.235	5.30938130208176e-06
PPP3CA	2.14251598130175e-10	-0.608967909938249	0.095	0.181	5.49191121487078e-06
ACAP1	2.25556268199312e-10	0.282542523518816	0.651	0.432	5.78168382275297e-06
SLA	2.60062603365311e-10	0.344250052872481	0.51	0.339	6.66618471206302e-06
CTSC	3.3931780047e-10	-0.870166250957393	0.403	0.453	8.69773317944752e-06
C16orf54	3.44364899555697e-10	0.278473585453199	0.252	0.123	8.82710547031118e-06
LGALS3	3.52964801574582e-10	-0.59224251645308	0.183	0.29	9.04754675876127e-06
C12orf75	4.03233276718873e-10	-0.456113964897174	0.101	0.187	1.03360785821349e-05
ZFP36L2	6.38145817499365e-10	0.319521011675921	0.876	0.695	1.63575917399612e-05
CITED2	1.22434311529738e-09	0.2692009658825	0.315	0.176	3.13835870744177e-05
CD40LG	1.6458387799979e-09	0.303421861694008	0.201	0.092	4.21877854476861e-05
ITGA4	1.67126127209516e-09	-0.571249742470883	0.23	0.319	4.28394401876152e-05
IFNG	1.71128472035146e-09	-0.904331131416917	0.055	0.123	4.38653612367691e-05
HLA-DPB1	1.82253415251629e-09	-0.606182824588532	0.356	0.429	4.671701793145e-05
CCL4L2	1.91554800646965e-09	-1.37400399472724	0.059	0.129	4.91012420498367e-05
NR4A1	1.99794853300656e-09	-0.845652792909032	0.175	0.26	5.12134147465571e-05
HDAC7	2.26408724199596e-09	0.25712960404383	0.231	0.115	5.80353482740826e-05
FANK1	2.98230297283868e-09	-0.342072131048247	0.048	0.113	7.64453721027738e-05
HES1	3.09068236504547e-09	-0.785956733676936	0.052	0.118	7.92234610632104e-05
ICOS	3.17567140214844e-09	0.287413820141845	0.62	0.44	8.14019850512709e-05
BEX3	3.52123296823818e-09	-0.588853775999903	0.088	0.165	9.02597646748494e-05
FABP5	8.16554380439168e-09	0.409951161432813	0.335	0.198	0.000209307384337972
ENO1	8.58399305607624e-09	0.262440691612743	0.66	0.463	0.000220033494006402
PGAP1	8.65700884589095e-09	0.258231848414481	0.213	0.105	0.000221905107746723
GLIPR2	1.1372604614717e-08	-0.394266528911742	0.074	0.145	0.000291513974089041
IRF1	1.27354945060555e-08	-0.768713533574262	0.533	0.54	0.000326448930673721
NR4A2	1.32875575539809e-08	0.396805548019903	0.669	0.519	0.000340599962781194
CYTOR	1.55652976160328e-08	-0.527491392115747	0.368	0.444	0.000398985273791769
DUSP1	3.34606632371687e-08	-0.714767191293332	0.625	0.626	0.000857697180758345
RGS2	4.38179774852074e-08	0.447695183518874	0.401	0.271	0.00112318621687832
H2AFZ	5.11516413254509e-08	0.402515029202056	0.761	0.59	0.00131117002209528
APOBEC3G	6.6821650073241e-08	-0.581342146029341	0.171	0.244	0.00171283935632739
MIS18BP1	7.96977577899471e-08	0.255183977900981	0.265	0.148	0.00204289262542971
MAFF	8.37320172547395e-08	-0.65825128773648	0.045	0.1	0.00214630279829074
UPP1	1.03066436539694e-07	-0.438902747303748	0.08	0.147	0.00264190196782198
DUSP2	1.15285255766617e-07	-0.541698889276219	0.597	0.611	0.0029551069610657
RTKN2	1.61188092028393e-07	-0.411973385567437	0.178	0.273	0.0041317343629638
GADD45B	1.70523458702133e-07	-0.752006911939999	0.215	0.29	0.00437102781691177
ANXA2	2.03544833937443e-07	-0.672281968208368	0.211	0.29	0.00521746472831846
TNFSF14	2.25319549773389e-07	-0.411820145173628	0.056	0.115	0.00577561601934128
MAST4	2.36883410227484e-07	-0.443782076692322	0.081	0.147	0.0060720324543611
HLA-DPA1	2.54226972759098e-07	-0.612190905274597	0.296	0.368	0.00651659999273396
RPS27L	3.02035638066259e-07	-0.685354792218236	0.576	0.555	0.00774207951055241
BAG3	4.24779371667082e-07	-0.727646595868464	0.084	0.147	0.0108883696339423
DYNLL1	4.25905821402043e-07	-0.467655944473323	0.714	0.685	0.0109172439199986
ACTN4	6.52140505225317e-07	-0.498373677765015	0.266	0.332	0.0167163175704405
MT2A	7.17968701626755e-07	-1.11223106046068	0.301	0.371	0.0184036917287986
CLIC1	8.36824146321859e-07	-0.457970809468992	0.746	0.682	0.0214503133426682
IER2	9.14286059975067e-07	-0.755564963969106	0.454	0.481	0.0234358945753409
ANKRD37	1.09491599695586e-06	-0.554709819201377	0.128	0.197	0.0280659817499696
NUDT4	1.44099385149535e-06	-0.586397167467732	0.172	0.239	0.0369369953953802
NRIP1	1.63276013080247e-06	-0.451160756042908	0.059	0.113	0.0418525404328596
TNFRSF18	1.68169171796211e-06	-0.781007904799205	0.361	0.408	0.0431068038065227
HSPH1	1.84406870202881e-06	-0.850901742577646	0.594	0.566	0.0472690130391045
RHOB	2.04364583079883e-06	-0.710841488202765	0.096	0.156	0.0523847735808665
DNAJA4	2.20101941451544e-06	-0.578623898816607	0.071	0.127	0.0564187306522742
IFITM2	3.5265657132727e-06	-0.523083385819898	0.513	0.503	0.0903964589283192
PDE4B	4.67982659020977e-06	-0.510354951872888	0.325	0.379	0.119957994986847
UGP2	5.03587524312738e-06	-0.583832335224301	0.323	0.368	0.129084590107084
LFNG	6.38277041767365e-06	-0.345590100511374	0.109	0.169	0.163609554116229
PMEPA1	6.52213051237271e-06	-0.739391651242408	0.124	0.182	0.16718177142365
UBC	6.5801451857761e-06	-0.28421069038567	0.96	0.903	0.168668861546999
CREB3L2	6.99927927346952e-06	-0.268601750457862	0.055	0.105	0.179412525616844
HSPA8	1.14502227409495e-05	-0.465662563293337	0.894	0.803	0.293503559518759
CXCR3	1.41662812104981e-05	-0.263780631588135	0.089	0.145	0.363124286268698
STAM	1.59278280037364e-05	-0.35044854211677	0.167	0.229	0.408278015219774
IKZF2	1.6663808072861e-05	-0.311111080405289	0.146	0.213	0.427143392331647
CAPG	2.26901609361155e-05	-0.398127907429425	0.059	0.106	0.581616895275449
ZFAND2A	2.59041249271265e-05	-0.763683304775099	0.123	0.176	0.664000434257033
FKBP4	2.66658092564221e-05	-0.492943265230065	0.134	0.19	0.683524688669868
CD55	2.79291611039783e-05	0.283463521632894	0.33	0.231	0.715908186578275
ITM2C	3.15584495796635e-05	-0.252812428684179	0.075	0.127	0.808937738075516
GBP4	3.37762579630026e-05	-0.386715289911315	0.153	0.211	0.865786820365647
SAMSN1	3.5511670135489e-05	-0.463841343572307	0.559	0.561	0.910270640582989
TRBC1	6.82038657574761e-05	0.279339346847706	0.581	0.474	1
CDKN1A	6.89447802252891e-05	-0.530083303500553	0.187	0.24	1
SQSTM1	0.000107638285253574	-0.652506534264421	0.444	0.437	1
PRDX1	0.000151295734758554	-0.447631968370547	0.617	0.568	1
SOD2	0.000165572892552451	-0.851436144889879	0.283	0.318	1
IL2RA	0.000226486155946563	-0.324884801916137	0.152	0.208	1
HSPE1	0.000231067806205274	-0.713293768143541	0.72	0.629	1
RHOC	0.000269883970222545	-0.464192223255188	0.173	0.223	1
YBX3	0.000325297570304469	-0.757016441785374	0.103	0.15	1
SH3BGRL3	0.000338165823617499	-0.349061547456987	0.883	0.752	1
CD96	0.000344212024540453	-0.3713494693347	0.217	0.261	1
PHPT1	0.000379612841923748	-0.600190727442252	0.268	0.302	1
BTG3	0.000416741785041021	-0.469757922490561	0.303	0.329	1
ARRDC3	0.000425728720570915	-0.419295177899953	0.146	0.194	1
GBP1	0.000462745612042224	-0.442708032357151	0.139	0.189	1
TPD52	0.000469164699123763	-0.635418876214215	0.079	0.119	1
GNPTAB	0.000519445406167748	-0.392948214610775	0.117	0.163	1
NDRG1	0.000528476083132741	-0.599976857501575	0.151	0.195	1
TXNIP	0.000632309249419782	-0.433771460855662	0.303	0.35	1
CASP1	0.000651877190187399	-0.348913985456308	0.167	0.211	1
NEAT1	0.000652912654845043	-0.853457694490382	0.849	0.765	1
ANXA1	0.000662621560305767	-0.812730463757662	0.265	0.31	1
BTG1	0.000772020429946645	-0.304368842384759	0.967	0.845	1
RUNX3	0.000797714990025576	-0.364876216791054	0.33	0.369	1
CD83	0.000874745804083667	-0.425164066508223	0.105	0.147	1
TSC22D1	0.00105009755690568	-0.611018271369372	0.089	0.129	1
MARCKSL1	0.00121284026666439	-0.37126662624743	0.259	0.177	1
LAG3	0.00125315673705105	0.37402727343939	0.132	0.084	1
PRDX5	0.00143944693076723	-0.270836473051866	0.488	0.339	1
PDLIM5	0.00144317713300865	-0.503761339310884	0.07	0.105	1
RGCC	0.00170798732575876	-0.387709456159016	0.702	0.669	1
IFI6	0.0017707224650978	-0.532277920563119	0.127	0.165	1
MT1E	0.00198177918575702	-0.738661262367059	0.11	0.15	1
HSPD1	0.00203291537271124	-0.811711983230921	0.653	0.566	1
CD69	0.00211676267162966	-0.429690943009565	0.423	0.447	1
RABAC1	0.00233620978022938	-0.391722057863676	0.382	0.389	1
FRMD4B	0.00239298278832819	-0.369870132897495	0.157	0.197	1
SAT1	0.00265295250235518	-0.593021291587776	0.776	0.681	1
CACYBP	0.00341629407694103	-0.686286938639159	0.504	0.455	1
SRSF7	0.00359796435965379	-0.306674238949152	0.84	0.715	1
ZFP36	0.0039397940112472	-0.308167279182933	0.648	0.61	1
AC020916.1	0.00412065383848573	-0.421443915191956	0.392	0.41	1
EFHD2	0.00466212721346345	-0.383552598235653	0.229	0.253	1
SLC1A5	0.00536286353367547	-0.274269869823407	0.071	0.102	1
LY6E	0.00561948994880965	-0.47274990577637	0.304	0.316	1
MIR4435-2HG	0.00590047136732996	-0.278533891095578	0.168	0.205	1
PPDPF	0.00600864861508729	-0.509754549508728	0.491	0.452	1
CTNNAL1	0.00618579081474666	-0.305649331538321	0.074	0.105	1
CYB5A	0.00662266744380285	-0.491529794017057	0.111	0.142	1
IFI27L2	0.0066632924939634	-0.420018286027185	0.227	0.255	1
AGTRAP	0.00732612162073158	-0.330452024065598	0.091	0.123	1
CTSZ	0.00827305530898733	-0.443912670714206	0.165	0.195	1
FOSL2	0.00829393501369711	-0.348544889734917	0.324	0.345	1
CAST	0.00911729527346798	-0.346598449607178	0.464	0.453	1
PTGES3	0.010088684549945	-0.385972527584246	0.692	0.585	1
LINC01943	0.0110087965571933	-0.275375333026594	0.129	0.161	1
KDM5B	0.0110854495148967	-0.272583952494404	0.248	0.179	1
CRIP1	0.0111726630019512	-0.344716875263499	0.756	0.674	1
HTATIP2	0.0121437912859586	-0.300647676986232	0.159	0.187	1
CISD3	0.0139983946666094	-0.290858186465595	0.094	0.124	1
DOK2	0.0146494771879792	-0.438195258068859	0.296	0.305	1
NFKBIZ	0.0152423444186591	-0.391112706239161	0.218	0.242	1
ABHD5	0.0173034697770619	-0.374779289339002	0.108	0.135	1
TCEAL4	0.0197071794644305	-0.343421958737669	0.087	0.115	1
HERPUD1	0.0202508514723157	-0.422818963851336	0.473	0.439	1
APOBEC3C	0.0235390670053974	-0.306027232205424	0.212	0.234	1
IL2RB	0.02581709528572	-0.401644514559676	0.278	0.284	1
TAGLN2	0.0273462406793378	-0.342705208521538	0.616	0.566	1
GLRX	0.0277916571089314	-0.403264294127488	0.267	0.277	1
HEBP2	0.0282445978344067	-0.392943190462936	0.194	0.218	1
TYMP	0.0297474088908537	-0.377308986889204	0.269	0.285	1
HNRNPAB	0.0310266110438547	-0.418370933373525	0.366	0.36	1
NPDC1	0.0321393117848234	-0.343540197706371	0.196	0.145	1
AC044849.1	0.0323550677819472	-0.278820774652342	0.163	0.185	1
WSB1	0.0336714663861945	-0.292820114750297	0.536	0.39	1
HLA-DQA1	0.0353366721345896	-0.255435394548036	0.08	0.103	1
ID1	0.0354394334306337	-0.597249569365796	0.084	0.108	1
SOCS1	0.0391629473235942	-0.328536650307676	0.389	0.384	1
PTMS	0.0393817917690543	-0.524283249296178	0.173	0.197	1
APOL6	0.046702109554282	-0.33031986096106	0.194	0.215	1
GZMK	0.0495513244336549	-0.296259131010564	0.105	0.131	1
ARL4A	0.0543878050044943	-0.437375761342239	0.324	0.319	1
PIK3R1	0.0610601980535731	-0.330902974982869	0.313	0.319	1
C19orf48	0.0660341250229174	-0.366003669959599	0.094	0.113	1
H2AFJ	0.0664250563067166	-0.384263491418748	0.263	0.2	1
MGST3	0.0667902157829045	-0.333210293405402	0.235	0.244	1
PARP14	0.0701462692790854	-0.270305916962879	0.196	0.211	1
SLC20A1	0.0705783141710423	-0.31744819667114	0.127	0.148	1
GADD45G	0.0706622911851414	-0.328987775432219	0.117	0.139	1
PTTG1	0.0725423428597709	-0.364118451305627	0.252	0.256	1
CD74	0.0788111749334642	-0.292817261413942	0.63	0.542	1
MIF	0.0797692587287686	-0.330578475984758	0.851	0.727	1
SMS	0.0825085178362259	-0.468025870769592	0.215	0.226	1
PAXX	0.0964639644232305	-0.36601012294373	0.28	0.271	1
IL10RA	0.102004221857026	-0.267059802437797	0.303	0.306	1
LDLR	0.103627678291772	-0.271602121427444	0.083	0.102	1
PPP1R15A	0.107046743346585	-0.510052625992534	0.482	0.426	1
HLA-DRA	0.115404051487515	-0.426347811756913	0.34	0.334	1
SMC4	0.116506935473203	-0.261448983513771	0.256	0.2	1
MRPL18	0.120508702254535	-0.379675520897612	0.256	0.253	1
NPC2	0.121460628363712	-0.581546140385461	0.212	0.218	1
SYNGR2	0.121593107987395	-0.307706582945251	0.157	0.168	1
AC114760.2	0.123288574731812	-0.257998032042368	0.146	0.16	1
LMNA	0.129833623424152	-0.367145398893794	0.445	0.426	1
BHLHE40	0.130323592072398	-0.278176007758526	0.095	0.111	1
ANXA5	0.134333167134786	-0.460159650435562	0.312	0.298	1
SERTAD1	0.138104630738426	-0.458891289110069	0.239	0.239	1
IRS2	0.140736688654903	-0.29467811573866	0.18	0.195	1
HMGCS1	0.146456347728388	-0.273556568312229	0.108	0.123	1
KRT10	0.148852503574643	-0.294509585129769	0.406	0.318	1
NEU1	0.149825688199743	-0.435402626429305	0.232	0.229	1
DSTN	0.152004408124734	-0.677369478139259	0.272	0.263	1
ASAH1	0.156650441336251	-0.280509468617995	0.164	0.129	1
CCDC107	0.16664520670905	-0.271693084922935	0.295	0.285	1
ADAR	0.167779550087793	-0.260970630717774	0.358	0.284	1
LITAF	0.176231740850526	-0.309527044284651	0.311	0.311	1
CDKN1B	0.181839240663419	-0.299119126189892	0.51	0.456	1
PNKD	0.18626751679452	-0.265144523341036	0.2	0.161	1
FAM214A	0.18695269068112	-0.30991272416944	0.154	0.165	1
REXO2	0.19088983235187	-0.510866961834591	0.208	0.208	1
MPC2	0.199536994177714	-0.342216429229131	0.44	0.335	1
POLR2L	0.202820824599145	-0.327304398225293	0.482	0.373	1
TUBB4B	0.215710248468575	-0.427813675837482	0.552	0.487	1
ISG15	0.220114767988026	-0.411411846493444	0.479	0.431	1
HDLBP	0.22564973278596	-0.453997120715972	0.162	0.129	1
NDUFB7	0.226828588770069	-0.259212831260913	0.405	0.318	1
NT5C3A	0.253832578001514	-0.258271295163942	0.198	0.161	1
NABP1	0.256674366611498	-0.371745021580814	0.358	0.337	1
ZBTB20	0.268127861812648	-0.322115753196879	0.282	0.229	1
TUBA1C	0.273163601941337	-0.360048754654945	0.158	0.163	1
TPI1	0.276436545134216	-0.266911328004595	0.536	0.416	1
GSTP1	0.292412724420987	-0.389512625026343	0.27	0.219	1
TOB1	0.301780959266307	-0.362276395957864	0.304	0.289	1
TRIB1	0.305705884468939	-0.313926837324274	0.119	0.098	1
ACSL3	0.319592207684572	-0.269776081725702	0.122	0.1	1
GNG10	0.325551655391288	-0.320027451643495	0.217	0.213	1
SERPINB9	0.326961513003722	-0.309226415091009	0.281	0.271	1
MRPL33	0.327191285485775	-0.311255573506438	0.34	0.311	1
CTNNB1	0.331479957554581	-0.286054401852058	0.257	0.213	1
CLEC2B	0.335587283188593	-0.479467892468941	0.362	0.337	1
CHMP5	0.336545804728806	-0.252365555848565	0.297	0.242	1
SELENOM	0.346760894814353	-0.266185384475127	0.198	0.165	1
POLR2F	0.350332835929315	-0.266739706779237	0.272	0.224	1
FNIP1	0.367669028848984	-0.2657456377556	0.207	0.171	1
ARFGAP3	0.376330213196342	-0.262123500933607	0.132	0.111	1
FAM53C	0.386071110843418	-0.299886357824788	0.16	0.134	1
ARF4	0.395191247791777	-0.266635489471429	0.398	0.323	1
ATOX1	0.404226602486115	-0.260152244657027	0.214	0.181	1
AHSA1	0.408290777962286	-0.327080509155475	0.337	0.308	1
COX17	0.413631858965006	-0.394913532114201	0.357	0.318	1
TCP1	0.448806723743918	-0.301795498559067	0.389	0.313	1
KLRB1	0.460779932897642	-0.362895469257106	0.158	0.135	1
KLF6	0.467503220937966	-0.257841396014354	0.764	0.629	1
SRI	0.468113026795922	-0.389271105335161	0.342	0.282	1
BST2	0.470554369257517	-0.305064990563236	0.358	0.318	1
SELENOK	0.487117104302374	-0.255186884286364	0.76	0.616	1
PDCL3	0.490271125496758	-0.285334817033649	0.303	0.279	1
BRI3	0.494783134389135	-0.545777320278347	0.335	0.298	1
VMP1	0.497945699979068	-0.417416403531192	0.593	0.492	1
KDELR2	0.51387689436067	-0.29109549331469	0.25	0.21	1
CTSD	0.522440294653059	-0.349990256125982	0.274	0.255	1
YWHAE	0.527101975311957	-0.358266540987125	0.428	0.347	1
NAA50	0.533813437696084	-0.256842683194473	0.245	0.211	1
BAX	0.535005234260373	-0.296601200527856	0.395	0.35	1
AMD1	0.553811620437229	-0.363997293641626	0.506	0.406	1
TMEM87A	0.56961653280927	-0.268742502497097	0.188	0.182	1
PCBD1	0.582093008125929	-0.409555305968283	0.131	0.131	1
IRF9	0.614979331740483	-0.27587763973544	0.251	0.215	1
CHCHD10	0.615917150554896	-0.41590969569966	0.287	0.263	1
ZFP36L1	0.617518519393958	-0.313302292390128	0.613	0.505	1
ARPP19	0.639213708225383	-0.293052252679642	0.342	0.306	1
YTHDC1	0.647626722889876	-0.263174317553095	0.401	0.348	1
IER5	0.652905051076643	-0.343831983469855	0.393	0.345	1
BATF	0.662333521645348	-0.314555816283129	0.373	0.339	1
PARK7	0.670684880455774	-0.264304031401832	0.696	0.56	1
PLAAT4	0.671885172626557	-0.413541496770369	0.533	0.413	1
TNFRSF4	0.684455093378279	-0.453273474290071	0.408	0.361	1
ARPC1A	0.685535150616174	-0.260890572926538	0.16	0.14	1
SEC61B	0.688953143057292	-0.254803791746682	0.625	0.519	1
UBE2S	0.718986289761387	-0.313462691449614	0.501	0.4	1
BNIP3	0.722721788019143	-0.340733672248781	0.139	0.124	1
KCNQ1OT1	0.770872877443129	-0.464239403259019	0.122	0.119	1
MRPL41	0.77201924363496	-0.355652316113555	0.361	0.298	1
SLC25A37	0.81996410566326	-0.291462130789297	0.119	0.11	1
MED29	0.82471547706721	-0.306039542776589	0.155	0.139	1
DCXR	0.830768881285087	-0.366011910235833	0.305	0.266	1
MAP4	0.859786730919219	-0.277694224851187	0.164	0.153	1
TUBA1A	0.865390652157104	-0.264400525232716	0.44	0.377	1
CTLA4	0.866867418707866	-0.287161775365636	0.446	0.381	1
TMEM205	0.898530352252427	-0.303499851692488	0.119	0.11	1
MT1X	0.905028432628988	-0.594375858545566	0.262	0.232	1
RNMT	0.92217556244262	-0.307564160718546	0.444	0.366	1
HSP90B1	0.928290749622404	-0.305907150128414	0.463	0.397	1
MED21	0.928815267961822	-0.255155462583152	0.23	0.203	1
BTG2	0.935026103846285	-0.292977485887784	0.62	0.508	1
EIF1AX	0.938153028190091	-0.346489721178336	0.434	0.365	1
REEP5	0.940452227503139	-0.274526600511362	0.374	0.316	1
TUT7	0.961268491125406	-0.279844397806059	0.214	0.194	1
CSRP1	0.961404050828586	-0.298198542494157	0.102	0.095	1
DYNLT1	0.972055178771045	-0.330327960718119	0.362	0.31	1
GLO1	0.978408623701318	-0.323652841070911	0.144	0.134	1
MMP24OS	0.984636457283822	-0.285332592794973	0.16	0.15	1
