# Supplementary material for: ScRNA-seq revealed an immunosuppression state and tumor microenvironment heterogeneity related to lymph node metastasis in prostate cancer
Source: Exp Hematol Oncol. 2023 May 23;12:49. doi: 10.1186/s40164-023-00407-0 (PMC10204220; doi:10.1186/s40164-023-00407-0)
Supplement: Supplementary file 20 — Supplementary Material 20: DEGs of Th cells. [file 40164_2023_407_MOESM20_ESM.csv]

	p_val	avg_log2FC	pct.1	pct.2	p_val_adj
MT-ND2	1.13623363482538e-225	-0.977730861079486	0.994	0.995	2.9125076761479e-221
IGKC	1.61552035567245e-192	1.09187732503713	0.888	0.43	4.14106332769519e-188
HBB	1.07353131270301e-189	-1.41992823778553	0.038	0.333	2.75178281385162e-185
KLK2	4.9725397239854e-153	-0.749635663536325	0	0.177	1.27461110744918e-148
KLK3	1.34903263239807e-151	-0.741237253534665	0	0.175	3.45797534662596e-147
MT-CO2	8.35355641001834e-133	-0.545811599235933	0.993	0.997	2.14126711458e-128
S100A8	1.37922477176498e-127	-0.828348053805797	0.014	0.2	3.53536685746517e-123
S100A9	1.45188115429532e-127	-0.794576413971043	0.023	0.225	3.7216069628052e-123
MSMB	2.79870465858957e-125	-0.760721455648036	0	0.145	7.17391965136263e-121
MT-ND5	2.25359531629849e-122	-0.738789442515543	0.966	0.965	5.77664087426793e-118
MT-CYB	1.20193764576334e-118	-0.547066023280765	0.993	0.997	3.08092676738518e-114
HBA2	1.68103127319906e-113	-0.903255262264378	0.026	0.215	4.30898746259114e-109
EEF1A1	2.64266869712204e-113	0.366449507190285	0.999	0.994	6.77395267133292e-109
MT-CO3	3.97425241310183e-113	-0.451108070651208	0.993	0.998	1.01872012105039e-108
MT-ND3	1.19104453757435e-102	-0.472202623381586	0.993	0.996	3.05300446316434e-98
EEF1G	2.23265015028135e-95	0.478071524551945	0.985	0.916	5.72295213021618e-91
MT-ND4	3.17689155809147e-92	-0.454799135975709	0.995	0.999	8.14332613085585e-88
RPL41	1.54181174347085e-86	0.259071853044998	0.999	0.994	3.95212604203882e-82
MGP	6.55169966809087e-86	-0.800290673779886	0.043	0.219	1.67939717592173e-81
RPL3	6.34224347643854e-85	0.315445996445968	0.997	0.992	1.62570727031549e-80
RPS2	3.77573189687543e-84	0.321661893860106	0.998	0.996	9.67833357126079e-80
RPS10	1.77521257009082e-83	0.370968688133497	0.991	0.965	4.5504023809138e-79
IGLC3	7.95944900422923e-81	0.644109242926304	0.356	0.06	2.04024556325408e-76
RPL37A	3.52466262377108e-80	0.337976872210104	0.996	0.978	9.03476770351241e-76
IGHG3	2.52232822019373e-77	0.721068633403884	0.359	0.068	6.4654839268226e-73
MT-ATP6	3.31248940695779e-76	-0.36614543709575	0.996	0.999	8.4909040968549e-72
RPS26	9.23364495127639e-76	1.0343013306906	0.867	0.721	2.36686021036068e-71
IGLC2	2.22303224173331e-75	0.497260984717938	0.384	0.088	5.698298545235e-71
HIST1H4C	1.57867833676163e-71	0.616339196531548	0.561	0.227	4.0466261806211e-67
RPL4	1.64229418914309e-68	0.446296963185812	0.977	0.872	4.20969269503049e-64
RPL37	2.55916053039257e-68	0.300168014383395	0.998	0.988	6.55989618755529e-64
RPSA	4.6492140380345e-66	0.362046235277168	0.993	0.965	1.19173303436938e-61
IGFBP7	1.79691833860102e-64	-0.783112916811946	0.058	0.215	4.60604077733601e-60
RPS6	4.68731575395552e-63	0.302562530827887	0.996	0.986	1.20149964721142e-58
RPL9	4.70243315584527e-58	0.260210399412487	0.997	0.988	1.20537469083782e-53
WDR74	4.77782445359787e-58	0.779099731250204	0.536	0.254	1.22469974219074e-53
CCR7	6.92543698326109e-57	0.655073138081619	0.721	0.443	1.77519726191932e-52
MT-CO1	4.62964803468047e-56	-0.301356340377398	0.997	0.998	1.18671768072964e-51
RGS5	9.30255089854855e-55	-0.592282871347788	0.015	0.114	2.38452287182495e-50
RPL35A	3.12899666335279e-53	0.256490663175378	0.996	0.987	8.0205571471722e-49
RPS9	5.6748688660882e-53	0.289101678178074	0.995	0.983	1.45463913644439e-48
CCL5	1.96423510008573e-50	-1.60974909941464	0.111	0.273	5.03492383204975e-46
RPL27	4.024949096872e-49	0.291130929746575	0.99	0.961	1.0317152020012e-44
YPEL5	3.18877829972255e-48	0.477211935694388	0.915	0.772	8.17379541567881e-44
MT-ND4L	1.27865770329421e-47	-0.716976922312894	0.576	0.674	3.27758329085406e-43
SELL	3.06006469169904e-47	0.482861596659162	0.561	0.281	7.84386382423215e-43
RPL36A	9.08146792272205e-46	0.308072535916283	0.991	0.951	2.32785267263134e-41
MT-ND1	2.24986297632189e-41	-0.300504196342414	0.996	0.997	5.76707376720591e-37
IGHG1	2.70413268943678e-41	0.411503339885928	0.309	0.103	6.93150332283331e-37
PABPC1	3.01174620869174e-39	0.367026331686939	0.961	0.846	7.72000905673953e-35
APOE	9.54431784817286e-39	-0.450702304902275	0.019	0.101	2.44649499402215e-34
SNHG6	2.03523507867578e-38	0.372818541277081	0.883	0.668	5.21691807716962e-34
LDHB	2.21194672425584e-37	0.362534926437355	0.894	0.673	5.669883038285e-33
UCP2	1.39923154478776e-34	0.413895494432295	0.479	0.24	3.58665021875446e-30
GZMA	3.88981581360565e-34	-0.848048833474091	0.04	0.134	9.97076487501536e-30
LTB	1.17439388194489e-33	0.37223859514718	0.908	0.756	3.01032383758933e-29
ADIRF	2.97434490536678e-33	-0.414259925182672	0.028	0.112	7.62413829592666e-29
B2M	1.13969236506252e-31	-0.273973289949682	1	0.998	2.92137343936476e-27
MT-ND6	1.64884184686372e-31	0.437293321759411	0.467	0.254	4.22647630606577e-27
IGLC1	2.90712032438338e-31	0.338995306691648	0.182	0.043	7.45182152749193e-27
HSPA1A	4.26327833630006e-31	-0.650385732219955	0.433	0.605	1.09280613594379e-26
A2M	1.55106740717481e-30	-0.43369371620847	0.036	0.121	3.97585108481119e-26
RACK1	5.68081385302137e-30	0.250340042723781	0.988	0.957	1.45616301494497e-25
PGAP1	1.38173128391461e-29	0.528421582271932	0.246	0.091	3.54179180005832e-25
SMDT1	1.53249826601624e-29	0.341865056140673	0.614	0.367	3.92825280527943e-25
GPR183	6.01236915475464e-29	0.49101318377768	0.795	0.619	1.54115058543826e-24
HSP90AB1	1.28844900864029e-28	-0.514833900619631	0.935	0.916	3.30268134384766e-24
BRAF	8.27116376585894e-28	0.299874425681304	0.44	0.223	2.12014740810262e-23
GPR18	1.82202469794939e-27	0.428897645214883	0.246	0.096	4.67039590825367e-23
LINC00513	5.62729348663976e-27	0.299076404373997	0.338	0.154	1.44244413943037e-22
SARAF	2.10185289320716e-26	0.304631936271405	0.96	0.866	5.38767952115792e-22
P2RY10	5.54676798972933e-26	0.315947775399435	0.604	0.368	1.42180303880732e-21
IFITM3	6.32466588665597e-26	-0.444437194631367	0.06	0.149	1.62120160672652e-21
ISCA1	8.73107458900963e-26	0.308728010619048	0.432	0.23	2.23803634940084e-21
FYB1	2.42445660513706e-25	0.309384013715534	0.885	0.706	6.21460961594782e-21
CST3	1.10015926729509e-24	-0.347480635673689	0.034	0.107	2.82003824985751e-20
PTMS	2.12437862722448e-24	-0.447640209141311	0.031	0.1	5.44541973516451e-20
PDE3B	3.76194182936886e-24	0.286837021661326	0.347	0.172	9.64298549122119e-20
KLF2	9.03382180947179e-24	0.336906750780054	0.794	0.633	2.31563954442191e-19
FTL	9.53830467167945e-24	-0.427650767909565	0.969	0.955	2.44495363649159e-19
GPSM3	1.13541918379096e-23	0.279751721744632	0.651	0.412	2.91041999381137e-19
EEF2	1.15906986918224e-23	0.263830819408511	0.916	0.752	2.97104379567483e-19
PRKCA	1.16630549458139e-23	0.253824231025699	0.32	0.15	2.98959087426047e-19
FAM118A	2.36684037803789e-23	0.250897175662865	0.228	0.088	6.06692194102451e-19
PER1	3.2226050219384e-23	0.26020130298781	0.372	0.188	8.2605034527347e-19
HECTD1	9.39465275972236e-23	0.280416314632633	0.302	0.141	2.40813134189963e-18
KLF3	9.76735897600726e-23	0.263678290026342	0.461	0.272	2.50366712631994e-18
AC058791.1	1.08001733069034e-22	0.298307435837944	0.61	0.391	2.76840842375854e-18
GAS5	1.16700719520949e-22	0.250409582070819	0.921	0.775	2.99138954348048e-18
AC016831.5	2.89665545785417e-22	0.270468241091449	0.491	0.292	7.4249969351176e-18
ARL4C	4.91784675060188e-22	0.302756730938103	0.88	0.746	1.26059165758178e-17
TRAT1	5.7580621105468e-22	0.26943792859025	0.532	0.327	1.47596406079646e-17
SPARCL1	6.29580478098199e-22	-0.423345958815783	0.052	0.13	1.61380363950911e-17
TCF7	1.06676951508484e-21	0.268760468861471	0.695	0.452	2.73445029801696e-17
CNOT6L	2.24523205349353e-21	0.292310326544852	0.722	0.507	5.75520332271997e-17
JMY	2.45018943141736e-21	0.263094998525719	0.396	0.217	6.28057056955212e-17
ADD3	5.84085001756518e-21	0.260351479358178	0.406	0.222	1.49718508500248e-16
EGR1	6.69859164881116e-21	-0.487147953557435	0.113	0.212	1.71704999733976e-16
IRF2BP2	1.21643544563004e-20	0.303527521541959	0.494	0.297	3.11808897778348e-16
ATF3	2.20781516844796e-20	-0.719854538085737	0.07	0.151	5.65929262128266e-16
TRIM8	3.61970242515401e-20	0.303920929241178	0.26	0.124	9.27838322639726e-16
NSMCE3	4.33837327777486e-20	0.266330002299056	0.525	0.324	1.11205522229203e-15
HSPA1B	5.01139264329629e-20	-0.370563022847539	0.404	0.558	1.28457027625614e-15
USP36	1.17107395272114e-19	0.255924919762946	0.473	0.28	3.00181386301009e-15
CD55	7.35842013449408e-19	0.306630527682025	0.677	0.5	1.88618383307487e-14
HCG18	8.89979398136025e-19	0.278637147317066	0.439	0.262	2.28128419124207e-14
LIMS1	1.07666793595001e-18	0.35005597825117	0.368	0.211	2.75982292022067e-14
HSP90AA1	1.35218250125686e-18	-0.277758865048382	0.987	0.985	3.4660494054717e-14
CHD1	2.84600289105122e-18	0.318133857498326	0.534	0.343	7.29515921063158e-14
CD69	1.10934873385962e-17	-0.385441432757586	0.733	0.77	2.84359360950236e-13
AHNAK	3.00157889772643e-17	0.339687493224993	0.549	0.375	7.69394718854217e-13
ITM2A	6.76963333663911e-17	0.359801648210407	0.571	0.392	1.7352601131807e-12
LGALS3	1.09680707407919e-16	-0.416163658850363	0.057	0.124	2.8114455729872e-12
FOXP1	3.24379915615438e-16	0.250542805012664	0.702	0.495	8.31483037697052e-12
RILPL2	1.07591630187118e-15	0.260352107247996	0.42	0.262	2.7578962565864e-11
S100A10	1.22072943457812e-15	-0.500697247923022	0.654	0.639	3.12909575965409e-11
GZMK	4.13906409293931e-15	-0.675756198116895	0.07	0.139	1.06096629894313e-10
S100A6	2.53792225639932e-14	-0.412875433576879	0.796	0.761	6.50545611982838e-10
FOS	4.20901005105748e-14	-0.305392371984166	0.813	0.85	1.07889554638756e-09
ZDBF2	1.29705880631429e-13	0.267497748259872	0.207	0.108	3.32475083822542e-09
IFNG	3.71279333658662e-13	-0.920273563754863	0.047	0.101	9.51700315967249e-09
H3F3B	3.99662857405846e-13	-0.258948474439594	0.989	0.974	1.02445580238841e-08
SH3BGRL3	4.77071555419782e-13	-0.406184657390763	0.855	0.805	1.22287751800753e-08
RGS16	7.21379968413e-13	-0.409947455155594	0.051	0.105	1.84911327303304e-08
CD63	2.14135851485091e-12	-0.521150362558125	0.255	0.313	5.48894428111733e-08
IFITM2	1.30412422159444e-11	-0.391575892377634	0.638	0.619	3.34286161721304e-07
CD2	1.17201426113444e-10	-0.393629193385119	0.744	0.707	3.00422415556591e-06
LGALS1	1.64652013382099e-10	-0.612169444909168	0.225	0.289	4.22052505902334e-06
CTSL	4.45267667291323e-10	-0.378028012772324	0.088	0.143	1.14135461156785e-05
UBB	4.81500254075646e-10	-0.386293168071187	0.923	0.873	1.2342296012721e-05
HSPB1	1.80155567564942e-09	-0.717120238424706	0.334	0.371	4.61792766339216e-05
RNF19A	1.93449768607629e-09	0.278547101547646	0.395	0.276	4.95869791871935e-05
HLA-DRB1	9.73596187613907e-09	-0.35319143099213	0.089	0.138	0.000249561910771073
S100A11	6.73463099028518e-08	-0.436788980872858	0.575	0.573	0.0017262879617398
TNFSF10	1.05652872240116e-07	-0.316069258209948	0.091	0.137	0.00270820007413089
BHLHE40	2.19088590472517e-07	-0.272842593719145	0.096	0.141	0.00561589783958202
CKLF	8.12687737293265e-07	-0.480923144042149	0.368	0.375	0.0208316247700383
DNAJA1	1.31445862346004e-06	-0.452411063520207	0.897	0.832	0.0336935178951511
DNAJB1	5.17849460230122e-06	-0.306140299217804	0.818	0.781	0.132740352140787
IL32	5.74130945306689e-06	-0.25548374128304	0.937	0.889	0.147166985210464
AC020916.1	6.32366476999643e-06	-0.289242620553817	0.548	0.553	0.162094499049318
S100A4	7.95059779299423e-06	-0.466707800848498	0.735	0.695	0.203797673227821
MT-ATP8	9.8152066882235e-06	-0.270584707058725	0.101	0.138	0.251593193039233
ID2	1.75644645680743e-05	-0.453096304526344	0.279	0.311	0.450229920273449
DYNLL1	1.92557535526964e-05	-0.378864534924465	0.664	0.602	0.493582730816268
MXD1	2.15261730119363e-05	-0.38023267956695	0.086	0.12	0.551780392814962
FOSB	2.43376451629197e-05	-0.388610180431689	0.75	0.713	0.62384685846112
NR4A1	2.81096908123153e-05	-0.43646338420341	0.343	0.363	0.720535704592079
IER2	2.8562913291404e-05	-0.398862452181104	0.617	0.579	0.732153156398559
C12orf75	4.23604340651974e-05	-0.274591829147527	0.07	0.101	1
GBP5	5.48530243707606e-05	-0.322712744078149	0.081	0.113	1
CLIC1	7.95385259187502e-05	-0.278749388500066	0.64	0.575	1
TXNIP	8.86751899944557e-05	-0.353201957429533	0.374	0.396	1
CST7	0.000109792263465051	-0.334005133373002	0.166	0.199	1
DUSP4	0.000177917830042667	-0.35415501803104	0.105	0.137	1
TXN	0.000230273004710908	-0.404893005186136	0.34	0.334	1
HLA-DPB1	0.000265148795951888	-0.364766142747912	0.238	0.256	1
HLA-DPA1	0.000265464038379694	-0.321269165382587	0.18	0.204	1
APOBEC3G	0.000601694855187967	-0.327249735027747	0.13	0.154	1
JUN	0.00119439581762952	-0.2950450008265	0.82	0.771	1
IRF1	0.00133157015069974	-0.511704129497844	0.548	0.499	1
EMP3	0.00136396433041818	-0.301076173521589	0.656	0.587	1
SOCS1	0.00204758862409758	-0.344179301594997	0.453	0.433	1
ANKRD28	0.00360117367636251	-0.292466787536837	0.106	0.128	1
RNASEK	0.0037172066849772	-0.256385193335338	0.677	0.581	1
STOM	0.00466030767291268	-0.305633983590874	0.159	0.178	1
METRNL	0.00482789401826108	-0.385446657724321	0.117	0.137	1
NCF1	0.0063107354885581	-0.282357175779104	0.147	0.165	1
TPM3	0.0065705650255822	-0.252593414866464	0.626	0.543	1
TNF	0.00793474822719585	-0.412837801008368	0.088	0.109	1
IER5L	0.00821486681247832	-0.361419622365026	0.131	0.15	1
CAPG	0.00957393635323613	-0.258364950992766	0.101	0.12	1
AREG	0.0099702135062556	-0.300919796061499	0.483	0.384	1
CYTOR	0.0103218369833268	-0.328595613014489	0.126	0.145	1
KLRB1	0.0154909316722834	-0.434026823888854	0.286	0.3	1
STAT1	0.0335432039189132	-0.322135722836122	0.205	0.211	1
PMAIP1	0.0355744355825351	-0.306613026189005	0.13	0.144	1
ZFAND2A	0.0360318233279098	-0.74005591159356	0.154	0.165	1
CDKN1A	0.0666633878340778	-0.297235538322975	0.218	0.219	1
GPR171	0.0774862440149437	-0.279432513657187	0.157	0.166	1
TLE4	0.0880825562944268	-0.278418063025803	0.283	0.268	1
NEU1	0.0893541058276882	-0.300531079102903	0.254	0.254	1
CAST	0.116186554791156	-0.252744709045718	0.451	0.395	1
H2AFX	0.130822497021292	-0.264887425428005	0.196	0.194	1
RHOB	0.154198639279992	-0.337209091300685	0.19	0.193	1
CCL4	0.176839785618371	-0.589982475548102	0.104	0.111	1
CLEC2B	0.217010621361993	-0.358932822127723	0.447	0.4	1
HSPH1	0.230650789060023	-0.329265060412808	0.638	0.54	1
CACYBP	0.313516305493927	-0.285689911604563	0.445	0.395	1
HERPUD1	0.328839508303044	-0.275404758736119	0.405	0.35	1
DNAJB4	0.346489301520488	-0.444491624765951	0.154	0.152	1
HSPD1	0.367210501989331	-0.276014061635603	0.672	0.552	1
GPR65	0.385793807597275	-0.31705178877441	0.224	0.209	1
PLAAT4	0.391784534776273	-0.305509677093971	0.583	0.478	1
NDRG1	0.453915497853101	-0.254461481993675	0.153	0.148	1
PRKCQ-AS1	0.477038148675378	-0.25040166749591	0.331	0.297	1
RGS2	0.625557500030859	-0.299073123102962	0.367	0.332	1
SQSTM1	0.675236320726146	-0.281016203000393	0.381	0.313	1
CKS2	0.732719923769271	-0.311124686742895	0.208	0.179	1
DOK2	0.740095093689046	-0.286889169769583	0.303	0.255	1
ALOX5AP	0.837717984741383	-0.279821002343255	0.349	0.297	1
LDLRAD4	0.873511948405351	-0.252396366112272	0.149	0.136	1
DNAJA4	0.887499395263655	-0.285792190648795	0.112	0.107	1
GADD45B	0.925888371332374	-0.358494973683225	0.409	0.355	1
ANKRD37	0.968725713501416	-0.255045141194253	0.203	0.182	1
