# Supplementary material for: ScRNA-seq revealed an immunosuppression state and tumor microenvironment heterogeneity related to lymph node metastasis in prostate cancer
Source: Exp Hematol Oncol. 2023 May 23;12:49. doi: 10.1186/s40164-023-00407-0 (PMC10204220; doi:10.1186/s40164-023-00407-0)
Supplement: Supplementary file 21 — Supplementary Material 21: DEGs of B cells. [file 40164_2023_407_MOESM21_ESM.csv]

	p_val	avg_log2FC	pct.1	pct.2	p_val_adj
KLK2	7.08091835929854e-260	-1.16979012834459	0.001	0.214	1.815051803039e-255
KLK3	2.33196549934804e-249	-1.06844860172102	0	0.198	5.97752716447884e-245
MSMB	2.99955443279509e-211	-0.803197606937104	0	0.169	7.68875787758366e-207
HBB	1.77906402167669e-201	-1.16447309457852	0.04	0.309	4.56027480676387e-197
S100A8	7.64805771576211e-165	-0.736332531365474	0.014	0.199	1.9604266342813e-160
MT-ND2	3.45554095618598e-156	-0.940435391736591	0.975	0.971	8.85758813299152e-152
S100A9	1.48807475899518e-145	-0.847610607990362	0.027	0.222	3.81438202973235e-141
HLA-DQA2	1.03979301111757e-124	1.50203353409297	0.5	0.12	2.66530142539767e-120
HBA2	5.51703724291618e-123	-0.698828991734505	0.027	0.202	1.4141821564767e-118
MGP	6.84134056921071e-115	-0.810859502048735	0.044	0.237	1.75364082810578e-110
IGHG3	1.83376399831874e-105	0.921897465569367	0.626	0.212	4.70048725689042e-101
NUPR1	3.87793891875994e-93	-0.863169992823976	0.006	0.106	9.94032083045736e-89
IGHG1	1.06186383215745e-86	0.767233896476628	0.558	0.2	2.72187556096919e-82
TRGC1	7.70212216275315e-81	-0.453906852521807	0.01	0.11	1.97428497397852e-76
TCL1A	6.1607001421536e-76	1.68582504736257	0.316	0.05	1.57917226743823e-71
APOE	6.37720068969868e-74	-0.849571308350078	0.021	0.135	1.63466785279046e-69
MT-CYB	6.39295806458853e-71	-0.448999374509253	0.987	0.984	1.63870694069598e-66
LINC01857	1.48667486888583e-70	0.873339238952474	0.29	0.038	3.81079369141505e-66
IGKC	3.04587672145628e-69	0.654845972735177	0.97	0.666	7.80749580010889e-65
MT-ND4	1.13281394467986e-68	-0.428699934430452	0.99	0.985	2.9037419843979e-64
IGLC3	1.71479186432242e-68	0.959012189480865	0.565	0.219	4.39552598581766e-64
MT-CO2	7.26501051860775e-68	-0.38519916197907	0.989	0.983	1.86224014623472e-63
MT-ND5	3.94291144861297e-67	-0.546008804862745	0.971	0.935	1.01068649162296e-62
UCP2	1.41678880153601e-66	0.730464297388256	0.715	0.434	3.63165473497726e-62
IFITM3	1.8053265207433e-66	-0.516936923065135	0.029	0.149	4.62759347062131e-62
MEF2B	3.43013516403839e-64	1.13983200387796	0.242	0.021	8.79246546597961e-60
RPS26	1.02868882722351e-63	0.737643273928762	0.879	0.728	2.63683807082202e-59
RPL4	4.64162244905209e-63	0.387433822751107	0.979	0.909	1.18978708236552e-58
RGS13	1.31617403578601e-61	1.22284750161784	0.268	0.043	3.37374890593029e-57
CCDC88A	2.75902507866578e-61	1.09926736402398	0.291	0.06	7.07220898414399e-57
CD79B	1.69981860683517e-60	1.00722016783439	0.579	0.315	4.35714503490059e-56
RGS5	3.40223018032607e-60	-0.520124078975653	0.019	0.116	8.72093662122981e-56
LAPTM5	9.0346059146043e-59	0.537872049402919	0.939	0.768	2.31584053409052e-54
IGFBP7	4.74455978749875e-58	-0.708087063569115	0.063	0.204	1.21617301032956e-53
LRMP	4.34971866557111e-56	0.910971728575931	0.386	0.144	1.11496338554584e-51
VPREB3	3.35469244504405e-53	0.628951591136681	0.697	0.419	8.59908314438142e-49
POU2AF1	7.85338977242806e-53	0.530971799676782	0.468	0.196	2.01305940036648e-48
CYB561A3	1.07155735331239e-52	0.507649455144503	0.383	0.133	2.74672296374565e-48
RFTN1	1.9662814231518e-52	0.599404103610029	0.294	0.076	5.04016917196502e-48
MT-CO3	3.40830462269934e-52	-0.305557007742734	0.992	0.989	8.73650723936522e-48
IGHG4	6.41272214362815e-50	0.425189737802537	0.335	0.097	1.6437730670762e-45
GZMH	2.13424843551802e-49	-0.750841627064608	0.021	0.109	5.47071901476335e-45
SNHG5	4.46927796886251e-49	0.526497222367968	0.898	0.769	1.14561002175853e-44
CD22	2.46727870670216e-48	0.563906875426369	0.507	0.234	6.32437550888965e-44
HIST1H4C	3.26987772056975e-48	1.2904891116453	0.585	0.317	8.38167756113645e-44
CST3	5.02273691829777e-48	-0.987798508658975	0.051	0.171	1.28747815426727e-43
TKT	5.76622272441008e-48	0.797080549513931	0.479	0.26	1.47805587094804e-43
BCAS4	8.38250465430481e-48	0.485521358728733	0.482	0.219	2.14868741803795e-43
TNFRSF13C	3.76823646838276e-47	0.442707827247605	0.76	0.462	9.65912053940553e-43
NEIL1	8.31596753056011e-47	0.865804274434625	0.324	0.111	2.13163195710847e-42
POLD4	8.67944221917963e-47	0.602208743775516	0.67	0.441	2.22480142404231e-42
KRT18	9.51558840928941e-47	-0.768304945713364	0.029	0.123	2.43913077695315e-42
CD53	1.2707177373126e-45	0.475306490134186	0.819	0.57	3.2572307760534e-41
HMGA1	3.17985992030408e-45	0.637776009196068	0.482	0.258	8.15093493371544e-41
HLA-DMB	3.37930154211052e-45	0.502453273777794	0.683	0.409	8.6621636428919e-41
MS4A1	4.11819855001386e-45	0.53228372553299	0.904	0.684	1.05561783432505e-40
FCRLA	5.55253071739065e-45	0.419025271911343	0.387	0.144	1.42328019878874e-40
SEL1L3	5.63754846756411e-45	0.495313367289576	0.447	0.2	1.44507279869071e-40
AC004687.1	6.93718802667708e-45	0.466717274366622	0.482	0.222	1.77820940687814e-40
ADIRF	1.6706589335966e-44	-0.577775173991784	0.029	0.122	4.28240004448817e-40
RAB30	2.61573337637456e-44	0.493065444937993	0.384	0.154	6.70490936366092e-40
LIMD2	2.84853264067476e-44	0.550528383336311	0.812	0.597	7.3016437178416e-40
BCL11A	2.98933356554035e-44	0.531225010795731	0.571	0.307	7.66255872854958e-40
AC023590.1	3.08841641149291e-44	0.417108661260763	0.192	0.023	7.91653778757979e-40
BCL7A	3.71137743885462e-44	0.492997762905453	0.234	0.049	9.51337378901604e-40
A2M	4.00032403240202e-44	-0.419413109588043	0.032	0.128	1.02540305922561e-39
CEBPD	4.0776346948809e-44	-0.571487524182829	0.027	0.116	1.04522010133882e-39
HSPA1A	1.21930466603659e-43	-1.2826376432086	0.368	0.538	3.12544365045159e-39
CD19	2.22265854069275e-43	0.41126247310182	0.412	0.165	5.69734063735773e-39
IGLC1	3.02052594325788e-43	0.516960348583919	0.398	0.153	7.74251415035292e-39
B2M	3.82241625394966e-43	-0.330837250385238	0.999	0.986	9.79799958374917e-39
ACY3	8.29133518414426e-43	0.384765175439449	0.161	0.008	2.1253179477517e-38
UBE2J1	1.96645544802151e-42	0.583998381285418	0.414	0.192	5.04061524991354e-38
H3F3A	2.78233617784991e-42	0.477000576586586	0.986	0.937	7.13196232468267e-38
HMCES	3.0604830490615e-42	0.672020841106681	0.265	0.081	7.84493619965933e-38
PLCG2	4.2471227750209e-42	0.419517604321849	0.41	0.17	1.08866498092111e-37
LTB	6.18998220693038e-42	0.585953561400008	0.894	0.695	1.58667813910246e-37
BIK	8.86161245038101e-42	0.39729298520461	0.185	0.024	2.27149711940616e-37
MARCKSL1	9.40016734419257e-42	0.834174138725196	0.566	0.341	2.40954489533688e-37
CD72	9.82554986944386e-42	0.387954495693179	0.254	0.062	2.51858319803454e-37
GDI2	1.52184805250863e-41	0.425040715326907	0.564	0.325	3.90095311299537e-37
IRF8	2.87684269984391e-41	0.45742604484584	0.588	0.322	7.3742108925099e-37
HLA-DMA	4.91141446093208e-41	0.39032203592964	0.777	0.523	1.25894286877072e-36
DTX1	3.67921921392754e-40	0.329644679258364	0.163	0.013	9.43094261106047e-36
CCNI	9.25893162431046e-40	0.38091978658697	0.918	0.774	2.3733419432595e-35
CD79A	1.54223352210512e-39	0.378954136450291	0.919	0.715	3.95320718721205e-35
CORO1A	2.11569662442578e-39	0.441332636107462	0.886	0.705	5.4231651573906e-35
PARP1	3.59291402949093e-39	0.575263075017587	0.606	0.382	9.2097165317941e-35
IGLC2	4.8406462259509e-39	0.34327909715257	0.638	0.319	1.24080284709799e-34
POU2F2	5.3288841355458e-39	0.42060254000828	0.69	0.435	1.36595287046445e-34
SERPINA9	5.74258656836997e-39	0.360086799425684	0.154	0.01	1.47199721507027e-34
AICDA	5.74456558891309e-39	0.455566064074695	0.138	0.003	1.47250449740609e-34
LMO2	1.99791621532548e-38	0.585909527993949	0.238	0.063	5.12125863474379e-34
RHOH	2.33529076093728e-38	0.48215779673279	0.716	0.49	5.98605080751052e-34
TMEM123	2.44957950033796e-38	0.5145691557661	0.554	0.334	6.27900713321629e-34
MT-ND3	3.01285014178579e-38	-0.347173230643732	0.979	0.974	7.72283876843951e-34
CLEC2D	3.76346983358123e-38	0.445897690496579	0.483	0.251	9.64690222441878e-34
TMEM131L	4.57030260357627e-38	0.357476582978523	0.338	0.13	1.1715056663747e-33
TMEM156	4.81178098793936e-38	0.383711772852552	0.378	0.163	1.2334038206385e-33
PRPSAP2	5.8051058707443e-38	0.410277434557661	0.278	0.093	1.48802278784789e-33
LAT2	8.36963731175966e-38	0.366054276430209	0.441	0.206	2.14538913212335e-33
MKNK2	8.9260429631352e-38	0.390082929264672	0.568	0.313	2.28801259274045e-33
NCF1	1.71499303337396e-37	0.393257247769727	0.6	0.347	4.39604164244748e-33
MYBL1	3.0971060334175e-37	0.559378344854572	0.179	0.031	7.93881189545908e-33
BACH2	3.92733527344862e-37	0.458730357869005	0.295	0.103	1.00669385064309e-32
SMDT1	4.01741438430777e-37	0.374687061728169	0.726	0.483	1.02978382912961e-32
MT-ND4L	4.38772366827562e-37	-0.589023719658974	0.699	0.74	1.12470520788909e-32
ATF3	9.89907728143718e-37	-0.804612882044097	0.075	0.19	2.53743047955079e-32
HMGN1	4.82241912176828e-36	0.6449116997095	0.819	0.64	1.23613069348286e-31
DEF8	6.05800695768331e-36	0.364671735320277	0.215	0.054	1.55284892346296e-31
DAPP1	1.05048034808629e-35	0.301526513495299	0.42	0.19	2.69269627624958e-31
EAF2	1.09345198242058e-35	0.36617448227076	0.364	0.156	2.80284546653867e-31
MZB1	2.29881205096699e-35	0.37077409923241	0.267	0.087	5.89254493024368e-31
EHMT1	6.29095987779782e-35	0.350172094200538	0.351	0.15	1.61256174547592e-30
SYK	8.07435855900779e-35	0.304096907924939	0.299	0.109	2.06970032943047e-30
PXK	1.3258462571981e-34	0.343215810679762	0.358	0.156	3.39854171107588e-30
BOD1L1	1.34149697420251e-34	0.384681228142612	0.691	0.44	3.43865919397329e-30
BASP1	1.96414597678508e-34	0.505917909585393	0.719	0.509	5.0346953822932e-30
SIAH2	3.03188075750588e-34	0.370513235364655	0.328	0.138	7.77161994571483e-30
ALOX5AP	3.33092518828232e-34	0.346308962818331	0.428	0.2	8.53816053512407e-30
DNAJC15	3.37984949359927e-34	0.319986273547937	0.448	0.226	8.66356820694302e-30
CCDC144A	4.47366517483965e-34	0.659170877612369	0.136	0.01	1.14673459426665e-29
PABPC1	8.06440213531563e-34	0.298898329674347	0.956	0.861	2.06714819934545e-29
GGA2	8.27513883458892e-34	0.394323998567128	0.432	0.223	2.12116633747018e-29
RASGRP3	1.21744227916839e-33	0.309358784988666	0.267	0.088	3.12066979419234e-29
KLHL6	1.24708131079226e-33	0.403857707045276	0.319	0.13	3.19664352395379e-29
RBM38	1.26579586743851e-33	0.359871198866707	0.605	0.361	3.24461454700512e-29
BLNK	1.54825258769141e-33	0.266397317573235	0.321	0.123	3.9686358580294e-29
CCDC69	1.90463581861775e-33	0.321439098649494	0.276	0.099	4.88215299386288e-29
WDR74	3.90736690405856e-33	0.506978177141464	0.411	0.206	1.00157535851733e-28
POLR2J3	4.59043302466122e-33	0.297004884775791	0.459	0.232	1.17666569721141e-28
CTSH	5.63405534018941e-33	0.357110241318493	0.474	0.249	1.44417740535075e-28
NANS	8.07578324485071e-33	0.380925410087954	0.311	0.13	2.07006551915258e-28
AIM2	1.01663217739846e-32	0.326919995376952	0.324	0.13	2.60593326032548e-28
SUGCT	1.24828103189069e-32	0.447131375453297	0.118	0.003	3.1997187690454e-28
LINC00877	1.25997045223381e-32	0.28131722882385	0.137	0.013	3.22968226021093e-28
LPXN	1.53917992830096e-32	0.306820934488012	0.397	0.186	3.94537991021386e-28
GCHFR	1.74316626583481e-32	0.486654045691783	0.257	0.097	4.46825808921438e-28
TIMP1	1.85417529450173e-32	-0.415358124363432	0.046	0.135	4.75280753239628e-28
STX7	2.60141234895715e-32	0.296474726569406	0.451	0.224	6.66820027408186e-28
GNAS	3.67648707019812e-32	0.315154955649608	0.933	0.823	9.42393930703884e-28
PTPN18	4.09080625351651e-32	0.28036339630543	0.261	0.093	1.04859636696389e-27
TMEM243	4.6746756249027e-32	0.309307568752466	0.629	0.384	1.19825960293131e-27
MYO1E	4.91892248206499e-32	0.358817349140191	0.199	0.052	1.26086739982772e-27
SPIB	5.29497708006226e-32	0.314500970052431	0.548	0.299	1.35726147493236e-27
LSM10	5.73300318906158e-32	0.3227446889509	0.353	0.162	1.46954070745216e-27
LDHB	8.4494016533092e-32	0.386327420916341	0.672	0.457	2.16583512579275e-27
PRPF40A	9.62456742269993e-32	0.327540093485807	0.532	0.306	2.46706536746067e-27
GRHPR	1.02357988684473e-31	0.369733227075751	0.302	0.131	2.6237423239491e-27
BCL2L11	1.46249298573909e-31	0.384706991264353	0.328	0.144	3.74880827034502e-27
STAP1	1.54071148689004e-31	0.256458255160897	0.321	0.128	3.94930575434523e-27
RBMX	1.84485182660655e-31	0.29768850565787	0.649	0.401	4.72890868714058e-27
ARPC1B	2.37607710324942e-31	0.38855039806212	0.765	0.58	6.09059843875923e-27
FAM76B	3.04805233449061e-31	0.321617329835761	0.346	0.157	7.81307254899979e-27
CD38	4.30555631016419e-31	0.38947662615606	0.256	0.095	1.10364324898439e-26
IMP4	6.47063739535673e-31	0.320457704909159	0.306	0.129	1.65861848355179e-26
NSMCE3	8.63170171069226e-31	0.371811458998243	0.456	0.243	2.21256409950175e-26
CDCA7	1.015769096076e-30	0.377269683857934	0.169	0.038	2.60372092397162e-26
NUGGC	1.22207162504734e-30	0.292873333576939	0.126	0.01	3.13253619648385e-26
STRBP	1.46020268391703e-30	0.260744064790825	0.469	0.247	3.74293753968452e-26
SEC14L1	1.90523340397822e-30	0.529481020925179	0.385	0.205	4.88368478441737e-26
ACTR3	2.00712812409149e-30	0.423510006359897	0.721	0.518	5.14487152048371e-26
SORL1	2.19717343848372e-30	0.285672734353806	0.259	0.094	5.63201467486531e-26
IL16	2.68344488787132e-30	0.273032745273832	0.322	0.138	6.87847428108055e-26
MAP4K4	2.88817869516349e-30	0.346198571988731	0.61	0.368	7.40326844931258e-26
JCHAIN	2.93557216116268e-30	0.398201807291045	0.357	0.163	7.5247521207083e-26
IL4R	3.1907759024492e-30	0.256249616020602	0.284	0.11	8.17891587074804e-26
CXCR5	4.61992583214706e-30	0.290429847461608	0.33	0.14	1.18422558855426e-25
GZMB	5.78533622844383e-30	-0.703411627768578	0.031	0.107	1.48295523543701e-25
EIF3D	8.05215957675748e-30	0.290829566359851	0.64	0.404	2.06401006431024e-25
CYFIP2	1.01460985279829e-29	0.278344826260929	0.367	0.171	2.60074943567786e-25
BLOC1S6	1.06200125310028e-29	0.304229196826786	0.427	0.219	2.72222781207194e-25
HDAC7	1.08204436904755e-29	0.287727486137475	0.274	0.106	2.77360433117958e-25
EML6	1.25764347405066e-29	0.256685387646041	0.118	0.008	3.22371751703405e-25
EIF3L	1.46690507299298e-29	0.254151966390447	0.609	0.374	3.7601177736029e-25
CD8B	1.50162672758871e-29	-0.50630969612452	0.03	0.102	3.84911979082815e-25
HCLS1	1.5400081747386e-29	0.272339469352846	0.563	0.33	3.94750295430744e-25
RUBCNL	1.84897454661844e-29	0.275638527829458	0.324	0.137	4.73947645534705e-25
CD40	1.99292955147265e-29	0.290793205921029	0.5	0.272	5.10847631928986e-25
TRABD	2.09321679778314e-29	0.289054767746378	0.411	0.212	5.36554261775753e-25
BTK	2.32958916036437e-29	0.258844967713867	0.338	0.143	5.97143589476199e-25
CLIC4	2.78807149983638e-29	0.272298879926258	0.265	0.1	7.14666367553058e-25
ARPC2	3.11625495245256e-29	0.432622512584029	0.906	0.792	7.98789631962165e-25
DBNL	3.26198933844904e-29	0.262843846567211	0.468	0.257	8.36145727124642e-25
BLK	3.49637438388655e-29	0.273105861379453	0.495	0.255	8.9622564582164e-25
LYPLA1	3.84339059882945e-29	0.286742607281359	0.38	0.189	9.85176312197952e-25
MME	4.04534906348151e-29	0.277314408134873	0.135	0.018	1.03694432544221e-24
HNRNPA1	4.12920819712075e-29	0.31060562887912	0.956	0.868	1.05843993716796e-24
FTL	4.62422338201862e-29	-0.469677579633887	0.985	0.972	1.18532717951283e-24
DCAF12	5.3342592151941e-29	0.279230950929026	0.177	0.045	1.3673306646307e-24
ST6GAL1	5.38824999309873e-29	0.303553286531393	0.509	0.282	1.381170120731e-24
ARHGDIB	7.52222197676761e-29	0.327792064001676	0.856	0.678	1.92817115930484e-24
GZMA	8.07801995689858e-29	-1.57881750965733	0.057	0.146	2.07063885555181e-24
MBD2	1.04883087784683e-28	0.360297710819078	0.519	0.317	2.68846818918478e-24
RASSF6	1.33444570877127e-28	0.445851106899056	0.188	0.052	3.4205846852934e-24
TPD52	1.3793581806337e-28	0.331193774285165	0.498	0.283	3.53570882441836e-24
SSBP2	1.50468638755759e-28	0.279029346960381	0.247	0.088	3.85696261722638e-24
CPNE5	1.80097930016927e-28	0.27526885022799	0.313	0.132	4.61645024012389e-24
UBE2R2	1.85080999512006e-28	0.277783918202616	0.396	0.203	4.74418126049125e-24
ARPC3	2.14352377847426e-28	0.312380471491535	0.94	0.857	5.49449450136308e-24
TCF4	2.22751945835444e-28	0.420121714188711	0.596	0.378	5.70980062759994e-24
MT1E	2.58146092269507e-28	-0.529959385670943	0.04	0.119	6.61705878314426e-24
DEGS1	2.63529043105015e-28	0.347905397359965	0.373	0.187	6.75503996191084e-24
DAAM1	2.84662674326968e-28	0.411346637586111	0.316	0.148	7.29675833102316e-24
SPARCL1	3.96360599313661e-28	-0.389817495223899	0.06	0.151	1.01599112422071e-23
THRAP3	6.76209306047349e-28	0.316977585986225	0.534	0.329	1.73332731419117e-23
FANCA	7.39387585856349e-28	0.281382203246501	0.183	0.052	1.89527219882558e-23
MSI2	8.59216681250339e-28	0.30823869927719	0.308	0.139	2.20243011904899e-23
S100A11	8.95071075333357e-28	-1.13304462425584	0.321	0.409	2.29433568740199e-23
IER3	9.65450464958177e-28	-0.466347479703104	0.034	0.107	2.47473917682729e-23
S1PR2	1.09958157438637e-27	0.273708107816925	0.232	0.081	2.81855744962458e-23
IFI27	1.14672900924371e-27	-0.493397552355466	0.032	0.103	2.93941046939439e-23
GPR18	1.67212547249628e-27	0.353981608589803	0.296	0.128	4.28615922364971e-23
RAC2	1.84384917689248e-27	0.306085254313563	0.778	0.546	4.72633859512849e-23
RAP1B	1.91427268154508e-27	0.31895946899482	0.748	0.552	4.9068551646045e-23
LYN	1.91644064756852e-27	0.288451124304915	0.594	0.365	4.91241231191238e-23
CD81	2.13469207382991e-27	0.352655597166714	0.775	0.583	5.4718561928482e-23
NOP58	2.37425283622592e-27	0.279141794938218	0.442	0.245	6.0859222950979e-23
SEPTIN6	2.74354206943266e-27	0.319602022332331	0.65	0.422	7.03252138657674e-23
LY86	2.93736004695757e-27	0.252750373926903	0.518	0.288	7.52933500836634e-23
MOB1A	3.12038077873862e-27	0.281793245121651	0.706	0.486	7.9984720501407e-23
LPP	3.82893780807886e-27	0.605830068514963	0.323	0.163	9.81471628344853e-23
SYNE2	4.85110887459197e-27	0.521035587800414	0.323	0.163	1.24348473782416e-22
TCF3	5.06970982961716e-27	0.252179370208843	0.283	0.12	1.29951872062577e-22
SKAP2	1.27940549511496e-26	0.273083153641493	0.471	0.259	3.27950010562818e-22
TBC1D1	1.65490436775386e-26	0.292454873350551	0.285	0.128	4.24201636586347e-22
MBD4	2.24901372462072e-26	0.287775692811365	0.492	0.29	5.7648968803203e-22
HRK	2.34273431004789e-26	0.274810865931556	0.107	0.008	6.00513085694576e-22
SH3TC1	3.77138251223042e-26	0.333778344015436	0.152	0.034	9.66718479360022e-22
TCEA1	4.10358974898472e-26	0.418423711697827	0.679	0.492	1.05187316035725e-21
EIF3F	4.97562164561307e-26	0.283864521757722	0.819	0.645	1.27540109642e-21
IGHM	5.01235483085208e-26	0.961901226052967	0.408	0.24	1.28481691379231e-21
EIF4H	7.76217719544877e-26	0.261971718911146	0.437	0.242	1.98967888050938e-21
ANKRD13A	1.23596222553994e-25	0.253437803584727	0.416	0.215	3.16814197272654e-21
ACTG1	1.31235834989914e-25	0.840566520683928	0.932	0.851	3.36396815829647e-21
ANP32B	1.50446761541047e-25	0.485495715183093	0.74	0.566	3.85640183858165e-21
FGD6	1.54207093969233e-25	0.264946631928657	0.184	0.054	3.95279043971336e-21
ZCCHC7	1.62857808184205e-25	0.301457988373092	0.397	0.211	4.17453419718573e-21
SOCS1	2.14613522977919e-25	0.33729865881885	0.379	0.205	5.50118843449299e-21
C4orf3	2.43610722803892e-25	0.323900763400104	0.6	0.388	6.24447365763217e-21
OAZ1	3.67836621445463e-25	0.337343016384591	0.98	0.912	9.42875611751154e-21
SWAP70	6.04834404641746e-25	0.324981649984703	0.674	0.45	1.55037202941819e-20
HLA-DRA	6.55395490876848e-25	0.257107856467514	0.993	0.919	1.67997526176463e-20
SRSF5	6.60239549318243e-25	0.275052037387472	0.673	0.457	1.69239203676745e-20
SUSD3	6.71756709084243e-25	0.351630866360531	0.269	0.121	1.72191397239564e-20
HLA-DQB1	7.29526335868591e-25	0.313010244070776	0.909	0.715	1.86999485673196e-20
CNTRL	9.93109276756931e-25	0.271523460851778	0.448	0.251	2.54563700911104e-20
SLC38A1	1.06459845079926e-24	0.265709112089996	0.48	0.281	2.72888520893374e-20
PNN	1.2423316939347e-24	0.297160374452293	0.636	0.434	3.18446883106282e-20
RPRD1B	1.80172903907999e-24	0.257244551447137	0.206	0.073	4.61837204587375e-20
SLC25A3	2.35877321213233e-24	0.291254132132057	0.826	0.66	6.04624337465881e-20
ZNF141	2.68072810682915e-24	0.284814846191059	0.24	0.098	6.87151035623515e-20
ISG20	3.26884251224134e-24	0.657055123881129	0.609	0.434	8.37902401162824e-20
CD8A	5.87164862335816e-24	-0.513117740709112	0.042	0.115	1.5050796916254e-19
ZNF106	6.73139582243095e-24	0.273043457072987	0.374	0.199	1.72545869116373e-19
USP34	6.96547654083107e-24	0.292846861009368	0.486	0.288	1.78546060171123e-19
PKM	7.72703236222596e-24	0.402663419791117	0.492	0.318	1.98067020540938e-19
GRB2	1.39054725142227e-23	0.286703390276649	0.628	0.423	3.5643897695707e-19
MYBL2	2.3206084572707e-23	0.333985655387386	0.235	0.101	5.94841565852198e-19
TERF2IP	2.82424479300012e-23	0.347676389167	0.644	0.448	7.2393866778972e-19
RBM3	4.41775399651209e-23	0.278204176638972	0.713	0.51	1.13240288192594e-18
COL9A3	4.86674594309816e-23	0.337585535417021	0.127	0.026	1.24749298759435e-18
PAG1	6.60282939243226e-23	0.269789959105369	0.382	0.205	1.69250325816216e-18
ATP5F1B	6.64176188610121e-23	0.261995586571487	0.623	0.418	1.70248282426432e-18
HNRNPM	8.55896975560899e-23	0.274429398140971	0.632	0.432	2.19392071745525e-18
GMDS	8.59110199517773e-23	0.455912870320691	0.198	0.077	2.20215717442391e-18
SYAP1	1.22356501182713e-22	0.256833986986798	0.438	0.254	3.13636419481649e-18
HDAC1	1.25947964254287e-22	0.261387308805788	0.446	0.268	3.22842416773015e-18
PPP1CC	1.34018774344868e-22	0.300204208985649	0.515	0.332	3.435303242782e-18
MAP3K8	1.39986944730597e-22	0.257272693912582	0.306	0.149	3.58828535427939e-18
CUL3	1.742972408451e-22	0.25157133492184	0.443	0.261	4.46776117458244e-18
CD74	8.15746453498235e-22	0.256666844516055	0.997	0.931	2.09100288425203e-17
LUC7L3	8.47341303006252e-22	0.252355612394782	0.621	0.411	2.17198996199593e-17
MCM5	2.56934060645008e-21	0.280904116347289	0.263	0.126	6.58599077651349e-17
RBM6	3.51736059329232e-21	0.262530245857419	0.507	0.313	9.0160504087862e-17
NKG7	4.80446841043067e-21	-1.37884703292659	0.074	0.154	1.23152938764569e-16
ATP5F1A	5.10441344287288e-21	0.263204989109384	0.53	0.351	1.30841429781161e-16
ATP5MG	6.43025337839416e-21	0.454969567437118	0.872	0.762	1.64826684848377e-16
SMIM14	1.72626310322153e-20	0.382702626443149	0.626	0.446	4.42493021248775e-16
LBR	2.0464516421793e-20	0.281268198724142	0.361	0.207	5.24566949439819e-16
HERPUD1	2.09764846796577e-20	0.305053473931426	0.855	0.703	5.37690231793666e-16
LCP1	3.7777823495476e-20	0.343150004496682	0.64	0.473	9.68358949659537e-16
LSM8	3.87632756519841e-20	0.273760312110946	0.597	0.41	9.93619044787309e-16
PIM1	6.68922517438359e-20	0.353216582685777	0.26	0.132	1.71464908894974e-15
SLC25A5	8.82520307373137e-20	0.395699380144786	0.724	0.576	2.26216430388956e-15
RAN	1.50977189253426e-19	0.301062007132451	0.824	0.663	3.86999829213308e-15
REL	3.0461520651377e-19	0.265381962062516	0.842	0.67	7.80820158856746e-15
LGALS1	5.57006639762555e-19	-0.866194625267386	0.401	0.48	1.42777511970336e-14
YBX1	7.15989406519997e-19	0.304374651472167	0.898	0.776	1.83529564573271e-14
METAP2	8.62660604202373e-19	0.35516903768309	0.467	0.311	2.21125792675194e-14
FAM3C	2.09439208219604e-18	0.315888361136729	0.399	0.242	5.36855522429311e-14
GSTP1	2.48113086239291e-18	0.421569209862889	0.494	0.354	6.35988273957174e-14
ACTB	4.94167955433746e-18	0.251033192282236	0.992	0.956	1.26670072016332e-13
PRDX1	5.45539185546735e-18	0.295388951743736	0.69	0.524	1.39838059431194e-13
CFL1	8.59940361641072e-18	0.282272030174679	0.94	0.855	2.20428512899456e-13
CD63	1.09454869433956e-17	-0.7725139756219	0.335	0.393	2.8056566682006e-13
ODC1	1.4176680985222e-17	0.272180443032352	0.635	0.474	3.63390863694194e-13
SRSF9	3.56470333943407e-17	0.266429106614505	0.659	0.475	9.13740406997134e-13
PLAAT4	6.73347958006426e-17	-0.713567547021897	0.172	0.253	1.72599282075787e-12
HSPA1B	1.7083688156333e-16	-0.807586951918243	0.271	0.367	4.37906178511285e-12
YWHAB	1.94465863686459e-16	0.255445254053028	0.832	0.693	4.984743483875e-12
PEG10	2.69514117690876e-16	0.280370155425194	0.118	0.036	6.90845537877022e-12
EGR1	4.44446958748325e-16	-0.385609348577503	0.139	0.228	1.13925088935958e-11
CCL5	5.76602656292071e-16	-1.90414119433323	0.12	0.194	1.47800558887346e-11
SERF2	8.78876203262476e-16	0.519708191482597	0.924	0.858	2.2528233718227e-11
JUN	1.06479739986073e-15	-0.504021904959178	0.647	0.69	2.729395175063e-11
CST7	2.42912924972639e-15	-0.416208633483794	0.065	0.129	6.22658700582365e-11
TNFSF10	2.54957010702879e-15	-0.365559666491518	0.069	0.135	6.53531305534691e-11
BPTF	2.94995819158737e-15	0.268955896408439	0.616	0.462	7.5616278324959e-11
S100A6	4.96827965142306e-15	-0.516298348552666	0.455	0.513	1.27351912304927e-10
SPATS2L	8.28631170246905e-15	-0.310652713622843	0.047	0.102	2.12403027869389e-10
ITM2C	8.58601075039575e-15	-0.379501788147054	0.112	0.191	2.20085213564894e-10
DBI	1.36455655838775e-14	0.26355347603755	0.588	0.435	3.49776782611532e-10
HSPB1	1.58126028021102e-14	-0.71075167755738	0.225	0.3	4.0532444762649e-10
PTMS	2.66856059857082e-14	-0.664454600231607	0.123	0.193	6.84032138231658e-10
ARPC5	3.67933307749895e-14	0.258218499299091	0.618	0.464	9.43123447755307e-10
FOS	2.35769913696667e-13	-0.540369841566587	0.571	0.61	6.04349019778667e-09
ZNF331	2.60230795851031e-13	0.30314623548818	0.493	0.351	6.67049599004948e-09
CTSD	7.53021829212019e-13	-0.531978143784572	0.122	0.187	1.93022085481917e-08
RDX	9.75695617770278e-13	-0.333550659795703	0.11	0.179	2.50100057703055e-08
CCL4	3.55654042893659e-12	-1.72724091113651	0.127	0.191	9.11648008149315e-08
IFITM2	3.64099502420419e-12	-0.548947766898439	0.41	0.441	9.33296254554259e-08
ANXA1	3.20001304240396e-11	-0.859643019411227	0.156	0.224	8.20259343159406e-07
EMP3	2.79867494550307e-10	-0.324672579714868	0.604	0.647	7.17384348780803e-06
ITM2B	1.11355651262648e-09	-0.369067136806029	0.674	0.637	2.85437940881546e-05
SUB1	1.85556956017948e-09	-0.311406885804065	0.755	0.725	4.75638145360805e-05
GAPDH	8.59472494406835e-09	0.278442514992325	0.865	0.774	0.000220308584491304
TXNIP	1.65831836693795e-08	-0.30989223623406	0.38	0.449	0.000425076746997205
HES1	4.15819607931326e-08	-0.250293107283016	0.118	0.173	0.00106587040101037
S100A4	8.94146950359302e-08	-0.853876276884422	0.322	0.364	0.002291966877856
UBB	1.09364133893223e-07	-0.272161087867226	0.931	0.878	0.00280333084408498
MT2A	1.33180606188699e-07	-1.00942140568861	0.186	0.233	0.00341381847843493
CD7	1.76992644368813e-07	-0.369826817361066	0.077	0.121	0.00453685245310578
AGTRAP	5.08943295671694e-07	-0.253302920952249	0.062	0.101	0.0130457434979525
CD2	5.69169850404296e-07	-0.647161556086746	0.113	0.156	0.0145895307754133
SH3BGRL3	1.11590734986588e-06	-0.517392248231241	0.854	0.764	0.028604053099112
MARCKS	2.30750072635139e-06	-0.357616247817574	0.479	0.515	0.0591481661185652
TXN	3.44261857712272e-06	-0.349418691855736	0.373	0.385	0.0882446419873868
IER5L	3.68106055414591e-06	-0.476766696796946	0.114	0.155	0.0943566251844222
CD69	4.61467506652152e-06	-0.291309238031845	0.587	0.59	0.118287965980146
IL32	6.89921210001801e-06	-0.773040342532461	0.159	0.199	0.176847503759762
GIMAP7	9.41758681522831e-06	-0.256111465455621	0.082	0.12	0.241401002834747
HMGB1	1.02140466782683e-05	0.314279544675149	0.951	0.885	0.26181665850405
HMGN2	1.86666726967622e-05	0.299585226663317	0.717	0.597	0.478482821236105
RGS1	5.62001407755636e-05	-0.340047890024902	0.465	0.337	1
TAGLN	6.29761781511876e-05	-0.26469696505405	0.069	0.1	1
PDLIM5	6.72025852829053e-05	-0.382010679098395	0.077	0.108	1
DOK2	8.09007594192561e-05	-0.254485012384983	0.071	0.101	1
CISD3	0.000125806792137648	-0.260764785188781	0.092	0.123	1
CD3G	0.000230405206172781	-0.353736857510025	0.107	0.14	1
TMEM238	0.000365036501014984	-0.358665478838269	0.178	0.204	1
MGST3	0.000593751591456527	-0.280763799464121	0.242	0.266	1
LY6E	0.000704346026280485	-0.403201791777014	0.247	0.269	1
CCL4L2	0.000806453283431005	-1.01166611789581	0.114	0.142	1
CTSC	0.00144502155919434	-0.392273642918185	0.185	0.208	1
CRIP1	0.00295054063239845	-0.260023339254416	0.827	0.748	1
CD3D	0.00320927948514115	-0.717386937596416	0.139	0.161	1
VIM	0.00362676388061709	-0.292536285177772	0.809	0.767	1
ID2	0.00409722040963893	-0.647752132427054	0.148	0.169	1
HSP90AA1	0.00429508344047354	-0.346633893454425	0.979	0.949	1
GPR183	0.00521832972142092	0.260892257513733	0.618	0.548	1
PAXX	0.00534555570302654	-0.38165122918329	0.265	0.268	1
DNAJB1	0.00607525941934775	-0.849738622753754	0.463	0.44	1
DCXR	0.00743100369950524	-0.269399877041393	0.315	0.238	1
CKLF	0.00811968820596106	-0.493297511660545	0.265	0.263	1
PPDPF	0.00931848864564672	-0.404322308457465	0.494	0.441	1
TRAC	0.0103552708000954	-0.629763939139616	0.247	0.185	1
RHOB	0.0108116765279933	-0.336411067046546	0.275	0.29	1
SELENOW	0.0120565957389421	-0.324809679169477	0.315	0.313	1
CD9	0.0125692515208898	-0.307633195158973	0.109	0.128	1
EIF4EBP1	0.0198283456650983	-0.264393623185483	0.093	0.11	1
PCBD1	0.0234409581297562	-0.258522646174703	0.156	0.118	1
CD70	0.0238130450358095	-0.299252054375477	0.117	0.133	1
GGCT	0.0304602334023129	-0.439609260155634	0.162	0.124	1
RHEB	0.0327208046067077	-0.279095831694914	0.437	0.398	1
EFHD2	0.0418540402279949	-0.292366572764639	0.285	0.279	1
GSN	0.0499400331980619	-0.302512275540043	0.136	0.148	1
CLEC2B	0.0591840672959088	-0.278179423425147	0.223	0.231	1
GAMT	0.0879621632872898	-0.333201634675984	0.104	0.113	1
DUSP4	0.093049171866638	-0.306369048294717	0.121	0.134	1
CYTOR	0.0984586100127363	-0.391078456135409	0.154	0.16	1
CD59	0.106017876450857	-0.258902813017238	0.187	0.19	1
CMPK1	0.140469591818609	-0.257576432216077	0.472	0.414	1
SQSTM1	0.150242617258996	-0.25089439107363	0.584	0.514	1
TRBC2	0.236454798713087	-0.308153152295991	0.374	0.342	1
TMEM141	0.237837449410964	-0.261275481513523	0.169	0.141	1
ITGB1	0.250231759580387	-0.268910622445938	0.468	0.42	1
BAG3	0.269268604107408	-0.402602751037156	0.1	0.105	1
TNFSF9	0.304360551014636	-0.289394559038786	0.167	0.168	1
CENPX	0.359308124363021	-0.336861164732348	0.207	0.176	1
MIF	0.397573201933697	-0.311955720469369	0.826	0.746	1
DNAJA4	0.404107857080976	-0.366133453889733	0.112	0.115	1
H1FX	0.478485544071579	-0.510423501842896	0.226	0.215	1
AIF1	0.484227970691609	-0.442519412708147	0.131	0.114	1
RGCC	0.510002137829102	-0.374420342932321	0.339	0.296	1
HCST	0.520124248942962	-0.501387301045459	0.344	0.282	1
TNFAIP3	0.572345071044649	-0.551336220249962	0.282	0.257	1
NPC2	0.626511138985402	-0.276975683895074	0.338	0.291	1
ANXA2	0.633895227428279	-0.353124684326233	0.345	0.305	1
APOBEC3G	0.734573574136301	-0.451169764938223	0.246	0.219	1
ISG15	0.79103412034686	-0.36022689566894	0.258	0.229	1
PSME2	0.868053866410225	-0.265048296573877	0.482	0.408	1
HSPD1	0.95852957094933	-0.260984687100922	0.708	0.624	1
H2AFJ	0.991359094757585	-0.28044871783348	0.17	0.155	1
