# Supplementary material for: ScRNA-seq revealed an immunosuppression state and tumor microenvironment heterogeneity related to lymph node metastasis in prostate cancer
Source: Exp Hematol Oncol. 2023 May 23;12:49. doi: 10.1186/s40164-023-00407-0 (PMC10204220; doi:10.1186/s40164-023-00407-0)
Supplement: Supplementary file 22 — Supplementary Material 22: DEGs of Fibroblasts. [file 40164_2023_407_MOESM22_ESM.csv]

	p_val	avg_log2FC	pct.1	pct.2	p_val_adj
FABP4	1.07328904224236e-123	2.20342818518022	0.65	0.051	2.75116180197985e-119
IGKC	6.05754724537875e-90	3.19441097172398	0.98	0.294	1.55273108540793e-85
IGHG1	1.55689071771219e-75	1.91071261435884	0.558	0.071	3.99077797671166e-71
HOXC10	3.09756809436428e-68	0.591279469756484	0.249	0.004	7.93999629628397e-64
IGLC2	2.06569496218859e-67	0.644956803756594	0.523	0.07	5.29499589657802e-63
IGHG3	7.39975862927572e-56	0.888512119311779	0.431	0.056	1.89678012944225e-51
MEOX2	3.88479450350951e-55	0.615831963833306	0.31	0.025	9.95789375084592e-51
SHOX2	1.65290321189269e-52	0.447746425002466	0.239	0.011	4.23688680304452e-48
FBXL13	2.01948693649736e-52	0.685620375730194	0.376	0.046	5.17655086432368e-48
HOXC6	3.42449524950374e-50	0.350314567198135	0.213	0.008	8.77800867305294e-46
SERPINF1	5.3308228709572e-50	0.746357034433931	0.584	0.124	1.36644982651246e-45
IGHG4	4.56139401195261e-44	0.782047997433021	0.289	0.03	1.16922212708381e-39
HOXC9	1.22929043744599e-41	0.37387893025591	0.188	0.009	3.15104017830531e-37
IGLC3	7.50608358138925e-40	-0.413131708447211	0.33	0.046	1.92403440441751e-35
SUCNR1	2.99887358227224e-36	0.770907648837299	0.157	0.007	7.68701265343843e-32
ENTPD3	1.02434829212459e-34	0.349646834480117	0.188	0.014	2.62571197720295e-30
ANGPTL4	3.89223273421767e-33	0.823431887730436	0.31	0.055	9.97696016762014e-29
FGF7	4.01190316470377e-32	0.69600645495306	0.34	0.066	1.02837113820852e-27
RBP5	4.14035803441474e-32	0.617732349668854	0.183	0.015	1.06129797496153e-27
FABP5	1.85092495279574e-30	0.72436281323932	0.437	0.109	4.74447593150133e-26
LINC02381	3.2255979719499e-30	0.461816016707253	0.274	0.044	8.26817528149917e-26
ART4	4.77957283623664e-29	0.282657978327017	0.112	0.003	1.22514790511254e-24
NRN1	1.88694701385727e-28	0.379095997551492	0.173	0.016	4.83681128062035e-24
EBF2	4.00664971196724e-27	0.45684494964963	0.254	0.043	1.02702452066856e-22
TNFAIP3	9.7703922019424e-27	0.703599050541716	0.335	0.077	2.5044446331239e-22
CD36	4.91316639902257e-26	0.947089336675518	0.173	0.019	1.25939194306145e-21
IFI27	9.63231788441743e-26	0.95495549904745	0.477	0.156	2.46905204331272e-21
IGLC1	1.35414143944347e-25	0.554708381039006	0.218	0.033	3.47107075172544e-21
NFKBIA	4.90284850399243e-25	0.900861538623149	0.746	0.356	1.25674715702838e-20
RGS5	6.17944428601775e-25	-1.49161615313923	0.619	0.85	1.58397695383493e-20
RPL41	5.88720639174581e-24	0.446756150257313	1	0.986	1.5090676143962e-19
DCLK1	9.21525141443443e-24	0.306701016611813	0.157	0.017	2.36214539506198e-19
HNMT	3.56142467227563e-23	0.493309889344056	0.365	0.103	9.12899986244413e-19
GALNT16	1.10786957854154e-22	0.298901643689766	0.244	0.046	2.83980209067554e-18
LTB	2.33489180088931e-22	0.608246312520598	0.188	0.028	5.98502815321956e-18
PRRX1	2.42324734510308e-22	0.720376182209376	0.797	0.383	6.21150991970271e-18
CACNA1A	3.92968321272936e-22	0.335427153497014	0.228	0.043	1.00729569791892e-17
MTRNR2L1	1.5657087498428e-21	0.349180851912916	0.376	0.107	4.01338123847205e-17
ANK2	3.20351220211444e-21	0.300111222421648	0.183	0.028	8.21156282767995e-17
HSPB2	5.0797222552892e-21	0.519329955581765	0.482	0.181	1.30208520569828e-16
CCDC3	5.31613706605922e-21	0.560717963284079	0.558	0.23	1.36268541414296e-16
HIGD1B	1.34007439694552e-20	-2.14366804867853	0.117	0.433	3.43501270169045e-16
CD69	1.69935806393303e-20	0.771580886860983	0.203	0.037	4.35596452527955e-16
RPS27	4.10987500378755e-20	0.445007720785624	0.995	0.988	1.05348425972086e-15
RPL39	4.72473806677462e-20	0.498841167705312	0.985	0.934	1.21109210865634e-15
NABP1	5.64182836355498e-20	0.59427248480748	0.35	0.107	1.44616986443005e-15
CXCR4	5.6741264504157e-20	1.10307593540808	0.381	0.123	1.45444883303506e-15
IFITM1	7.14176483965604e-20	0.542904784445627	0.604	0.255	1.83064858134903e-15
FMO2	1.103673043911e-19	0.328765859788142	0.162	0.024	2.82904511345707e-15
AC008875.3	1.32223309016777e-19	0.314576386394155	0.213	0.042	3.38928008002706e-15
RPS28	1.89799451179038e-19	0.443649247675745	0.985	0.955	4.86512933207227e-15
RPS29	1.06160717813192e-18	0.560292305048673	0.975	0.917	2.72121767970556e-14
CD37	1.06909831640156e-18	0.744235236105289	0.228	0.052	2.74041971443212e-14
SLFN11	2.0655620331915e-18	0.30891698434194	0.33	0.098	5.29465515967978e-14
SCN3A	2.70162667763956e-18	0.351866925587756	0.178	0.032	6.92507966279349e-14
MEF2B	3.77038063791015e-18	0.309353725626575	0.208	0.044	9.66461668915509e-14
PCSK7	4.78695387583435e-18	0.54279027963705	0.518	0.218	1.22703988699262e-13
SEPTIN4	6.24049185034863e-18	0.472567022289565	0.523	0.213	1.59962527599987e-13
AC079822.1	9.73336950127088e-18	0.268083906236608	0.137	0.019	2.49495460426077e-13
NR2F1	1.05531281987374e-17	-1.54241621599592	0.117	0.411	2.70508335118235e-13
NTRK2	1.47530022054891e-17	0.660944841901672	0.655	0.326	3.78163705533301e-13
TUBA1C	1.96557620236205e-17	0.666689659735762	0.64	0.324	5.03836147951465e-13
GPR183	5.29838370517948e-17	0.378297056891575	0.157	0.027	1.35813469514866e-12
IFITM3	5.9926357690614e-17	-0.75954691899236	0.959	0.917	1.53609232668351e-12
CCL8	7.56723456285666e-17	1.57791396575972	0.249	0.07	1.93970923549705e-12
SERPINI1	1.12018521480898e-16	0.489560586039346	0.528	0.231	2.87137076111986e-12
PTP4A3	1.42852997835695e-16	-1.10774227452666	0.431	0.642	3.66175089352238e-12
TRAT1	1.7123964381286e-16	0.298228641972265	0.102	0.01	4.38938578985505e-12
NPB	1.80021284031904e-16	0.344850339683881	0.102	0.01	4.61448557358979e-12
RAC2	4.01789409268701e-16	0.265115678852647	0.157	0.028	1.02990679277846e-11
KLK3	6.21694850574738e-16	-1.22016732310486	0	0.262	1.59359041047823e-11
TMEM176B	6.44323278094696e-16	0.508614032086789	0.299	0.094	1.65159385874013e-11
SPRY2	7.13428980526624e-16	0.270731901404651	0.274	0.079	1.8287325057839e-11
MS4A1	7.89146219269912e-16	0.473758634147561	0.107	0.012	2.02281850385456e-11
TMEM176A	8.85075557507022e-16	0.457964402763079	0.259	0.073	2.26871417655775e-11
CTSH	1.04253293010851e-15	0.253731510600452	0.162	0.031	2.67232465974714e-11
TINAGL1	1.15851789564379e-15	0.584559642244721	0.904	0.638	2.96962892190373e-11
NNMT	1.21980034459925e-15	0.640736999812493	0.548	0.25	3.12671422331126e-11
LRRC17	1.60495663465628e-15	0.296467803799086	0.218	0.055	4.11398534161444e-11
RPL17	2.09570755554801e-15	0.329232595049309	0.98	0.951	5.3719271771362e-11
PDLIM1	2.18198292628027e-15	0.51648380977662	0.766	0.437	5.59307683493421e-11
MRPS6	2.37364371135945e-15	0.429036179105869	0.508	0.23	6.08436092532768e-11
MT-ND3	2.96763192799471e-15	0.320752483605241	1	0.988	7.60693092102885e-11
KLK2	3.40986101398649e-15	-1.08818153273484	0	0.251	8.74049673715157e-11
ANKRD29	3.56590192318081e-15	0.451423743760744	0.365	0.135	9.14047639968937e-11
RPL37A	4.88712622883457e-15	0.360488845628385	0.985	0.959	1.25271706623717e-10
DOCK8	4.97008158977176e-15	0.369039379378059	0.335	0.118	1.2739810139062e-10
MYL12A	5.36471835021978e-15	0.519426041823162	0.914	0.666	1.37513825471184e-10
STK17A	6.9016337686843e-15	0.322724039885772	0.279	0.088	1.76909578392685e-10
RPL23A	7.16127406669685e-15	0.35392505908013	0.985	0.964	1.8356493815164e-10
SGCE	7.46812087912184e-15	0.390127610793221	0.467	0.196	1.9143034249453e-10
RGS16	8.43130777616422e-15	0.959148660956068	0.65	0.375	2.16119712226417e-10
ITM2B	1.64552290828e-14	-0.542786975664864	0.964	0.907	4.21796887079412e-10
MT1F	1.69205780215154e-14	0.288316284719146	0.208	0.053	4.33725176425504e-10
ECH1	1.85060153468525e-14	0.295662418320582	0.629	0.31	4.7436469138587e-10
RPL34	2.37418644372694e-14	0.347463412605419	0.99	0.957	6.08575211120526e-10
RPS10	2.513791957166e-14	0.399258486813778	0.975	0.887	6.44360292380361e-10
MYC	3.19064144147643e-14	1.0455248259264	0.579	0.321	8.17857120693652e-10
CYBA	3.21556711373416e-14	0.491492622902982	0.482	0.215	8.24246318263478e-10
SLCO3A1	3.68577115814605e-14	0.323261944191711	0.396	0.155	9.44773720967576e-10
FXYD5	7.31294257567539e-14	0.323636858792961	0.279	0.091	1.87452657042287e-09
CD48	9.05751245630324e-14	0.509627598015199	0.183	0.045	2.32171216792421e-09
ARID5B	9.15906965847398e-14	0.508211596742305	0.787	0.503	2.34774432555663e-09
LINC-PINT	9.71508732694746e-14	0.392132739233656	0.487	0.222	2.49026833451644e-09
ARHGAP1	9.79651127517523e-14	0.360084958596868	0.497	0.23	2.51113973516567e-09
GPX3	1.85965512661103e-13	0.353280887508933	0.614	0.308	4.76685398604205e-09
RPL35A	2.54691369275854e-13	0.339636582808357	0.98	0.942	6.52850386864796e-09
INPP4B	3.35342401805095e-13	0.394303931973058	0.452	0.207	8.59583178546999e-09
LINC01197	3.63776722232108e-13	0.322563776228215	0.431	0.184	9.32468872097562e-09
RPL36A	4.43276800552693e-13	0.362270852857987	0.964	0.87	1.13625142285672e-08
VEGFA	5.45288566664462e-13	0.321121233667301	0.34	0.131	1.39773818293101e-08
TNFAIP8L3	6.16169859513519e-13	0.284867625736513	0.188	0.049	1.579428200891e-08
TYMP	8.63206905603812e-13	0.402221698377489	0.452	0.205	2.21265826113425e-08
FAM241A	8.9900316586021e-13	0.337147830908599	0.325	0.123	2.30441481504948e-08
KLF6	1.09519287641496e-12	0.6605933218368	0.706	0.424	2.80730790011447e-08
RPL36	1.1306590340731e-12	0.355758531357052	0.985	0.922	2.89821830203958e-08
CCL21	1.55489387522268e-12	1.41063205423265	0.193	0.053	3.98565947035829e-08
GPRIN3	1.6556176659646e-12	0.251797465513435	0.208	0.06	4.24384476316706e-08
RPL37	1.71983722182863e-12	0.345431937505936	0.995	0.95	4.40845875071333e-08
IL32	1.75114058701388e-12	0.372425968613435	0.36	0.146	4.48869866669269e-08
CD52	1.86847684130895e-12	0.477483013170678	0.208	0.062	4.78946668732722e-08
GAS5	1.92985037030031e-12	0.418669505546818	0.883	0.612	4.94678545419079e-08
RPS2	2.23717062721603e-12	0.319303201512203	1	0.972	5.73453946874284e-08
CSRP1	2.25975186922312e-12	0.293052584711694	0.817	0.442	5.79242196637962e-08
EIF4A3	2.82545282462788e-12	0.632687832264166	0.553	0.298	7.24248322536866e-08
LINC00924	3.79364247687627e-12	0.35424461055065	0.152	0.036	9.72424376097693e-08
RDH5	7.25514382513854e-12	0.292499167866558	0.178	0.049	1.85971101669776e-07
SLC22A18	7.84717287523641e-12	0.266067292175243	0.213	0.065	2.01146582310935e-07
AC007952.4	1.09794794565635e-11	0.510025603057831	0.259	0.095	2.81436996910091e-07
MSMB	1.19980175572157e-11	-0.862009083121519	0	0.196	3.0754518404411e-07
SNRK	1.29053902504809e-11	0.253913922197271	0.36	0.148	3.30803868290577e-07
RPL11	1.50894748252794e-11	0.275234083874055	1	0.972	3.86788508196386e-07
MIR99AHG	1.63393242490389e-11	-1.03741029474673	0.081	0.303	4.18825898475614e-07
AC058791.1	1.9340131919186e-11	0.365148487447433	0.254	0.09	4.95745601484495e-07
PTPRC	2.24014132395282e-11	0.436621249243468	0.223	0.073	5.74215425568827e-07
ACADVL	2.28577672983877e-11	0.333796232806041	0.563	0.292	5.85913149159571e-07
PLCE1	2.36579849709482e-11	-0.863207292756963	0.076	0.292	6.06425128760315e-07
IRF8	2.52010839932535e-11	0.46011158689575	0.208	0.067	6.45979385999067e-07
LIMA1	2.66650529266354e-11	0.409089964162836	0.503	0.25	6.83505301668444e-07
SNCG	2.69920250685349e-11	0.353169001267519	0.619	0.335	6.91886578581756e-07
NR4A2	2.72793819654658e-11	0.710375494694122	0.533	0.293	6.99252397920785e-07
TBX3	3.73770845389512e-11	-0.870130612909869	0.122	0.336	9.58086807986937e-07
RPL10	4.15917539264183e-11	0.313196049557628	0.995	0.987	1.06612142839588e-06
REL	4.25882684861138e-11	0.429263213861609	0.244	0.085	1.09166508610456e-06
RPS3A	4.26047086010758e-11	0.277142057383199	0.995	0.963	1.09208649557138e-06
PPP1R10	4.70303929298182e-11	0.416068194396964	0.563	0.293	1.20553006197003e-06
S100A4	4.76825814936354e-11	0.503201012193482	0.873	0.629	1.22224761142636e-06
RPL29	4.98530281666342e-11	0.29356076230051	0.98	0.941	1.27788267099534e-06
RPS21	6.60842767022008e-11	0.31424960875572	0.985	0.91	1.69393826470751e-06
CCL2	9.89585085055026e-11	1.24574064182148	0.599	0.384	2.53660344852155e-06
DCN	1.22105545641006e-10	-1.33746297685964	0.127	0.346	3.1299314514159e-06
ZNF331	1.40479227219808e-10	0.996019821870743	0.406	0.206	3.60090403132534e-06
CXCL9	1.41682550599365e-10	0.666356693782665	0.102	0.019	3.63174881951352e-06
EIF3D	1.86557240415442e-10	0.26299276179367	0.721	0.425	4.78202174356903e-06
SH3KBP1	2.06572135672425e-10	0.299388311228064	0.34	0.145	5.29506355369128e-06
RPL14	2.50495987177543e-10	0.29889179844074	0.99	0.946	6.42096363932196e-06
BTF3	2.64303694816871e-10	0.307453982635477	0.975	0.859	6.77489660924086e-06
IGFBP5	2.67123112839428e-10	0.594017145289532	0.934	0.777	6.84716675141307e-06
SELENBP1	2.74305865797496e-10	0.31298887980319	0.569	0.305	7.03128225798722e-06
SOCS1	3.31595454977321e-10	0.67593580754927	0.32	0.144	8.49978629743367e-06
ACTA2	3.44129120311267e-10	0.384480938401203	0.954	0.733	8.82106174093871e-06
LMCD1	4.28060041948575e-10	0.408846633326382	0.239	0.088	1.09724630552678e-05
FMO3	4.67724430893918e-10	0.306843376266384	0.112	0.025	1.19891803371038e-05
DDIT4	4.84827005157407e-10	0.494820187950486	0.477	0.257	1.24275706231998e-05
GYPC	6.0807464086724e-10	0.310161939742813	0.386	0.186	1.558677726935e-05
ANXA11	6.77856093172936e-10	0.299363590738745	0.548	0.292	1.73754852363019e-05
RPS18	8.19679356359626e-10	0.250640132349982	0.985	0.982	2.10108409415663e-05
EIF3H	8.9933619227043e-10	0.324953728870913	0.863	0.556	2.30526846164679e-05
TMEM173	9.65905835564203e-10	0.254446406168141	0.477	0.236	2.47590642830172e-05
RGS1	1.2975631870022e-09	0.420015330257927	0.132	0.034	3.32604371724275e-05
ID2	1.36442239670997e-09	0.415370818569871	0.543	0.299	3.49742392948666e-05
RPS19	1.36651149153262e-09	0.31460095977812	0.995	0.967	3.50277890624557e-05
DNAJB9	1.4542541183133e-09	0.353533584125007	0.34	0.158	3.72768958147248e-05
CRIM1	1.54002352979909e-09	0.342152046511343	0.68	0.401	3.94754231393401e-05
NAMPT	1.68269623856817e-09	0.511242754746982	0.563	0.324	4.3132552683218e-05
CAV1	1.68527998080478e-09	0.445050707319156	0.914	0.745	4.3198781747969e-05
ARHGDIB	1.80842263654857e-09	0.368853267980665	0.558	0.321	4.63552974426495e-05
LAPTM5	1.88104961087487e-09	0.26922016364582	0.152	0.044	4.82169446755556e-05
RPS15A	1.95183660414694e-09	0.339692104606072	0.99	0.954	5.00314276740984e-05
HLA-DRA	2.00946426372128e-09	0.742152123333313	0.391	0.186	5.15085974719677e-05
TGFBI	2.07763993606055e-09	0.554869002506382	0.36	0.174	5.325614448104e-05
THBD	2.32690935043643e-09	0.350851557065128	0.203	0.071	5.9645667379737e-05
KLF2	2.65240375707816e-09	0.376477042570014	0.848	0.606	6.79890655051844e-05
ISL1	3.13020251798508e-09	-0.589179263807725	0	0.155	8.02364811435116e-05
FRMD4A	3.7182428277803e-09	0.288384494491413	0.33	0.151	9.53097184044924e-05
ZNF141	3.8340471300356e-09	0.379272573590103	0.249	0.1	9.82781300842025e-05
IGBP1	4.29526212951431e-09	0.289094364699782	0.533	0.283	0.00011010045416584
MGP	4.29816191707146e-09	-0.955418108903638	0.929	0.922	0.000110174784420293
BIRC3	4.43959132660724e-09	0.387051528806702	0.193	0.067	0.000113800044474923
CD44	6.51611807300168e-09	0.572287272152398	0.589	0.352	0.000167027654565252
CFH	7.08562370872204e-09	0.42433741815862	0.249	0.102	0.000181625792525672
PCBP2	8.84892973555033e-09	0.315815874284703	0.807	0.516	0.000226824615911362
SSTR2	1.20277246601554e-08	0.275847206846082	0.279	0.119	0.000308306666213765
FHL2	1.21402250555569e-08	0.554090894423289	0.345	0.18	0.000311190388849091
TIMP1	1.29007101663575e-08	-1.12893847120963	0.741	0.748	0.000330683903694243
RPL10A	1.31401248921726e-08	0.259237241936764	0.985	0.935	0.00033682082136106
NPNT	1.37996949398571e-08	0.257942807597905	0.305	0.139	0.000353727580393356
AVPR1A	1.55760350540971e-08	0.345669090813254	0.289	0.131	0.000399260506541672
ZFAS1	1.57392993667407e-08	0.319897034429083	0.832	0.599	0.000403445460667664
CAMK2N1	1.66777189857867e-08	-1.23862189404533	0.513	0.553	0.00042749997076267
NFIB	1.83214478924999e-08	0.291982437236723	0.66	0.398	0.00046963367382845
IL7R	1.91329264887754e-08	0.460576910215645	0.107	0.026	0.000490434304686781
RSL24D1	2.23208840251292e-08	0.283726627158741	0.782	0.506	0.000572151220216136
ZFP36L1	2.30835835019804e-08	0.351088926833124	0.944	0.712	0.000591701495906263
ARL4C	2.58379820707791e-08	0.337983026148473	0.173	0.062	0.00066230499442028
CXCL12	2.99259092517892e-08	0.523531163174811	0.406	0.217	0.000767090831851111
PCP4	3.05300930990324e-08	-0.854504511454833	0	0.138	0.000782577876407497
NFKBIZ	3.10645624936541e-08	0.47936309210436	0.538	0.307	0.000796277930399835
TNC	3.32247022929714e-08	0.57001230004197	0.33	0.165	0.000851648793875736
EIF3E	4.56159265220295e-08	0.254462110681738	0.904	0.747	0.00116927304453918
CD9	4.58230478975868e-08	-0.670829779355735	0.777	0.727	0.00117458218675884
GTF2B	4.61262673681655e-08	0.310279139063328	0.416	0.213	0.00118235461144819
MAT2A	5.37549465224327e-08	0.416836858422204	0.609	0.379	0.00137790054420952
SERF2	5.85497815426333e-08	-0.45006210376165	0.934	0.861	0.00150080655028232
WSB1	5.98812919113885e-08	0.317529749385984	0.843	0.553	0.00153493715556462
DUSP1	6.24066744872219e-08	0.346834859399269	0.792	0.552	0.00159967028713096
CD55	6.36364744651527e-08	0.264641189884413	0.213	0.086	0.00163119374996526
SNHG6	6.68396718806558e-08	0.263519393773606	0.746	0.5	0.00171330130931685
SMAP2	7.03725486566699e-08	0.318249932158872	0.254	0.111	0.00180385953971642
CCN1	7.55914553938044e-08	0.438976496459816	0.619	0.394	0.00193763577610939
MT-CO1	7.93545863004565e-08	0.273280739855683	0.995	0.99	0.0020340961106396
RPL38	8.37901406257418e-08	0.271071521700171	0.97	0.907	0.00214779267465964
TWIST1	8.44017295910718e-08	0.251609534286297	0.193	0.075	0.00216346953460794
JAG1	8.4623490493965e-08	-0.878047332629817	0.553	0.608	0.00216915393183181
ADAMTS4	9.19699194109032e-08	0.604845950868251	0.34	0.173	0.00235746494425968
YPEL5	9.56725397828945e-08	0.305197861910669	0.467	0.264	0.00245237421225493
ARIH1	9.98133984394285e-08	0.289555723696958	0.421	0.22	0.00255851684219787
SORBS2	1.05843862014296e-07	0.370967225527416	0.635	0.392	0.00271309571501244
OLFML2B	1.16712290666095e-07	0.279981720452685	0.234	0.099	0.00299168614664401
CLSTN2	1.21190557340084e-07	0.298647958565657	0.178	0.066	0.00310647755629837
S100A10	1.22969216297956e-07	0.308843051597791	0.396	0.215	0.00315206992136551
CDKN1A	1.43344040062734e-07	0.377345510916728	0.665	0.434	0.00367433777892806
ARL5B	1.64324165160893e-07	0.366118598916488	0.325	0.164	0.00421212132556916
COMMD6	2.3303676480723e-07	0.256193556500694	0.898	0.683	0.00597343139230373
PLN	3.31118572890339e-07	0.499701244074866	0.68	0.484	0.00848756237889805
IER5	3.42581231795384e-07	0.333958160352161	0.599	0.358	0.00878138471461108
CAV2	4.06876742603465e-07	0.314235191744495	0.761	0.514	0.0104294715431546
HLA-DQB1	4.14518406992851e-07	0.330363119710248	0.127	0.041	0.0106253503264478
CCL19	4.41970890016424e-07	1.04206641202811	0.198	0.087	0.011329039823791
CYTIP	6.13987834076198e-07	0.27401387388514	0.162	0.062	0.0157383501508752
IGFBP2	6.62996797981742e-07	-0.801242613220606	0.269	0.463	0.016994596922666
IL6	6.70743252981543e-07	0.60556601615422	0.173	0.07	0.0171931618036759
ANXA1	6.73085035301051e-07	0.280210957594001	0.574	0.357	0.0172531887098719
CSRNP1	7.53953266040578e-07	0.262921081541377	0.437	0.247	0.0193260840684181
CCL4	8.42304542961467e-07	0.863887612025162	0.193	0.078	0.0215907923497313
ADGRF5	9.05351053480644e-07	0.404236259770132	0.365	0.203	0.0232068635538693
FN1	9.28315585479999e-07	-0.683258958043443	0.198	0.361	0.0237955134026088
PLXDC1	9.37464136936266e-07	-0.821433079860105	0.076	0.218	0.0240300182220873
SPRY1	1.03136576223516e-06	0.422925068756194	0.279	0.134	0.0264369985833739
HLA-E	1.12949312560367e-06	0.297977699420359	0.954	0.724	0.028952297288599
NOP53	1.24691169377511e-06	0.254699567291335	0.914	0.711	0.0319620874465373
MTHFD2	1.39801613238962e-06	0.261533236855529	0.447	0.263	0.0358353475215432
CCL4L2	1.41356078839343e-06	0.37221104806181	0.183	0.074	0.0362338036888887
FOXC1	1.47180328500199e-06	-0.766735391948123	0.228	0.368	0.0377267336044559
SOCS3	1.5890730311886e-06	0.567496289261328	0.807	0.611	0.0407327090084574
RBP1	1.69746118800689e-06	-0.732578682566473	0.066	0.203	0.0435110226321807
MYADM	1.71146037999566e-06	0.326832822087943	0.736	0.486	0.0438698639204286
LTBP1	1.84174313781701e-06	-0.788634465067537	0.264	0.397	0.0472094018516633
HBB	1.91944805962107e-06	-0.994137285796753	0.071	0.207	0.0492012121122669
SEPHS2	2.13167222032471e-06	0.279740720530922	0.386	0.218	0.0546411540235832
APOE	2.26336978240738e-06	1.05274176654751	0.533	0.365	0.0580169576324485
RPS26	2.46565027738159e-06	-0.627047179117056	0.843	0.74	0.0632020135601223
WFDC1	2.79591640133213e-06	-0.718638934602384	0.142	0.279	0.0716677251153465
RRAD	2.8407033729011e-06	0.401350215813627	0.756	0.515	0.0728157495575739
SORBS3	3.05472047910255e-06	0.265391730895544	0.629	0.397	0.0783016500408356
GASK1B	3.59454564087962e-06	-0.44349802631547	0.005	0.109	0.0921389884126672
S100A9	3.74441299034805e-06	-0.733795733327558	0.025	0.14	0.0959805381815916
CD83	3.76827738530743e-06	0.456562167614236	0.112	0.038	0.0965922542175853
COL12A1	3.89526965949873e-06	0.293800168520958	0.157	0.064	0.099847447181931
CCN5	3.9726927494027e-06	0.334008375463475	0.107	0.034	0.101832033245439
ADAMTS1	4.4685358244421e-06	0.387305585437417	0.635	0.421	0.114541978787924
IRF1	4.54639977759991e-06	0.58086934282626	0.67	0.476	0.116537865499219
HOXA13	5.1119708254192e-06	-0.382482933864862	0.01	0.115	0.13103514816797
HBA2	5.18608431546132e-06	-0.822560129157744	0.03	0.144	0.13293489925822
VMP1	5.4724908164934e-06	0.306884831075575	0.604	0.387	0.140276357099175
SEMA5A	6.22670955567032e-06	0.264673450585115	0.299	0.162	0.159609246040497
TCF21	6.81244819368632e-06	-0.455431683729429	0.01	0.114	0.174623484548762
COL1A1	6.94679539318255e-06	-0.384086449641193	0.365	0.516	0.178067206313448
GGT5	7.02690620606376e-06	0.307623366663043	0.381	0.224	0.180120686780032
MEG3	8.03368499696268e-06	-0.867480659282441	0.015	0.12	0.205927447527144
SRSF7	8.09836187388502e-06	0.362003637964558	0.843	0.604	0.207585309913295
PDK4	8.45840805010846e-06	0.377415629578007	0.33	0.189	0.21681437354843
MFAP4	9.32921586145997e-06	-0.735329663298392	0.213	0.349	0.239135790176803
TMSB10	9.35510880876788e-06	0.250809151881307	0.944	0.798	0.239799504095147
EGR1	1.00250288002522e-05	0.33520151617617	0.822	0.626	0.256971563236864
ACTG1	1.00838914623604e-05	0.323168345921024	0.98	0.915	0.258480389854684
HSPA8	1.03926833442256e-05	0.264248309186291	0.878	0.676	0.266395652162536
TTYH1	1.04994495653067e-05	-0.417708284066396	0.005	0.1	0.269132390707506
IGFBP7	1.06870785778729e-05	-0.313575909555829	0.99	0.97	0.273941885186616
APOLD1	1.28750848953729e-05	0.253739050187955	0.279	0.15	0.330027051123093
RAMP1	1.32483293687031e-05	-0.713457208719838	0.294	0.408	0.339594426707968
PTMS	1.43154191515276e-05	-0.443314386400079	0.873	0.817	0.366947139111106
COL14A1	1.53856425654762e-05	-0.683435282752833	0.406	0.493	0.394380175880851
HLA-DRB1	2.02774903075643e-05	0.471551716583498	0.244	0.127	0.519772909053796
CCN2	2.35444586080635e-05	0.395123407997605	0.406	0.257	0.603515107500491
RGS7BP	2.44349395445461e-05	-0.381358316361934	0.03	0.133	0.62634080534535
MIR22HG	2.5445917695969e-05	0.25503810051043	0.299	0.168	0.652255208300773
RASD1	2.55414455947071e-05	0.455461977305309	0.294	0.166	0.654703874929128
NFIL3	2.5729674765495e-05	0.264029806277787	0.396	0.239	0.659528753263934
EIF4A1	2.76085471595006e-05	0.286655736722539	0.929	0.732	0.707689889339479
ZFP36L2	3.22452695445234e-05	0.40962423156758	0.726	0.527	0.826542994234769
NR4A3	3.25244344313427e-05	0.373847762191716	0.264	0.145	0.833698827778608
INTS6	3.64657186409454e-05	0.262100101716201	0.624	0.421	0.934725765923354
LUM	4.3216581796309e-05	-0.642654734071737	0.051	0.163	1
APOD	5.13816763366837e-05	-1.73699304931761	0.025	0.12	1
CALD1	5.69073721973673e-05	-0.261103929745709	0.975	0.944	1
MGST3	6.12449800296423e-05	0.280286358898737	0.868	0.732	1
ATP1B3	6.27395121142172e-05	0.298736505650789	0.482	0.313	1
AOPEP	6.57701544735804e-05	-0.663037773343486	0.528	0.543	1
ID4	7.90923940369599e-05	0.370620379612553	0.701	0.491	1
HMGB1	8.98840002312739e-05	-0.270877759025132	0.954	0.878	1
CD74	0.000109107069174128	0.409164245266992	0.345	0.207	1
UTRN	0.000114229117129989	-0.598374527747473	0.614	0.604	1
CXCL2	0.000118039405167884	0.647834094469095	0.137	0.062	1
NRGN	0.000129569599080403	0.255518605604013	0.452	0.3	1
HES4	0.000141858882409131	-0.602973254154203	0.665	0.64	1
PMEPA1	0.000157186976154994	-0.796829074427175	0.589	0.59	1
ZC3HAV1	0.000162768205387827	0.348467722196718	0.442	0.284	1
GADD45G	0.000181670628455801	0.523681297466083	0.228	0.121	1
JUNB	0.000229099585980804	0.265139981557395	0.944	0.788	1
S100A8	0.000246780323087424	-0.739033453638015	0.041	0.127	1
GMDS	0.00030597511665033	-0.338430082056286	0.046	0.133	1
RNF180	0.000407192450407195	-0.419038862677048	0.051	0.136	1
HSPA6	0.000446817668542638	-1.12810509557642	0.071	0.165	1
STEAP4	0.000531221033853455	0.949791453503103	0.365	0.278	1
SRP14	0.00059657619518662	-0.299671369473413	0.944	0.862	1
OLFM2	0.000619300488087442	-0.308008821780351	0.03	0.106	1
PBX1	0.000644512149350127	-0.618219551311436	0.284	0.356	1
CYCS	0.000711309538452864	0.412557993620286	0.65	0.48	1
CST3	0.00102066774166099	-0.258146345386048	0.909	0.872	1
HOPX	0.00114568927632625	-0.818641399862174	0.254	0.326	1
EMP1	0.00117740024342082	0.399001678801835	0.188	0.108	1
SKP1	0.00122063804971005	-0.307718587863408	0.939	0.805	1
PLCB4	0.00137399551166282	-0.541816067225135	0.127	0.213	1
RNF152	0.00138764063209572	-0.403175121889609	0.137	0.23	1
PGM5	0.00154571266899704	-0.482159744615952	0.188	0.268	1
HRH2	0.0018110201674279	-0.545719999109678	0.254	0.321	1
ECE1	0.0018933667189683	-0.494030961550571	0.132	0.218	1
PLAT	0.00189395119744643	-0.442083598899645	0.046	0.115	1
MIF	0.00200312781430972	-0.404470790958919	0.888	0.772	1
PERP	0.00262292122777199	-0.2864381875688	0.036	0.101	1
CNTN4	0.0026476831703074	-0.359833781226202	0.046	0.115	1
SELENOM	0.00314182597353767	-0.338774173878614	0.898	0.783	1
CARMN	0.00323402659691591	-0.720710103578365	0.528	0.557	1
RERGL	0.00398243304870341	0.590017902732464	0.558	0.505	1
DES	0.00445323186258784	0.39943300122365	0.178	0.106	1
AGPAT5	0.00477664980636004	-0.321773387710168	0.056	0.119	1
CCL5	0.00507011265640316	0.551083774932063	0.137	0.075	1
FAM13C	0.00523421045062915	-0.43282695469435	0.168	0.25	1
TESC	0.00608317563046886	-0.402014969536508	0.091	0.157	1
BCAM	0.00641502201003678	-0.378599799181513	0.65	0.653	1
GEM	0.00728428514948159	0.340266743039951	0.492	0.368	1
SEPTIN11	0.00819874709881766	-0.646077407862103	0.223	0.284	1
NREP	0.00823801983196794	-0.390759128496016	0.071	0.133	1
DYNLL1	0.00849137239212132	-0.321998599669596	0.929	0.804	1
MEIS2	0.00860060556391448	-0.500531754288679	0.234	0.295	1
CAST	0.00972686528822597	-0.566527609075753	0.599	0.561	1
GJC1	0.0103863114061673	-0.737023849579813	0.279	0.323	1
TIMP3	0.0105101927344135	-0.286224654903484	0.939	0.859	1
CD46	0.0105404648279502	-0.444586041144677	0.416	0.439	1
SCRN1	0.0112849854197063	-0.301474567281648	0.076	0.136	1
GPM6B	0.0114414771445497	-0.672813986833618	0.162	0.223	1
KRT18	0.0123612893408024	-0.498966943392529	0.127	0.195	1
PRELP	0.013077166922129	-0.512149059218796	0.259	0.31	1
IFI6	0.0133087381825826	-0.778706975689264	0.188	0.25	1
VCAM1	0.0139808160170971	0.280931793606587	0.178	0.114	1
EDIL3	0.0146940927156682	-0.451779146407789	0.142	0.199	1
STARD4	0.0156105448121981	-0.303328097082492	0.056	0.109	1
SELENOW	0.015942974647816	-0.44867337125667	0.827	0.705	1
NUCKS1	0.0167728553644383	-0.381835635782649	0.838	0.74	1
G0S2	0.0185621095018803	-0.445337326750122	0.051	0.1	1
ENAH	0.0186630537274238	-0.390192281163167	0.325	0.366	1
HDGF	0.0188304596713743	-0.374596461185495	0.203	0.257	1
OAF	0.0191443055461016	-0.460214144816846	0.102	0.16	1
TPPP3	0.0194702819756935	-0.477847372632064	0.274	0.321	1
S100A6	0.0197289433096019	-0.328508377661401	0.975	0.917	1
MUSTN1	0.0207203335953028	0.282861044522618	0.695	0.621	1
CCN3	0.0207559183119898	-0.552824344415045	0.061	0.112	1
HOXA10	0.0222907235027148	-0.36332336183138	0.117	0.172	1
CX3CL1	0.0243989689040719	-0.310107556168479	0.102	0.157	1
BMP1	0.0246047753103538	-0.283430220655658	0.056	0.105	1
MOCS2	0.025793844267354	-0.35206387303579	0.137	0.191	1
PRKAR2B	0.0258773139526345	-0.415829016299562	0.239	0.284	1
PMAIP1	0.0266893322004148	0.411333784074842	0.117	0.07	1
ENTPD1	0.0276866928900602	-0.408832617333209	0.188	0.234	1
APLP2	0.028549219982152	-0.449115768300438	0.523	0.514	1
FSTL1	0.0293982693874656	-0.461278062426844	0.234	0.288	1
MYH11	0.0337837069846397	-0.432510745369096	0.721	0.675	1
PSMA7	0.0340309974190336	-0.301595444724744	0.843	0.698	1
BGN	0.0344455414340881	-0.393919583387209	0.721	0.674	1
DKK3	0.0364780265332472	-0.451376216544784	0.33	0.356	1
PLCB1	0.0365766117137361	-0.258381009658909	0.071	0.117	1
N4BP2L2	0.0380803229622732	-0.368348247820803	0.736	0.637	1
SOCS2	0.0385023223037945	-0.265910759704588	0.061	0.105	1
DEPP1	0.0400918311918745	-0.87879681774667	0.234	0.278	1
AKAP9	0.0479832405181294	-0.550657706662214	0.411	0.415	1
HMGN2	0.0536628083271895	-0.323454690473337	0.777	0.672	1
FZD7	0.0541986096557816	-0.264864644929447	0.142	0.189	1
STOM	0.054428742604589	-0.411981138016287	0.624	0.555	1
COX6A1	0.054500692959703	-0.292976610877862	0.802	0.691	1
HNRNPA3	0.0557702166115825	-0.30672910616373	0.772	0.65	1
COL3A1	0.0558415118853953	-0.608006142786359	0.391	0.418	1
NGF	0.0563119930234096	-0.272550483153838	0.066	0.107	1
SRGN	0.0585298873147184	0.273094716785874	0.299	0.23	1
LINC00476	0.0597528627459298	-0.257588366554442	0.076	0.119	1
TAX1BP1	0.0616317462945703	-0.434786394480428	0.543	0.486	1
TLE1	0.062405181407371	-0.446825678570815	0.228	0.258	1
IMPA2	0.0648343195221258	-0.491600597167348	0.132	0.17	1
SF3B6	0.0671584476068373	-0.323106771579646	0.635	0.563	1
FBLN1	0.0739101451381445	-0.53749180942806	0.091	0.13	1
PDGFRB	0.0743309803998104	-0.508430000921333	0.695	0.642	1
HEYL	0.0760400346316547	-0.284492785637171	0.132	0.175	1
FHL5	0.0770407385913112	-0.369392390321513	0.299	0.326	1
CPED1	0.0886737613444072	-0.300596747231318	0.147	0.188	1
PFN1	0.0890237932183757	-0.296668965153486	0.802	0.696	1
LRP1	0.0892581362425477	-0.41809007394274	0.193	0.226	1
BST2	0.0924282696552995	-0.273955391391531	0.685	0.5	1
MTUS1	0.0941158769262196	-0.41834074123175	0.168	0.2	1
KITLG	0.0950887475050972	-0.348750057014941	0.122	0.158	1
APCDD1	0.0955750528987865	-0.295467408959278	0.112	0.148	1
PTN	0.0964788796364777	-0.666831483121747	0.239	0.268	1
SLIT3	0.102364558750766	-0.359577829220024	0.477	0.449	1
SPON2	0.102371871625301	-0.497653084415957	0.071	0.105	1
ZNF503	0.104956802760018	-0.326621062683474	0.289	0.31	1
TIA1	0.109849407128592	-0.378525825636915	0.112	0.146	1
PTH1R	0.111338638691537	-0.352496781317555	0.081	0.115	1
MCAM	0.112499225573793	-0.315611966719342	0.756	0.693	1
NCL	0.113017994938637	-0.352598333000954	0.726	0.623	1
KCNJ8	0.113855636783016	-0.263794988548344	0.284	0.207	1
CHD3	0.118409063712562	-0.293222624820796	0.132	0.168	1
TAGLN2	0.121998861529536	-0.359019945581655	0.751	0.633	1
DST	0.126674337963428	-0.498102548721519	0.558	0.505	1
PCDH18	0.128486885616311	-0.266876962673609	0.091	0.125	1
PNN	0.133289141851948	-0.413954750492769	0.447	0.421	1
PDGFC	0.135503287370363	-0.261875056476414	0.102	0.133	1
EFHD2	0.137923921502125	-0.304429732090223	0.102	0.132	1
PPIC	0.139214867319309	-0.264662525332997	0.147	0.18	1
SRSF11	0.144292887441523	-0.25883992803072	0.574	0.416	1
LUC7L3	0.152435440600402	-0.407586619285146	0.584	0.509	1
C1R	0.154282143584193	-0.26787268613949	0.467	0.5	1
HECTD1	0.158724665332828	-0.327596156255105	0.162	0.191	1
GAS6	0.159056382135341	-0.318621414027056	0.513	0.49	1
C4orf3	0.161762300639553	-0.347139520894354	0.787	0.629	1
SPARC	0.165882406400554	-0.781493595878806	0.761	0.652	1
AR	0.168507789057541	-0.260744507682147	0.117	0.148	1
DNAJB4	0.169161699389003	-0.282119376216308	0.437	0.326	1
GOLGA4	0.172627512088489	-0.285123472408673	0.447	0.323	1
S1PR3	0.178446714962089	-0.250108836891581	0.102	0.133	1
BAG2	0.179468213762427	-0.279418117048174	0.127	0.157	1
ZNF37A	0.183774110030268	-0.329049977414924	0.137	0.165	1
IGFBP4	0.188637829392867	-0.431687574839161	0.487	0.467	1
KANK2	0.190455717280563	-0.338705828598067	0.629	0.559	1
TLN1	0.201263079321582	-0.309475269740039	0.629	0.529	1
EFNB2	0.207670074732907	-0.262821195433245	0.117	0.141	1
COL18A1	0.213744734093821	-0.397650735702956	0.751	0.639	1
IER3	0.213879445780717	-0.368331663214528	0.406	0.319	1
TJP1	0.214230283946103	-0.345372898115728	0.325	0.328	1
WASL	0.222657728486531	-0.273949792515087	0.198	0.215	1
SNRNP70	0.228532223734107	-0.266580030490943	0.406	0.305	1
MAGI2-AS3	0.229809847903739	-0.258466604630435	0.193	0.218	1
PKIG	0.233016554478153	-0.362799776440177	0.503	0.445	1
NDUFAF3	0.234598462646541	-0.384965678002931	0.406	0.374	1
NFYB	0.237721284682511	-0.323184550003289	0.183	0.199	1
PPFIBP1	0.237911365298867	-0.300000819498358	0.173	0.199	1
CLU	0.24470982635854	-0.532250593943637	0.391	0.372	1
ELOB	0.251301284091623	-0.252490020019036	0.827	0.694	1
ASPN	0.252349647983496	-0.439443725543219	0.183	0.204	1
NDRG2	0.260191850222557	-0.257454961751216	0.675	0.495	1
UFM1	0.261282732672034	-0.389261644421159	0.218	0.233	1
RAB4A	0.262443854583458	-0.254378117182363	0.162	0.185	1
LAMB2	0.267258534734936	-0.446837215155002	0.34	0.332	1
CTSB	0.270774185723292	-0.362275183957841	0.32	0.315	1
EPAS1	0.271446045416434	-0.418461056815754	0.726	0.616	1
NFASC	0.273301466892458	-0.424625294559681	0.279	0.281	1
VEZF1	0.27513754265184	-0.253774749011549	0.198	0.218	1
BSG	0.284944670403636	-0.393051979765312	0.533	0.468	1
HUWE1	0.285011418292788	-0.280672821413043	0.157	0.175	1
MPDZ	0.285462118078564	-0.297469865635799	0.162	0.179	1
NDRG1	0.288566567958857	-0.323952328041755	0.218	0.231	1
RNASEH2C	0.290169804655572	-0.335939467021367	0.487	0.441	1
ADGRL2	0.296381360013067	-0.292041838799859	0.102	0.121	1
PSME2	0.298273805035779	-0.315690553395241	0.437	0.336	1
RGCC	0.300233535150133	-0.256611649240788	0.289	0.231	1
SREK1	0.301894370236457	-0.312376674268592	0.228	0.239	1
CSPG4	0.307184118698513	-0.272358798623472	0.152	0.172	1
PTPRA	0.310317935730103	-0.259705610630521	0.32	0.248	1
ZNF638	0.321740129213047	-0.443932235460645	0.264	0.261	1
SMCHD1	0.324147149859281	-0.370838480157531	0.249	0.251	1
CLSTN1	0.326504927741703	-0.303941412827584	0.132	0.149	1
CNN1	0.345962244737279	-0.459490302738381	0.467	0.36	1
CALU	0.351139944808788	-0.356243180360174	0.279	0.278	1
LTBP4	0.358021658347201	-0.363406869803828	0.168	0.185	1
C12orf75	0.361328550724524	-0.32545721895709	0.345	0.342	1
CSNK1A1	0.36579154539593	-0.296095949146758	0.503	0.453	1
MLH3	0.366293106462102	-0.255836353097676	0.239	0.186	1
ASH1L	0.367575282443508	-0.417095720943253	0.421	0.385	1
KLHL23	0.370066707097012	-0.357612276926933	0.386	0.364	1
ZBTB20	0.37124232245412	-0.445529417200547	0.538	0.465	1
NFAT5	0.373687100027351	-0.257200506468643	0.173	0.186	1
TGM2	0.376315356902198	-0.259415214339419	0.091	0.108	1
VSTM4	0.386392463655022	-0.263785179164506	0.203	0.162	1
GUCY1B1	0.386465370655155	-0.339683854369754	0.467	0.423	1
NIBAN1	0.387524367731134	-0.321422036406999	0.376	0.356	1
MDK	0.390681086139602	-0.25995900674176	0.183	0.149	1
HSP90B1	0.39332427297628	-0.291943412396991	0.685	0.585	1
ITM2C	0.393706520168613	-0.347676578874243	0.376	0.292	1
PHLDB1	0.398848226944093	-0.256193230987095	0.198	0.21	1
ATP6V1G1	0.402179166666715	-0.265089693257782	0.726	0.592	1
STAG2	0.406739636873162	-0.289392439566916	0.264	0.256	1
DDX17	0.416740163908994	-0.442227315508192	0.69	0.577	1
EPS8	0.419535339547064	-0.277840121379643	0.655	0.567	1
COX4I2	0.420467224207259	-0.519014256746713	0.442	0.404	1
GULP1	0.426850448433812	-0.26138830522369	0.183	0.194	1
ADGRA2	0.427456577030088	-0.445094045818868	0.35	0.328	1
COBLL1	0.431002200159885	-0.280050079496289	0.416	0.316	1
GTF2I	0.431624061993504	-0.45326624277397	0.34	0.31	1
COL5A3	0.435173472671034	-0.267781102071205	0.137	0.15	1
MRPL20	0.435650856545611	-0.331274978903944	0.533	0.47	1
PTEN	0.438490579482852	-0.267747582280946	0.604	0.449	1
ARF1	0.441336209052739	-0.269227604868099	0.665	0.545	1
KIAA0040	0.448897054913478	-0.306200564794871	0.264	0.257	1
DDR2	0.450132477108078	-0.325522462573692	0.335	0.265	1
TOP2B	0.457237552552876	-0.269624933676201	0.152	0.163	1
ARHGEF12	0.458650359162889	-0.376620860817797	0.228	0.227	1
TNRC6B	0.465471082563617	-0.253240174227229	0.447	0.353	1
SNHG14	0.468026914691236	-0.337556803213932	0.32	0.262	1
TRMT112	0.468228943063367	-0.290745644090486	0.802	0.637	1
H2AFJ	0.476417953528422	-0.269493288587712	0.67	0.575	1
FRMD3	0.480054691964299	-0.258994548546485	0.198	0.162	1
CDKN2C	0.482727437989452	-0.260144279937598	0.188	0.191	1
ISG15	0.487554387849119	-0.469445896671853	0.462	0.374	1
MAP4	0.487824475448251	-0.33633407517295	0.371	0.342	1
CTBP2	0.489077697804339	-0.282275746804154	0.279	0.276	1
FXYD6	0.489728567789311	-0.363318410666245	0.284	0.227	1
COPRS	0.49617358891717	-0.253482285816494	0.264	0.257	1
COL5A2	0.496297411615987	-0.332464157950384	0.147	0.155	1
NBL1	0.497256363504028	-0.37029107953157	0.487	0.431	1
BPTF	0.498704188517451	-0.34179465691005	0.426	0.384	1
BMPR2	0.505734557373402	-0.282635225762857	0.208	0.207	1
DNAJC10	0.50613219951447	-0.280321803210824	0.239	0.194	1
PDE4C	0.509199301789803	-0.287387546885643	0.183	0.185	1
APP	0.534207089101807	-0.337549151725202	0.64	0.528	1
HNRNPR	0.537986557078577	-0.291550371308088	0.538	0.413	1
GBP1	0.542874894360717	-0.349512638005027	0.223	0.186	1
POLR2J	0.5434550177609	-0.277451769777562	0.477	0.364	1
COL6A1	0.543678672058196	-0.293984299251733	0.675	0.547	1
FTX	0.554673503631996	-0.326690020279285	0.35	0.292	1
FAM204A	0.556743923860461	-0.279117821143216	0.355	0.289	1
SMARCC2	0.559673804834293	-0.286785223562374	0.228	0.226	1
GBP4	0.559838950554997	-0.300085685080214	0.122	0.133	1
PSMA4	0.569561411149439	-0.330743570395894	0.462	0.365	1
HSP90AB1	0.575530366277118	-0.25699568852743	0.939	0.869	1
JMJD1C	0.578889845176562	-0.393570520947886	0.299	0.28	1
KAT6B	0.581604567171675	-0.329867164011512	0.239	0.234	1
ATRX	0.586019491240466	-0.351813314007736	0.523	0.445	1
PLXND1	0.588643370243774	-0.344968993597113	0.173	0.17	1
HP1BP3	0.598733620495287	-0.310450349561329	0.457	0.41	1
HSBP1	0.604631239638523	-0.374668542551382	0.467	0.389	1
BBX	0.608897444883502	-0.319649237000358	0.457	0.406	1
RND3	0.611210574417399	-0.298934222644319	0.208	0.207	1
PPIB	0.613833558801217	-0.286482637801633	0.69	0.6	1
IFIT2	0.616715103391323	0.52763791462459	0.147	0.157	1
CHD9	0.616970048402344	-0.324119992188346	0.467	0.368	1
RDH11	0.618812118854615	-0.257769371370502	0.223	0.184	1
SESN3	0.62154293153925	-0.323692816844633	0.127	0.133	1
GUCY1A1	0.621935942881733	-0.265224034423102	0.604	0.529	1
SH3BGRL3	0.622868095449872	-0.278056937590026	0.482	0.407	1
TXNDC15	0.623231213681483	-0.25546347241795	0.203	0.199	1
CCND1	0.632831349360304	-0.313119075212616	0.34	0.284	1
BAZ2B	0.634106110006649	-0.320354124677095	0.178	0.178	1
SSR3	0.64339702617482	-0.251360585403466	0.371	0.307	1
ADD3	0.650872973183801	-0.35553593067195	0.152	0.129	1
CRIP2	0.6550984376473	-0.265347009115459	0.66	0.559	1
SYNE1	0.658926294808591	-0.484580434087254	0.386	0.331	1
PDIA3	0.661075400970673	-0.292435204608981	0.589	0.458	1
NDUFB2	0.670118019406145	-0.279878290181544	0.68	0.561	1
DLC1	0.673159300992815	-0.317378380265565	0.452	0.367	1
PSAP	0.681557209438782	-0.345072986240506	0.645	0.538	1
UFC1	0.682017875372107	-0.255346530707009	0.437	0.362	1
TMED4	0.683604366403531	-0.280140022614401	0.355	0.318	1
ARL3	0.686674165035764	-0.29614238082935	0.411	0.358	1
H1F0	0.688335985779776	-0.317369477430182	0.289	0.266	1
COL4A2	0.695725866296679	-0.254910719311077	0.563	0.488	1
STAT1	0.704056277999994	-0.352810729231429	0.274	0.231	1
KRT10	0.706951173103485	-0.276472872618465	0.503	0.423	1
PHACTR2	0.711799980309974	-0.277449532400884	0.239	0.228	1
ZEB1	0.716704217252572	-0.324346710467929	0.254	0.241	1
ABI2	0.717952987610628	-0.280768256113874	0.279	0.261	1
TMEM208	0.722378880858976	-0.271524941734092	0.234	0.221	1
SENP6	0.722950555717606	-0.263019219093456	0.335	0.281	1
C11orf96	0.72336785324546	-0.342108511872846	0.944	0.824	1
LSM3	0.733561678617942	-0.310230003740767	0.477	0.394	1
DNAJC8	0.73460206854472	-0.257903607949614	0.492	0.395	1
PCM1	0.745783658595967	-0.319846235149164	0.401	0.352	1
SYNE2	0.746856612569203	-0.318341329303728	0.558	0.497	1
JUND	0.749323993579343	-0.254217398137009	0.954	0.835	1
ACTG2	0.750211894844925	-0.256180033815073	0.299	0.283	1
PFN2	0.759422574905266	-0.293331485707146	0.173	0.168	1
ENSA	0.762055147319128	-0.273759749603476	0.401	0.357	1
HES1	0.769008449339559	-0.268554958201945	0.553	0.482	1
MKRN1	0.771994555840796	-0.266061976237851	0.244	0.222	1
EPHA3	0.772748425535865	-0.26084279777688	0.244	0.215	1
SERPINB6	0.772895599116475	-0.3095687961494	0.569	0.423	1
PRPF4B	0.779168182771432	-0.250908880632672	0.355	0.296	1
SRM	0.782029168146516	-0.272000713066475	0.259	0.223	1
PHLDA1	0.782559663383216	-0.288911238346712	0.33	0.309	1
C5orf24	0.793393638929006	-0.255097470750586	0.325	0.294	1
DGKH	0.796185536254154	-0.269412623849739	0.213	0.202	1
TGOLN2	0.796406113517487	-0.263255417386734	0.391	0.321	1
CEP290	0.797699331375835	-0.264959426192797	0.117	0.116	1
BEX3	0.798527752608474	-0.260619542556387	0.442	0.363	1
ATF7IP	0.802940834516895	-0.287780455419137	0.162	0.157	1
TMBIM4	0.803319606598461	-0.278385054327241	0.594	0.47	1
FAM13A	0.810829693288025	-0.260918909189495	0.193	0.171	1
TM4SF1	0.814660381162893	0.41607719743395	0.259	0.265	1
TTC3	0.816580484398178	-0.287205817840197	0.452	0.369	1
NFIX	0.818196970575572	-0.298643435582387	0.259	0.238	1
C20orf27	0.819775644110641	-0.298960707638289	0.31	0.265	1
FOXS1	0.823541211250584	-0.326529863495463	0.208	0.194	1
ADI1	0.82916401382882	-0.315287863174421	0.594	0.48	1
ZBTB38	0.830008803416202	-0.290743785906921	0.376	0.333	1
REXO2	0.836262677821855	-0.250366113444798	0.335	0.284	1
SPAG9	0.841685901256879	-0.328481308486524	0.299	0.267	1
BRI3	0.843893337672559	-0.252901527810277	0.731	0.574	1
FLNA	0.845747020455465	-0.429107486608321	0.807	0.67	1
ITPR1	0.84975347729454	-0.312105489895522	0.259	0.226	1
UXT	0.856417387166657	-0.252643092851732	0.513	0.431	1
WWTR1	0.85972325573846	-0.282845865499438	0.218	0.208	1
GNG5	0.861279064424627	-0.297586669787232	0.558	0.468	1
TRIP11	0.866926673582362	-0.27647427018949	0.264	0.236	1
NFIA	0.875485713686761	-0.267519862757066	0.614	0.522	1
TOP1	0.876813647638987	-0.263330551986146	0.406	0.342	1
ARL6IP5	0.879372410413981	-0.277496349986299	0.584	0.462	1
PKM	0.884688376797619	-0.313587049387582	0.558	0.453	1
U2SURP	0.885298095306083	-0.261121045802415	0.437	0.365	1
CANX	0.895266029013799	-0.314862470867191	0.462	0.381	1
ARRDC3	0.895626679616728	-0.274328984005295	0.188	0.168	1
DEK	0.896701411016238	-0.251236998485196	0.65	0.526	1
ZRANB2	0.896893574509877	-0.273129276528241	0.421	0.367	1
MSRB3	0.903571878250537	-0.2645622291226	0.518	0.418	1
PKN2	0.912728016213552	-0.260375538803956	0.254	0.223	1
TMEM205	0.91316369045732	-0.254544579210918	0.284	0.252	1
H1FX	0.913189009537204	-0.272428504469013	0.635	0.527	1
CDH6	0.915023818515224	-0.258637664314664	0.391	0.339	1
RHOC	0.921922543783644	-0.264565139820301	0.558	0.46	1
USP9X	0.932595422959026	-0.258947487104481	0.173	0.16	1
RANBP2	0.936248500801831	-0.290023005155031	0.228	0.206	1
CD151	0.938193336347514	-0.287755837852602	0.807	0.637	1
CALR	0.939196010330319	-0.254891570773852	0.68	0.561	1
SERINC3	0.944795158453218	-0.282539901114748	0.365	0.313	1
P4HB	0.950342802130524	-0.264701118515331	0.482	0.404	1
ATP2B4	0.962975221308138	-0.283247220503666	0.452	0.376	1
DDX46	0.963278888492341	-0.303867115906014	0.406	0.352	1
ATP6V0C	0.966585541716719	-0.286290486732867	0.563	0.453	1
MACF1	0.967602615712266	-0.300172760007376	0.437	0.37	1
PRSS23	0.970049314450002	-0.253726743216661	0.122	0.115	1
ARFGAP3	0.97411557480426	-0.268976015328922	0.249	0.228	1
TCIM	0.98252051142728	-0.389402621341742	0.137	0.131	1
RBM17	0.982739231913811	-0.2820650280217	0.305	0.265	1
ACTR2	0.98398646974875	-0.31119318471301	0.411	0.346	1
TM9SF3	0.985990368122851	-0.257132097444021	0.345	0.305	1
SHPRH	0.988980279264333	-0.263640051898534	0.198	0.184	1
ATP5MC1	0.989387571856661	-0.286963830859605	0.518	0.411	1
NDUFS8	0.990526457427368	-0.293567496268807	0.462	0.383	1
PDE5A	0.994435844083545	-0.266148978699747	0.467	0.395	1
